# Supplementary material for: Proteomic dataset of the sea urchin Paracentrotus lividus adhesive organs and secreted adhesive
Source: Data Brief. 2016 Apr 22;7:1497–505. doi: 10.1016/j.dib.2016.04.002 (PMC4857396; doi:10.1016/j.dib.2016.04.002)
Supplement: Supplementary file 2 — Supplementary material: Supplementary file S1. Comprehensive lists of non-redundant proteins, fragmented peptides, expression levels and functional annotation, resultant from the analysis of the tube feet differential proteome and the secreted adhesive proteome. [file mmc2.xlsx]

## Sheet: Data statistics
	Disc	Stem	Adhesive
Protein groups	933	1180	611
Proteins	1598	1927	1228
Peptides	2058	2970	1518
PSMs	7005	12265	3730
Search Inputs	325989	307934	104395

## Sheet: Proteins Disc vs Stem
	Accession	Protein Name	Organism	ΣCoverage	Σ# Proteins	Σ# Unique Peptides	Σ# Peptides	Σ# PSMs	Score Disc	Coverage Disc	# Peptides Disc	# PSM Disc	Score Stem	Coverage Stem	# Peptides Stem	# Norm PSM Stem	Ratio Disc/Stem	# AAs	MW [kDa]	calc. pI				%
1	I2FL82	P19 protein	Paracentrotus lividus	52.73	2	9	9	21	579.542	52.73	9	20	42.86	9.09	1	1	20	165	18.3799	4.84326		1384 proteins		100
2	W4Z4Y0	Uncharacterized protein	Strongylocentrotus purpuratus	3.54	4	1	3	15	150.769	3.54	3	13	42.21	1.39	1	1	13	649	71.336	8.38232		1138 uncharacterized		82.2254
3	W4Z294	Uncharacterized protein (Fragment)	Strongylocentrotus purpuratus	34.04	1	2	2	12	232.72	34.04	2	10	46.54	34.04	1	1	10	47	5.25752	4.28467
4	Q26055	2-alpha collagen (COLL2-alpha) (Fragment)	Paracentrotus lividus	8.28	1	6	6	10	273.43	8.28	6	10				1	10	1051	101.898	7.09326		3 no blast-hit		0.216763
5	Q5XMJ0	Dual oxidase 1	Lytechinus variegatus	4.06	1	1	6	13	186.017	3.63	5	10	73.62	2.03	3	1	10	1625	185.723	6.34131		55 blast		3.97399
6	W4YW27	Uncharacterized protein	Strongylocentrotus purpuratus	25.83	1	4	4	11	353.286	25.83	4	9	118.669	7.95	1	1	9	151	17.1051	4.53857		52 mapping		3.75723
7	Q6PTG3	S-adenosylmethionine synthase (Fragment)	Strongylocentrotus purpuratus	5.66	2	2	2	11	133.15	5.66	2	9	64.7982	5.66	2	1	9	318	34.4973	5.80811		1273 GO-Slim		91.9798
8	O16138	Arylsulfatase	Heliocidaris erythrogramma	5.01	1	1	3	12	251.74	5.01	3	9	26.15	1.25	1	1	9	559	61.8757	5.13525
9	W4YJT9	Uncharacterized protein	Strongylocentrotus purpuratus	1.23	1	4	4	12	222.661	1.23	4	9	134.813	0.66	2	1	9	3650	408.409	5.41455
10	W4XD09	Phosphorylase	Strongylocentrotus purpuratus	14.23	3	12	12	32	448.603	14.23	12	26	169.677	7.47	5	3	8.66667	843	96.6708	6.60986		968 proteins in the disc
11	W4XZA7	Uncharacterized protein	Strongylocentrotus purpuratus	11.75	1	5	5	11	161.321	9.68	4	8	65.6589	6.45	3	1	8	434	49.1235	10.272		1199 proteins in the stem
12	W4XAW7	Uncharacterized protein	Strongylocentrotus purpuratus	3.6	1	1	6	11	129.149	2.67	4	8	54.0454	1.68	3	1	8	1723	194.761	6.25244		783 common proteins
13	W4XUM4	1,2-dihydroxy-3-keto-5-methylthiopentene dioxygenase	Strongylocentrotus purpuratus	9.25	1	2	2	7	199.741	9.25	2	7				1	7	227	26.8209	7.25439
14	W4XXP9	40S ribosomal protein S6	Strongylocentrotus purpuratus	14.69	2	1	3	9	175.76	14.69	3	7	96.09	11.02	2	1	7	245	28.2757	11.019
15	Q9N2N7	Fibrillar collagen alpha 120 and 140 chains (Fragment)	Hemicentrotus pulcherrimus	6.17	3	1	3	9	161.433	6.17	3	7	57.94	2.85	1	1	7	632	61.3881	5.2876
16	W4ZBR4	Uncharacterized protein (Fragment)	Strongylocentrotus purpuratus	37.29	1	2	2	9	141.86	37.29	2	6	93.7033	20.34	1	1	6	59	6.78546	8.1333
17	W4XAI4	Uncharacterized protein	Strongylocentrotus purpuratus	22.3	1	3	3	7	155.403	22.3	3	6	49.37	8.78	1	1	6	148	16.2912	10.3599
18	W4YZR2	Uncharacterized protein	Strongylocentrotus purpuratus	15.79	1	3	3	7	72.1921	15.79	3	6	43.06	4.09	1	1	6	171	19.503	7.48877
19	P14000	Arylsulfatase	Hemicentrotus pulcherrimus	4.72	2	1	3	25	310.643	4.72	3	18	91.07	3.81	2	3	6	551	60.9134	5.33838
20	W4XR10	3-hydroxyanthranilate 3,4-dioxygenase	Strongylocentrotus purpuratus	10.5	2	2	2	9	160.023	10.5	2	6	85.7739	10.5	2	1	6	238	27.7569	6.18896
21	Q8T317	40S ribosomal protein S6	Paracentrotus lividus	14.69	1	1	3	7	138.13	14.69	3	6	41.24	6.12	1	1	6	245	28.2066	10.8726
22	Q27747	Glutamine synthetase	Paracentrotus lividus	14.79	2	4	4	8	239.933	14.79	4	6	99.65	4.38	1	1	6	365	41.0493	5.43994
23	W4YM26	Uncharacterized protein	Strongylocentrotus purpuratus	10.71	2	4	4	8	128.793	8.48	3	6	38.36	5.13	2	1	6	448	51.7022	6.62451
24	W4Z7K9	Uncharacterized protein	Strongylocentrotus purpuratus	6.55	1	3	3	7	200.19	6.55	3	6	55.5	2.52	1	1	6	595	66.859	4.99561
25	W4XEW3	Uncharacterized protein	Strongylocentrotus purpuratus	1.25	1	1	1	9	158.964	1.25	1	6	111.137	1.25	1	1	6	960	101.316	4.86865
26	Q70JA0	Nectin	Paracentrotus lividus	38.21	4	2	28	129	2967.74	33.84	25	95	1077.17	26.02	19	16	5.9375	984	108.19	6.46826
27	W4YQK5	Uncharacterized protein (Fragment)	Strongylocentrotus purpuratus	11.69	3	7	7	16	216.778	10.43	6	11	159.448	5.22	4	2	5.5	556	62.4731	6.27783
28	KT351732	Nectin (variant 2)	Paracentrotus lividus	42.89	4	5	31	135	3126.34	38.52	28	98	1267.64	31.71	22	18	5.44444	984	108.307	6.44287
29	W4ZAZ7	Uncharacterized protein	Strongylocentrotus purpuratus	11.04	1	5	5	23	318.648	11.04	5	16	133.59	6.06	3	3	5.33333	462	50.9725	5.5415
30	W4YT25	Peptidyl-prolyl cis-trans isomerase	Strongylocentrotus purpuratus	29.58	1	4	4	22	541.25	19.72	3	15	231.33	28.87	3	3	5	142	15.5811	8.54346
31	W4Y005	Uncharacterized protein	Strongylocentrotus purpuratus	5.39	1	1	1	7	101.594	5.39	1	5	63.84	5.39	1	1	5	204	23.0109	8.36768
32	W4ZIT8	Ribosomal protein L15	Strongylocentrotus purpuratus	16.67	2	3	3	7	134.965	16.67	3	5	50.6271	4.41	1	1	5	204	24.193	11.4438
33	P46771	40S ribosomal protein SA (Fragment)	Strongylocentrotus purpuratus	12.88	3	1	3	8	106.516	9.85	2	5	53.3911	12.88	3	1	5	264	28.1239	4.83057
34	W4YAB0	Malate dehydrogenase	Strongylocentrotus purpuratus	7.16	1	2	2	8	130.28	7.16	2	5	140.75	7.16	2	1	5	335	36.1735	6.771
35	W4XZA2	Uncharacterized protein	Strongylocentrotus purpuratus	2.73	1	1	1	6	75.62	2.73	1	5	26.3	2.73	1	1	5	366	40.6076	5.75732
36	W4XRK4	Uncharacterized protein	Strongylocentrotus purpuratus	7.36	1	3	3	8	89.1905	7.36	3	5	80.9467	4.83	2	1	5	435	47.2672	5.52881
37	W4XX98	Uncharacterized protein	Strongylocentrotus purpuratus	6.93	8	2	2	6	119.66	6.93	2	5	29.72	3.23	1	1	5	433	49.6028	6.32861
38	W4YZU4	Glucose-6-phosphate 1-dehydrogenase	Strongylocentrotus purpuratus	5.96	1	2	2	8	127.249	5.96	2	5	93.1267	2.34	1	1	5	470	52.7371	6.65381
39	W4XEI2	Uncharacterized protein	Strongylocentrotus purpuratus	11	2	4	10	22	463.063	7.89	8	15	239.706	6.73	5	3	5	1546	170.269	4.66553
40	W4ZC96	Uncharacterized protein	Strongylocentrotus purpuratus	8.86	1	4	4	7	109.38	5.35	3	5	76.13	5.54	2	1	5	542	59.9822	7.31299
41	W4XPB9	Uncharacterized protein	Strongylocentrotus purpuratus	7.95	2	3	3	27	539.655	7.95	3	19	236.432	7.95	3	4	4.75	503	55.2189	6.53662
42	W4ZIR2	Uncharacterized protein	Strongylocentrotus purpuratus	19.05	1	1	3	52	922.363	19.05	3	36	649.04	19.05	3	8	4.5	294	32.4474	6.58057
43	Q94763	GTPase SUrab10p (Fragment)	Strongylocentrotus purpuratus	14.04	3	2	2	14	272.276	14.04	2	9	164.42	14.04	2	2	4.5	178	20.1851	7.76709
44	W4XHN6	Uncharacterized protein	Strongylocentrotus purpuratus	6.53	3	8	8	13	128.401	6.44	7	9	99.94	3.22	3	2	4.5	1087	123.364	6.52197
45	W4XIN2	Uncharacterized protein	Strongylocentrotus purpuratus	1.79	1	4	4	14	283.086	1.4	3	9	157.6	0.97	2	2	4.5	2572	293.2	5.93506
46	W4Z228	Uncharacterized protein	Strongylocentrotus purpuratus	13.84	1	2	4	63	1133.11	10.95	3	43	743.19	13.84	4	10	4.3	484	53.6835	6.34131
47	Q26638	2 alpha fibrillar collagen (Fragment)	Paracentrotus lividus	15.47	4	19	21	85	1906.97	13.77	18	57	999.524	12.62	15	14	4.07143	1823	200.081	4.55127
48	W4YXN9	Uncharacterized protein	Strongylocentrotus purpuratus	19.61	2	6	6	66	1596.93	10.92	4	44	724.541	19.61	6	11	4	357	40.8633	5.78271
49	W4Y1N5	Uncharacterized protein (Fragment)	Strongylocentrotus purpuratus	14.06	2	1	1	5	47.76	14.06	1	4	34.78	14.06	1	1	4	64	7.65038	10.8433
50	W4Y044	Purine nucleoside phosphorylase	Strongylocentrotus purpuratus	15.98	1	5	5	19	237.123	15.98	5	12	156.1	9.02	3	3	4	244	26.8436	6.78564
51	W4YB88	Uncharacterized protein	Strongylocentrotus purpuratus	27.85	2	2	2	5	122.09	27.85	2	4	77.09	15.19	1	1	4	79	9.16269	7.32764
52	W4XGC4	40S ribosomal protein S21	Strongylocentrotus purpuratus	12.36	1	1	1	5	186.1	12.36	1	4	44.4	12.36	1	1	4	89	9.7158	9.20264
53	W4XHN5	Uncharacterized protein	Strongylocentrotus purpuratus	16.1	1	2	2	7	210.94	10.17	1	4	97.4867	16.1	2	1	4	118	12.8637	9.81787
54	W4XUX4	Uncharacterized protein (Fragment)	Strongylocentrotus purpuratus	23.95	1	1	4	13	154.714	23.95	4	8	131.159	14.29	3	2	4	238	25.9138	5.87158
55	W4ZEP6	Uncharacterized protein	Strongylocentrotus purpuratus	19.82	2	2	2	5	106.367	19.82	2	4	32.57	9.91	1	1	4	111	13.1123	10.7554
56	W4XLR6	Uncharacterized protein	Strongylocentrotus purpuratus	13.28	1	2	2	5	118.114	13.28	2	4	34.34	7.81	1	1	4	128	13.66	7.13721
57	W4YV36	Uncharacterized protein	Strongylocentrotus purpuratus	9.38	1	1	1	5	113.9	9.38	1	4	45.49	9.38	1	1	4	128	14.2001	8.01611
58	W4XLD7	Uncharacterized protein (Fragment)	Strongylocentrotus purpuratus	18.42	2	2	2	5	100.257	18.42	2	4	80.52	10.53	1	1	4	152	15.8246	6.52197
59	P38980	40S ribosomal protein SA	Tripneustes gratilla	10.13	2	1	3	12	146.146	7.59	2	8	81.8374	10.13	3	2	4	316	34.5031	4.94482
60	W4XSR1	Uncharacterized protein	Strongylocentrotus purpuratus	10.43	2	2	2	7	70.2583	10.43	2	4	66.2243	4.91	1	1	4	163	19.0131	10.3892
61	W4ZK45	Uncharacterized protein	Strongylocentrotus purpuratus	4.57	2	1	1	5	76.18	4.57	1	4	23.31	4.57	1	1	4	175	19.7194	5.51611
62	W4ZHP0	Uncharacterized protein	Strongylocentrotus purpuratus	12.14	2	2	2	4	206.38	12.14	2	4				1	4	173	19.804	5.26221
63	W4YSS9	40S ribosomal protein S8	Strongylocentrotus purpuratus	27.68	2	4	4	7	138.33	20.34	3	4	144.697	14.69	2	1	4	177	20.2131	10.8286
64	W4Y8C4	Uncharacterized protein	Strongylocentrotus purpuratus	15.93	1	3	3	7	71.8827	9.34	2	4	100.406	11.54	2	1	4	182	20.7724	6.87354
65	W4YXZ9	Uncharacterized protein	Strongylocentrotus purpuratus	18.38	1	4	4	7	97.75	14.53	3	4	116.857	10.26	2	1	4	234	26.0129	6.29053
66	W4Y6J5	Uncharacterized protein	Strongylocentrotus purpuratus	12.05	1	3	3	7	43.298	9.24	2	4	39.55	8.03	2	1	4	249	27.7579	7.53271
67	W4Y5S7	Uncharacterized protein	Strongylocentrotus purpuratus	12.45	1	5	5	7	55.2088	6.04	2	4	58.8777	9.43	3	1	4	265	30.4298	10.5942
68	W4Z4A4	Uncharacterized protein	Strongylocentrotus purpuratus	7.27	2	3	3	5	50.3133	7.27	3	4	20.26	3.27	1	1	4	275	30.8031	9.18799
69	W4ZB68	Uncharacterized protein	Strongylocentrotus purpuratus	9.06	1	2	2	4	84.19	9.06	2	4				1	4	309	31.7561	6.21436
70	W4YNX5	Uncharacterized protein	Strongylocentrotus purpuratus	11.55	1	4	4	6	55.0073	11.55	4	4	53.17	6.6	2	1	4	303	35.014	7.98682
71	W4ZFC6	Uncharacterized protein	Strongylocentrotus purpuratus	8.97	1	2	2	5	44.83	8.97	2	4	41.13	2.56	1	1	4	312	36.2791	5.13525
72	W4Y804	Uncharacterized protein	Strongylocentrotus purpuratus	3.15	1	1	1	6	78.68	3.15	1	4	35.62	3.15	1	1	4	349	38.5471	6.87354
73	W4YGM0	Uncharacterized protein	Strongylocentrotus purpuratus	9.47	1	4	4	7	83.84	9.47	4	4	115.687	6.41	2	1	4	359	39.3646	6.66846
74	W4ZEQ6	Uncharacterized protein	Strongylocentrotus purpuratus	4.66	1	1	1	4	120.37	4.66	1	4				1	4	343	39.6748	5.05908
75	W4ZDK3	Uncharacterized protein	Strongylocentrotus purpuratus	2.05	2	1	1	5	53.98	2.05	1	4	35.13	2.05	1	1	4	390	43.7227	9.77393
76	W4YFW8	Uncharacterized protein	Strongylocentrotus purpuratus	5.69	1	2	2	6	118.64	5.69	2	4	43.54	2.72	1	1	4	404	45.7759	6.53662
77	W4Z945	Uncharacterized protein	Strongylocentrotus purpuratus	14.08	1	5	5	7	93.97	8.74	3	4	69.1533	8.25	3	1	4	412	45.8987	6.46826
78	W4YZ75	Uncharacterized protein	Strongylocentrotus purpuratus	1.47	2	1	1	5	0	1.47	1	4	0	1.47	1	1	4	475	54.8112	9.15869
79	W4YWW2	Uncharacterized protein	Strongylocentrotus purpuratus	11.76	1	5	5	6	121.75	10	4	4	100.29	4.51	2	1	4	510	59.435	5.18604
80	W4XMR9	Uncharacterized protein	Strongylocentrotus purpuratus	8.81	1	4	4	7	81.4133	6.61	3	4	89.53	6.61	3	1	4	545	59.7229	6.16357
81	W4YA78	Acyl-coenzyme A oxidase	Strongylocentrotus purpuratus	3.65	1	2	2	4	148.77	3.65	2	4				1	4	768	86.6773	7.07861
82	W4XNB3	Uncharacterized protein	Strongylocentrotus purpuratus	3.38	1	3	3	4	43.46	3.38	3	4				1	4	800	88.1	6.13818
83	W4XSL7	Uncharacterized protein	Strongylocentrotus purpuratus	6.28	1	5	5	6	78.4345	3.86	4	4	30.84	3.53	2	1	4	907	100.039	5.59229
84	W4XCL8	Uncharacterized protein	Strongylocentrotus purpuratus	4.46	3	5	5	6	62.57	3.63	4	4	51.1362	1.9	2	1	4	1212	133.242	6.34131
85	W4Z9N3	Uncharacterized protein	Strongylocentrotus purpuratus	1.85	2	2	2	4	155.04	1.85	2	4				1	4	1457	160.448	9.0708
86	Q9GNU3	Fibrosurfin	Paracentrotus lividus	0.53	1	2	2	7	88.45	0.41	1	4	87.4067	0.53	2	1	4	2656	276.512	4.03076
87	W4XTP2	Uncharacterized protein	Strongylocentrotus purpuratus	7.71	1	4	4	17	239.97	7.71	4	11	148.117	5.87	3	3	3.66667	545	61.2747	5.78271
88	W4Z4H3	Uncharacterized protein	Strongylocentrotus purpuratus	12.64	1	2	2	11	206.313	12.64	2	7	123.97	12.64	2	2	3.5	182	20.3004	6.60986
89	W4Z0Q0	Uncharacterized protein (Fragment)	Strongylocentrotus purpuratus	9.72	1	1	2	12	188.713	9.72	2	7	136.13	9.72	2	2	3.5	247	28.1034	6.60986
90	W4Z5R2	Uncharacterized protein	Strongylocentrotus purpuratus	16.05	1	5	5	11	149.797	6.48	2	7	128.28	16.05	4	2	3.5	324	38.0551	4.60205
91	W4XXN2	4-hydroxyphenylpyruvate dioxygenase	Strongylocentrotus purpuratus	8.81	1	4	4	11	134.211	8.81	4	7	85.79	5.44	2	2	3.5	386	43.575	6.20166
92	W4ZDM4	Uncharacterized protein	Strongylocentrotus purpuratus	7.44	2	3	3	12	260.753	7.44	3	7	226.725	4.65	2	2	3.5	430	48.5576	4.95752
93	W4YKL4	Uncharacterized protein	Strongylocentrotus purpuratus	7.43	1	2	5	12	123.981	5.35	4	7	156.766	6.39	4	2	3.5	673	75.4785	5.19873
94	W4YJU2	Uncharacterized protein	Strongylocentrotus purpuratus	3.59	1	3	3	11	219.31	3.59	3	7	97.2274	3.59	3	2	3.5	918	99.5669	4.52588
95	W4ZCC9	Uncharacterized protein	Strongylocentrotus purpuratus	8.75	2	6	6	12	175.884	8.75	6	7	201.56	6.1	4	2	3.5	983	108.036	5.16064
96	W4YW21	Uncharacterized protein	Strongylocentrotus purpuratus	9.57	1	1	1	17	305.45	9.57	1	10	239.101	9.57	1	3	3.33333	188	21.9869	5.05908
97	W4XPD5	Uncharacterized protein	Strongylocentrotus purpuratus	5.37	1	1	1	17	199.33	5.37	1	10	183.046	5.37	1	3	3.33333	205	23.0087	5.75732
98	W4Z979	Uncharacterized protein	Strongylocentrotus purpuratus	20.28	1	7	7	17	175.542	10.49	4	10	172.82	15.38	5	3	3.33333	429	49.0288	5.50342
99	W4Z8A7	6-phosphogluconate dehydrogenase, decarboxylating	Strongylocentrotus purpuratus	25	2	11	11	53	649.302	18.44	8	33	555.325	25	11	10	3.3	488	53.4931	6.7417
100	W4ZAK5	Serine/threonine-protein phosphatase	Strongylocentrotus purpuratus	20.78	1	6	6	27	295.328	20.78	6	16	244.699	20.78	6	5	3.2	308	35.4072	5.51611
101	W4YSP6	Uncharacterized protein	Strongylocentrotus purpuratus	13.64	1	1	1	10	269.99	13.64	1	6	159.38	13.64	1	2	3	88	10.1811	5.2876
102	W4ZHG7	Uncharacterized protein	Strongylocentrotus purpuratus	6.21	1	1	1	15	180.438	6.21	1	9	157.824	6.21	1	3	3	145	15.8709	5.09717
103	Q6PTG1	Triosephosphate isomerase (Fragment)	Strongylocentrotus purpuratus	7.14	2	1	1	16	150.331	7.14	1	9	103.717	7.14	1	3	3	210	22.5604	5.57959
104	W4YMK8	Uncharacterized protein (Fragment)	Strongylocentrotus purpuratus	10.77	1	4	4	15	289.214	10.77	4	9	248.07	10.77	3	3	3	297	33.3426	5.36377
105	W4ZIC3	Uncharacterized protein	Strongylocentrotus purpuratus	6.06	1	1	1	3	74.5067	6.06	1	3				1	3	99	11.5357	6.68311
106	W4ZDI7	Uncharacterized protein	Strongylocentrotus purpuratus	20.91	1	7	7	20	269.455	20.91	7	12	268.32	15.95	5	4	3	464	50.4015	6.34131
107	W4YCC0	Uncharacterized protein	Strongylocentrotus purpuratus	10.62	2	1	1	5	105.834	10.62	1	3	78.12	10.62	1	1	3	113	12.8008	5.26221
108	W4YQK3	Uncharacterized protein	Strongylocentrotus purpuratus	21.55	1	2	2	4	57.5333	14.66	1	3	0	6.9	1	1	3	116	13.4946	5.18604
109	Q05634	Fascin	Strongylocentrotus purpuratus	11.09	3	6	6	20	220.92	11.09	6	12	227.2	7.66	4	4	3	496	54.91	5.68115
110	W4YVT3	Uncharacterized protein (Fragment)	Strongylocentrotus purpuratus	10.79	1	1	1	6	104.85	10.79	1	3	123.427	10.79	1	1	3	139	15.507	6.52197
111	W4Y7N2	Uncharacterized protein	Strongylocentrotus purpuratus	9.7	2	1	1	4	116.893	9.7	1	3	41.39	9.7	1	1	3	134	15.555	6.40479
112	M1FAE0	GR-like protein (Fragment)	Strongylocentrotus purpuratus	12.04	2	1	3	10	178.606	12.04	3	6	107.631	4.01	1	2	3	299	32.1735	6.16357
113	H3HP23	Uncharacterized protein	Strongylocentrotus purpuratus	31.08	1	3	3	6	82.74	31.08	3	3	126.727	31.08	3	1	3	148	16.2531	7.43018
114	W4XMT2	Stathmin	Strongylocentrotus purpuratus	7.48	1	1	1	3	119.837	7.48	1	3				1	3	147	16.8467	9.0415
115	W4Y916	Uncharacterized protein	Strongylocentrotus purpuratus	12.75	1	2	2	4	45.8567	12.75	2	3	32.41	5.37	1	1	3	149	17.6073	8.01611
116	W4XS65	Uncharacterized protein	Strongylocentrotus purpuratus	8.74	1	2	2	5	54.19	8.74	2	3	31.96	8.74	2	1	3	183	20.2667	5.65576
117	W4YM04	Uncharacterized protein	Strongylocentrotus purpuratus	5.59	1	1	1	4	68.3067	5.59	1	3	42.65	5.59	1	1	3	179	20.4485	6.55127
118	W4Y3C9	Uncharacterized protein (Fragment)	Strongylocentrotus purpuratus	11.84	1	1	4	10	118.868	8.16	3	6	151.648	8.95	3	2	3	380	43.125	7.91357
119	W4YY09	Uncharacterized protein	Strongylocentrotus purpuratus	4.33	1	1	1	4	36.06	4.33	1	3	32.53	4.33	1	1	3	208	23.7254	5.45264
120	W4ZB69	Uncharacterized protein	Strongylocentrotus purpuratus	12.73	1	2	2	6	96.7533	5.45	1	3	148.423	12.73	2	1	3	220	23.9342	5.60498
121	W4Z188	Uncharacterized protein	Strongylocentrotus purpuratus	6.83	1	1	1	4	73.7167	6.83	1	3	55.14	6.83	1	1	3	205	24.2699	4.71631
122	W4Y1M0	Uncharacterized protein	Strongylocentrotus purpuratus	5.91	1	1	1	5	91.6767	5.91	1	3	83.58	5.91	1	1	3	237	26.0834	7.48877
123	W4XVC2	Uncharacterized protein	Strongylocentrotus purpuratus	10.76	1	5	5	11	121.4	6.75	3	6	102.37	6.33	3	2	3	474	52.2104	6.31592
124	K0Q552	Sialidase NEU1.3	Paracentrotus lividus	13.17	1	2	2	6	53.4033	13.17	2	3	101.213	13.17	2	1	3	243	26.3501	5.84619
125	W4XS16	Uncharacterized protein	Strongylocentrotus purpuratus	12.74	1	2	3	6	105.687	8.49	2	3	81.17	12.74	3	1	3	259	28.2198	6.72705
126	W4Z7V2	Uncharacterized protein	Strongylocentrotus purpuratus	11.44	1	5	5	10	206.263	9.47	4	6	171.047	9.27	4	2	3	507	56.9236	5.0083
127	W4XLW1	Uncharacterized protein	Strongylocentrotus purpuratus	7.66	1	2	2	3	50.8067	7.66	2	3				1	3	261	29.3664	5.78271
128	W4XUY5	Uncharacterized protein	Strongylocentrotus purpuratus	6.34	2	1	1	3	64.2967	6.34	1	3				1	3	268	29.515	4.90674
129	K0Q6T5	Sialidase NEU1.2 (Fragment)	Paracentrotus lividus	8.89	1	2	2	3	62.4233	8.89	2	3				1	3	270	29.5459	7.94287
130	W4XIN3	Uncharacterized protein	Strongylocentrotus purpuratus	10.34	1	25	25	55	674.577	9.07	20	33	528.608	6.94	17	11	3	2854	327.251	5.37646
131	W4YHE5	Uncharacterized protein	Strongylocentrotus purpuratus	3.65	6	1	1	4	93.9336	3.65	1	3	24.42	3.65	1	1	3	301	32.8081	4.71631
132	W4XQI6	Uncharacterized protein	Strongylocentrotus purpuratus	16.39	4	4	4	6	57.9906	5.9	3	3	62.1833	12.79	2	1	3	305	33.8746	6.85889
133	W4Z3H4	Uncharacterized protein	Strongylocentrotus purpuratus	5.9	1	2	2	6	51.7033	3.28	1	3	99.9067	5.9	2	1	3	305	34.0235	8.93896
134	W4Y9A4	Uncharacterized protein	Strongylocentrotus purpuratus	6.14	1	2	2	5	69.9048	6.14	2	3	62.23	6.14	2	1	3	293	34.0583	4.79248
135	W4XR42	Uncharacterized protein	Strongylocentrotus purpuratus	10.06	1	3	3	6	52.54	10.06	3	3	131.083	7.86	2	1	3	318	35.2685	7.6499
136	W4YDK8	Uncharacterized protein	Strongylocentrotus purpuratus	8.63	2	2	2	3	103.147	8.63	2	3				1	3	336	35.3274	6.25244
137	W4Y132	Uncharacterized protein	Strongylocentrotus purpuratus	9.66	1	3	3	4	87.0167	9.66	3	3	27.23	2.18	1	1	3	321	35.3515	6.72705
138	W4XIG9	Uncharacterized protein	Strongylocentrotus purpuratus	6.98	1	2	2	3	48.02	6.98	2	3				1	3	344	35.7019	6.45557
139	W4XPW1	Uncharacterized protein	Strongylocentrotus purpuratus	7.74	2	2	2	3	86.44	7.74	2	3				1	3	323	36.9846	6.62451
140	Q9NC88	Scavenger receptor cysteine-rich protein	Strongylocentrotus purpuratus	4.41	3	1	1	10	67.7121	4.41	1	6	47.8	4.41	1	2	3	749	77.128	4.04346
141	W4Y1R3	Uncharacterized protein	Strongylocentrotus purpuratus	3.02	1	1	1	4	37.0967	3.02	1	3	21.91	3.02	1	1	3	364	39.6945	5.52881
142	W4XYE7	Uncharacterized protein	Strongylocentrotus purpuratus	9.51	1	2	2	3	82.04	9.51	2	3				1	3	389	41.1802	6.0874
143	W4YNH2	Uncharacterized protein	Strongylocentrotus purpuratus	2.08	1	1	1	4	69.9367	2.08	1	3	62.28	2.08	1	1	3	433	46.1483	6.7417
144	Q00P45	Protein O-fucosyltransferase 1	Strongylocentrotus purpuratus	5.69	3	3	3	6	54.7	5.69	3	3	50.7066	3.71	2	1	3	404	46.4876	5.65576
145	W4ZI16	Uncharacterized protein	Strongylocentrotus purpuratus	2.16	1	1	1	6	38.18	2.16	1	3	43.0986	2.16	1	1	3	416	47.2345	7.02002
146	W4Y492	Uncharacterized protein	Strongylocentrotus purpuratus	6.06	1	1	2	5	100.553	6.06	2	3	96.78	2.81	1	1	3	462	51.5781	5.12256
147	W4XHU7	Uncharacterized protein	Strongylocentrotus purpuratus	4.06	1	2	2	3	56.6333	4.06	2	3				1	3	468	51.7922	4.99561
148	W4XIB1	Uncharacterized protein	Strongylocentrotus purpuratus	6.51	1	3	3	5	58.3711	6.51	3	3	63.86	3.99	2	1	3	476	52.0458	6.69775
149	W4ZID1	Uncharacterized protein	Strongylocentrotus purpuratus	2.32	1	1	1	4	135.88	2.32	1	3	62.47	2.32	1	1	3	474	52.1009	8.49951
150	W4XP63	Uncharacterized protein	Strongylocentrotus purpuratus	6.65	1	2	2	4	77.6767	2.62	1	3	52.48	4.03	1	1	3	496	54.3397	6.31592
151	W4YTR1	Uncharacterized protein	Strongylocentrotus purpuratus	3.36	1	2	2	6	61.5233	1.78	1	3	103.8	3.36	2	1	3	506	56.1116	6.01123
152	W4ZBT0	Uncharacterized protein	Strongylocentrotus purpuratus	4.67	1	2	2	4	49.0633	4.67	2	3	40.6	2.14	1	1	3	514	57.8617	7.53271
153	W4Y642	Uncharacterized protein	Strongylocentrotus purpuratus	6.69	1	3	3	6	96.6067	4.08	2	3	93.5567	4.4	2	1	3	613	65.5715	4.95752
154	W4Y0Y6	Uncharacterized protein	Strongylocentrotus purpuratus	7.98	1	4	4	6	64.0477	3.44	2	3	131.54	6.42	3	1	3	639	69.3522	6.94678
155	W4XSI1	Uncharacterized protein	Strongylocentrotus purpuratus	3.91	1	2	2	6	120.257	3.91	2	3	108.843	3.91	2	1	3	665	72.7232	6.02393
156	W4XTN8	Uncharacterized protein	Strongylocentrotus purpuratus	3.92	1	2	2	4	41.5567	3.92	2	3	44.18	2.03	1	1	3	688	76.4195	6.69775
157	W4Z2S1	Uncharacterized protein	Strongylocentrotus purpuratus	1.32	2	1	1	4	70.1567	1.32	1	3	21.2	1.32	1	1	3	680	77.8361	7.18115
158	W4YNH3	Uncharacterized protein	Strongylocentrotus purpuratus	3.08	1	1	1	3	126.46	3.08	1	3				1	3	779	87.2283	6.04932
159	W4XHB9	Uncharacterized protein	Strongylocentrotus purpuratus	4.99	1	4	4	5	71.3349	3.55	3	3	77.7124	2.66	2	1	3	902	102.576	5.0083
160	W4XQP9	Uncharacterized protein	Strongylocentrotus purpuratus	2.26	1	2	2	6	75.2033	2.26	2	3	88.97	2.26	2	1	3	975	110.656	4.94482
161	W4YXM9	Uncharacterized protein	Strongylocentrotus purpuratus	2.6	1	4	4	5	58.14	1.33	2	3	84.2174	1.27	2	1	3	1728	184.239	4.76709
162	W4YWE9	Uncharacterized protein (Fragment)	Strongylocentrotus purpuratus	0.72	1	1	1	3	40.2167	0.72	1	3				1	3	1676	184.513	5.10986
163	W4ZDG0	Clathrin heavy chain	Strongylocentrotus purpuratus	1.44	1	2	2	3	78.1116	1.44	2	3				1	3	1668	190.306	5.47803
164	W4XN05	Uncharacterized protein	Strongylocentrotus purpuratus	15.54	2	7	7	59	744.821	11.26	6	34	404.542	15.54	7	12	2.83333	444	48.9957	5.2749
165	D3VNG8	Citrate synthase	Psammechinus miliaris	20.69	1	1	8	54	881.281	12.72	5	31	588.362	20.69	8	11	2.81818	464	51.3831	6.29053
166	W4Z2Y1	Transaldolase	Strongylocentrotus purpuratus	9.45	1	4	4	48	385.652	9.45	4	28	423.073	9.45	4	10	2.8	381	42.6797	4.55127
167	W4YDE0	Adenosylhomocysteinase	Strongylocentrotus purpuratus	24.83	1	14	14	96	1046.83	24.59	13	55	1107.25	24.83	13	20	2.75	431	47.4909	6.31592
168	W4XJN9	Uncharacterized protein	Strongylocentrotus purpuratus	15.38	2	1	1	19	296.022	15.38	1	11	238.745	15.38	1	4	2.75	130	14.0852	4.88135
169	W4YS98	Uncharacterized protein	Strongylocentrotus purpuratus	3.88	1	1	1	20	98.6	3.88	1	11	83.5933	3.88	1	4	2.75	232	26.3002	6.94678
170	W4YHM9	Aspartate aminotransferase	Strongylocentrotus purpuratus	21.99	2	7	7	33	332.189	15.35	5	19	293.46	18.67	6	7	2.71429	391	43.4027	7.63525
171	W4YB92	Uncharacterized protein	Strongylocentrotus purpuratus	22.14	1	6	6	15	103.711	19.29	5	8	153.006	13.57	4	3	2.66667	280	31.7521	7.02002
172	W4Y3U0	Uncharacterized protein	Strongylocentrotus purpuratus	8.68	1	3	3	15	325.91	6.58	2	8	253.487	8.68	3	3	2.66667	380	42.2923	6.21436
173	W4YW00	Uncharacterized protein	Strongylocentrotus purpuratus	13.84	1	6	6	14	314.101	11.78	5	8	216.865	10.12	4	3	2.66667	484	52.877	6.17627
174	W4XGI8	Histone H2A	Strongylocentrotus purpuratus	4.67	77	2	3	15	99.6411	3.25	2	8	97.2599	4.67	3	3	2.66667	492	54.1226	11.5171
175	W4YNT5	Aspartate aminotransferase	Strongylocentrotus purpuratus	5.6	2	4	4	15	85.7371	2.6	2	8	152.446	5.6	4	3	2.66667	732	81.4498	5.89697
176	W4XIN5	Uncharacterized protein	Strongylocentrotus purpuratus	4.65	1	13	13	23	304.744	3.18	9	13	155.87	3.54	9	5	2.6	3054	349.392	6.07471
177	W4XES1	Uncharacterized protein	Strongylocentrotus purpuratus	13.02	1	2	2	9	122.21	13.02	2	5	115.64	7.1	1	2	2.5	169	19.0414	4.85596
178	W4YCH1	Uncharacterized protein	Strongylocentrotus purpuratus	13.64	1	3	3	19	184.35	13.64	3	10	275.219	13.64	3	4	2.5	374	40.5947	4.70361
179	W4YHJ2	Uncharacterized protein	Strongylocentrotus purpuratus	7.41	1	1	1	10	215.09	7.41	1	5	234.55	7.41	1	2	2.5	216	21.7685	4.51318
180	W4Z1T0	Uncharacterized protein	Strongylocentrotus purpuratus	14.69	1	4	4	10	109.417	8.57	3	5	120.528	14.69	4	2	2.5	245	27.1474	5.47803
181	Q0GU40	Biphosphate nucleotidase	Paracentrotus lividus	18.51	1	4	5	10	85.57	14.94	4	5	176.227	14.29	4	2	2.5	308	33.2507	5.8208
182	W4YA46	Uncharacterized protein	Strongylocentrotus purpuratus	8.4	1	3	3	9	90.82	5.32	2	5	92.0633	8.4	3	2	2.5	357	40.9401	8.33838
183	Q9U8R3	Elongation factor 1-alpha	Heliocidaris crassispina	8.66	7	4	4	10	100.82	7.14	3	5	109.338	8.66	4	2	2.5	462	50.7475	9.0415
184	W4XV44	Uncharacterized protein	Strongylocentrotus purpuratus	1.1	1	1	1	10	40.14	1.1	1	5	0	1.1	1	2	2.5	730	81.4235	8.45557
185	P91791	Peptidyl-prolyl cis-trans isomerase	Hemicentrotus pulcherrimus	28.05	4	3	5	66	1109.51	28.05	4	35	856.036	28.05	5	15	2.33333	164	17.6668	8.44092
186	W4ZI37	Uncharacterized protein	Strongylocentrotus purpuratus	20.45	1	1	2	13	172.841	20.45	2	7	141.49	20.45	2	3	2.33333	88	10.4722	9.77393
187	W4Y4X0	Uncharacterized protein	Strongylocentrotus purpuratus	29.61	2	5	6	27	247.648	21.84	4	14	281.036	29.61	6	6	2.33333	206	22.9124	5.43994
188	W4Z8V3	Putative 2'-deoxynucleoside 5'-phosphate N-hydrolase 1	Strongylocentrotus purpuratus	8.82	1	1	1	13	167.109	8.82	1	7	167.92	8.82	1	3	2.33333	136	15.2345	4.729
189	W4YNA2	Uncharacterized protein	Strongylocentrotus purpuratus	10.43	2	3	5	39	584.696	6.09	3	21	667.208	10.43	5	9	2.33333	460	53.1271	5.60498
190	W4XFY0	Uncharacterized protein	Strongylocentrotus purpuratus	22.35	2	9	10	27	326.65	17.61	8	14	262.566	19.64	7	6	2.33333	443	48.8883	5.93506
191	W4ZD57	Uncharacterized protein	Strongylocentrotus purpuratus	2.91	2	3	3	40	172.743	1.94	2	21	148.626	2.91	3	9	2.33333	722	80.1008	6.75635
192	W4Y5E0	Uncharacterized protein	Strongylocentrotus purpuratus	12.1	2	3	3	13	174.123	8.19	2	7	177.426	8.19	2	3	2.33333	281	30.4022	10.0962
193	W4YBT4	Uncharacterized protein	Strongylocentrotus purpuratus	13.59	1	5	5	14	132.847	7.61	3	7	154.221	13.59	5	3	2.33333	368	40.9277	7.26904
194	W4YGX2	Uncharacterized protein	Strongylocentrotus purpuratus	5.8	1	2	2	13	220.571	5.8	2	7	238.16	5.8	2	3	2.33333	414	44.207	6.1001
195	W4Y536	Uncharacterized protein (Fragment)	Strongylocentrotus purpuratus	6.39	2	5	5	13	149.005	2.49	2	7	182.253	5.33	4	3	2.33333	845	94.7114	7.28369
196	W4XMJ7	Uncharacterized protein	Strongylocentrotus purpuratus	3.75	1	7	7	13	106.694	1.54	3	7	103.29	2.64	5	3	2.33333	2081	225.213	4.56396
197	W4Z7I3	Citrate synthase	Strongylocentrotus purpuratus	24.28	1	2	9	56	829.394	12.58	5	30	630.102	24.28	9	13	2.30769	453	50.4987	6.65381
198	W4ZDU8	Uncharacterized protein	Strongylocentrotus purpuratus	14.36	1	8	8	31	474.279	11.15	7	16	448.063	12.33	6	7	2.28571	592	64.3148	6.59521
199	W4ZC86	Uncharacterized protein	Strongylocentrotus purpuratus	11.97	3	5	5	125	1172.89	11.97	5	66	1207.32	11.97	5	29	2.27586	401	44.3297	5.14795
200	W4XP66	Uncharacterized protein (Fragment)	Strongylocentrotus purpuratus	24.75	2	8	9	65	977.182	15.93	6	34	967.969	24.75	9	15	2.26667	408	45.8239	6.21436
201	M1F7C1	Catalase-like protein (Fragment)	Strongylocentrotus droebachiensis	9.06	2	1	2	18	122.301	2.9	1	9	128.531	9.06	2	4	2.25	276	31.2031	6.53662
202	W4ZEC8	Uncharacterized protein	Strongylocentrotus droebachiensis	8.93	2	5	5	18	402.479	6.07	3	9	520.039	8.93	5	4	2.25	560	62.2022	6.25244
203	Q9GV77	Extracellular matrix protein 3	Lytechinus variegatus	6.06	1	5	15	38	617.994	3.67	9	20	370.779	4.61	11	9	2.22222	3103	343.561	4.50049
204	W4Z8Z1	Uncharacterized protein	Strongylocentrotus purpuratus	21.73	9	2	9	64	1011.13	13.75	6	33	1133.13	19.96	7	15	2.2	451	50.1855	5.05908
205	W4ZCV2	Uncharacterized protein (Fragment)	Strongylocentrotus purpuratus	14.92	1	1	3	22	246.194	14.92	3	11	273.041	11.19	2	5	2.2	295	31.8082	6.63916
206	W4YD32	Uncharacterized protein	Strongylocentrotus purpuratus	19.98	3	18	18	139	1527.92	15.16	13	71	1675.93	18.29	17	33	2.15152	831	93.0763	5.33838
207	W4YD34	Uncharacterized protein	Strongylocentrotus purpuratus	32.97	1	9	9	34	377.958	24.37	7	17	356.081	30.11	8	8	2.125	279	30.7322	9.68604
208	W4XD75	Uncharacterized protein	Strongylocentrotus purpuratus	15.73	2	9	9	68	927.792	9.15	5	34	857.715	15.73	9	16	2.125	623	70.116	4.61475
209	W4YLT7	Nucleoside diphosphate kinase	Strongylocentrotus purpuratus	13.46	3	2	2	49	481.418	13.46	2	25	422.695	13.46	2	12	2.08333	156	17.5238	7.37158
210	W4Y3Z9	Uncharacterized protein	Strongylocentrotus purpuratus	30.77	3	1	7	57	646.371	21.68	5	29	681.882	24.83	6	14	2.07143	286	32.3511	4.67822
211	W4Y0E3	Uncharacterized protein	Strongylocentrotus purpuratus	36.17	8	10	20	140	1953.86	23.71	15	69	1970.45	36.17	20	34	2.02941	658	71.7293	5.30029
212	W4XCS8	ATP synthase-coupling factor 6, mitochondrial	Strongylocentrotus purpuratus	40.17	1	5	5	25	300.187	26.5	4	12	218.748	30.77	4	6	2	117	12.8958	9.81787
213	Q9Y0S8	Vesicle-associated membrane protein	Strongylocentrotus purpuratus	42.31	5	3	3	8	82.56	25.96	2	4	153.017	42.31	3	2	2	104	11.7114	9.43701
214	W4XFL2	Uncharacterized protein	Strongylocentrotus purpuratus	11.67	1	1	1	5	45.06	11.67	1	2	58.5	11.67	1	1	2	60	6.78051	8.5874
215	W4YY23	40S ribosomal protein S12	Strongylocentrotus purpuratus	13.89	1	3	3	8	132.79	6.94	2	4	78.15	13.89	3	2	2	144	15.2928	6.18896
216	W4YUG2	Uncharacterized protein	Strongylocentrotus purpuratus	32.55	1	5	5	13	153.541	25.94	4	6	250.21	32.55	5	3	2	212	23.6859	6.68311
217	W4XYB1	Uncharacterized protein (Fragment)	Strongylocentrotus purpuratus	14.67	2	3	3	12	160.839	10.22	2	6	106.649	14.67	3	3	2	225	24.3733	7.76709
218	W4Y7T4	Uncharacterized protein	Strongylocentrotus purpuratus	23.38	1	1	1	5	48.24	23.38	1	2	88.0167	23.38	1	1	2	77	8.62866	10.1401
219	W4Z8N3	Uncharacterized protein	Strongylocentrotus purpuratus	31.33	1	6	6	8	94.46	26.67	3	4	75.1733	22	4	2	2	150	17.4103	4.52588
220	Q2WBP7	Eukaryotic initiation factor 4E binding protein (Fragment)	Sphaerechinus granularis	12.05	3	1	1	3	40.93	12.05	1	2	24.33	12.05	1	1	2	83	8.80051	9.99365
221	W4YP69	Uncharacterized protein	Strongylocentrotus purpuratus	11.11	1	2	2	3	44.42	11.11	2	2	24.89	11.11	1	1	2	81	9.38686	5.45264
222	W4XHE1	Uncharacterized protein	Strongylocentrotus purpuratus	8.7	1	1	1	2	79.17	8.7	1	2				1	2	92	9.59782	4.99561
223	W4Z7U0	Uncharacterized protein	Strongylocentrotus purpuratus	25.88	7	2	2	3	55.02	25.88	2	2	27.29	12.94	1	1	2	85	9.79094	8.77783
224	W4YCF3	Uncharacterized protein	Strongylocentrotus purpuratus	13.92	1	3	3	12	157.578	13.92	3	6	114.945	13.92	3	3	2	273	30.4304	8.80713
225	W4Z582	Proteasome subunit alpha type	Strongylocentrotus purpuratus	20.77	1	3	3	8	157.453	14.75	2	4	157.14	20.77	3	2	2	183	20.4573	8.86572
226	H3JD63	Uncharacterized protein	Strongylocentrotus purpuratus	24.72	9	2	2	5	58.41	12.36	1	2	93.0433	24.72	2	1	2	89	10.3581	7.44482
227	W4ZCM8	Uncharacterized protein	Strongylocentrotus purpuratus	3.58	1	1	1	17	353.77	3.58	1	8	302.154	3.58	1	4	2	391	42.1845	7.10791
228	W4YJ99	Uncharacterized protein	Strongylocentrotus purpuratus	11.7	3	1	1	3	40.1	11.7	1	2	29.89	11.7	1	1	2	94	10.6565	6.52197
229	W4YMP7	Uncharacterized protein	Strongylocentrotus purpuratus	26.32	1	2	2	2	48.96	26.32	2	2				1	2	95	10.8886	9.37842
230	W4YHS4	Uncharacterized protein	Strongylocentrotus purpuratus	11.45	1	3	3	12	105.287	11.45	3	6	151.66	11.45	3	3	2	297	33.4781	6.7417
231	W4Z735	Uncharacterized protein	Strongylocentrotus purpuratus	11.32	1	2	2	3	59.68	11.32	2	2	67	11.32	1	1	2	106	11.3706	5.90967
232	W4XFG0	Uncharacterized protein	Strongylocentrotus purpuratus	12.68	1	5	5	16	248.111	7.75	3	8	277.289	10.56	4	4	2	426	45.7265	5.12256
233	W4XG92	Uncharacterized protein	Strongylocentrotus purpuratus	9.71	1	1	1	5	39.96	9.71	1	2	64.7533	9.71	1	1	2	103	11.5131	11.2095
234	W4YMN4	Uncharacterized protein	Strongylocentrotus purpuratus	15.74	1	5	5	16	237.511	15.74	5	8	285.87	11.34	4	4	2	432	47.2491	5.52881
235	W4Y7H6	Uncharacterized protein	Strongylocentrotus purpuratus	10.48	1	1	1	2	82.61	10.48	1	2				1	2	105	11.8328	6.53662
236	W4XY79	Uncharacterized protein	Strongylocentrotus purpuratus	19.23	1	2	2	5	44.43	19.23	2	2	74.3033	19.23	2	1	2	104	11.8594	10.3745
237	W4YRX3	Uncharacterized protein	Strongylocentrotus purpuratus	9.32	2	1	1	2	46.06	9.32	1	2				1	2	118	13.0917	7.81104
238	W4YHS1	Uncharacterized protein	Strongylocentrotus purpuratus	15.65	1	2	2	3	42.96	15.65	2	2	32.29	8.7	1	1	2	115	13.3219	7.44482
239	W4Y767	Uncharacterized protein	Strongylocentrotus purpuratus	10.92	1	2	2	5	72.1877	10.92	2	2	57.9033	10.92	1	1	2	119	13.3872	9.75928
240	W4YVV1	Uncharacterized protein	Strongylocentrotus purpuratus	15.35	1	3	3	9	163.74	11.81	2	4	140.72	15.35	3	2	2	254	27.7887	5.60498
241	W4YAQ8	Uncharacterized protein	Strongylocentrotus purpuratus	22.31	1	2	2	2	29.51	22.31	2	2				1	2	121	13.9453	9.08545
242	W4XQY7	Uncharacterized protein	Strongylocentrotus purpuratus	8.21	2	1	1	5	43.78	8.21	1	2	51.1536	8.21	1	1	2	134	13.9772	4.25928
243	W4ZAH5	Uncharacterized protein	Strongylocentrotus purpuratus	10	1	1	1	2	79.4744	10	1	2				1	2	130	14.074	7.23975
244	W4YDU9	Uncharacterized protein	Strongylocentrotus purpuratus	5.15	1	1	1	4	37.08	5.15	1	2	46.78	5.15	1	1	2	136	14.7174	8.11865
245	W4ZFG9	Uncharacterized protein	Strongylocentrotus purpuratus	10.22	1	1	1	4	61.4	10.22	1	2	70.38	10.22	1	1	2	137	15.6619	6.03662
246	W4YVD8	60S ribosomal protein L27	Strongylocentrotus purpuratus	13.97	1	2	2	3	46.28	13.97	2	2	34.83	5.88	1	1	2	136	16.0478	10.7261
247	W4XJ88	Uncharacterized protein	Strongylocentrotus purpuratus	11.5	1	5	5	21	189.525	9.15	4	10	118.997	11.5	5	5	2	765	84.4636	5.60498
248	W4XTU4	Uncharacterized protein	Strongylocentrotus purpuratus	7.95	2	1	1	4	52.47	7.95	1	2	73.99	7.95	1	1	2	151	16.8999	6.53662
249	W4XKA4	Uncharacterized protein	Strongylocentrotus purpuratus	5.1	1	1	1	2	38.45	5.1	1	2				1	2	157	16.9275	10.0669
250	W4YR12	Uncharacterized protein	Strongylocentrotus purpuratus	9.4	2	2	2	4	40.0838	9.4	2	2	46.8	4.7	1	1	2	149	17.1376	5.03369
251	W4Z3S9	Uncharacterized protein	Strongylocentrotus purpuratus	6.76	1	1	1	5	39.07	6.76	1	2	135.24	6.76	1	1	2	148	17.3384	5.57959
252	W4Z2J0	Uncharacterized protein	Strongylocentrotus purpuratus	8.5	1	1	1	4	46.19	8.5	1	2	41.78	8.5	1	1	2	153	17.8511	4.77979
253	W4ZBM5	Uncharacterized protein	Strongylocentrotus purpuratus	16.46	1	2	2	2	51.88	16.46	2	2				1	2	158	17.9664	7.97217
254	W4YAK3	Uncharacterized protein	Strongylocentrotus purpuratus	16.03	2	2	2	2	57.37	16.03	2	2				1	2	156	17.9694	9.83252
255	W4XHU6	Uncharacterized protein	Strongylocentrotus purpuratus	14.38	1	2	2	4	42.09	7.84	1	2	51.82	14.38	2	1	2	153	18.2502	6.354
256	W4YQH5	Uncharacterized protein	Strongylocentrotus purpuratus	7.21	1	1	2	8	136.96	4.2	1	4	115.35	7.21	2	2	2	333	37.8284	4.94482
257	W4YQG8	Uncharacterized protein	Strongylocentrotus purpuratus	14.62	1	1	2	5	68.233	14.62	2	2	102.007	14.62	2	1	2	171	19.5061	8.47021
258	W4ZL44	Uncharacterized protein	Strongylocentrotus purpuratus	10.89	1	3	3	8	87.24	10.89	3	4	109.58	8.38	2	2	2	358	39.4172	5.47803
259	Q25115	Catalytic subunit of cAMP-dependent histone kinase	Hemicentrotus pulcherrimus	16.19	4	5	5	9	95.85	13.64	4	4	94.2375	11.36	4	2	2	352	40.588	8.57275
260	H3HLD5	Uncharacterized protein	Strongylocentrotus purpuratus	7.73	1	1	1	4	103.47	7.73	1	2	102.08	7.73	1	1	2	181	20.4948	9.90576
261	W4XMR4	Uncharacterized protein	Strongylocentrotus purpuratus	4.59	2	2	2	9	107.29	4.59	2	4	99.75	4.59	2	2	2	392	42.5423	5.94775
262	W4Y6L8	Uncharacterized protein	Strongylocentrotus purpuratus	10.95	1	2	2	4	31.97	10.95	2	2	62.6	7.46	1	1	2	201	21.5986	6.63916
263	W4ZHG9	Uncharacterized protein	Strongylocentrotus purpuratus	3.98	1	1	1	3	44.98	3.98	1	2	43.61	3.98	1	1	2	201	21.9416	4.62744
264	W4ZIZ1	Uncharacterized protein	Strongylocentrotus purpuratus	7.17	1	1	1	3	51.13	7.17	1	2	66.98	7.17	1	1	2	223	24.2321	4.93213
265	W4Z4Z2	Uncharacterized protein	Strongylocentrotus purpuratus	8.72	1	3	3	4	42.9274	8.26	2	2	53.8637	4.13	2	1	2	218	24.2609	5.49072
266	W4Z3S1	Uncharacterized protein	Strongylocentrotus purpuratus	16.7	1	4	4	8	112.79	7.09	2	4	161.72	12.36	3	2	2	437	48.5729	5.88428
267	W4YKU8	Uncharacterized protein	Strongylocentrotus purpuratus	8.62	2	2	3	8	136.42	4.99	2	4	126.9	6.35	2	2	2	441	48.6865	4.83057
268	O16151	GTP-binding protein	Strongylocentrotus purpuratus	13.24	2	3	3	5	91.6457	10.5	2	2	149.107	8.22	2	1	2	219	24.8711	4.94482
269	W4YIK7	Uncharacterized protein	Strongylocentrotus purpuratus	4.55	1	1	1	2	36.52	4.55	1	2				1	2	220	25.1787	7.04932
270	W4YUZ6	Uncharacterized protein	Strongylocentrotus purpuratus	11.66	1	4	4	8	78.38	5.16	2	4	100.4	9.19	3	2	2	446	50.9588	6.59521
271	W4YUD6	Uncharacterized protein	Strongylocentrotus purpuratus	4.61	1	1	1	2	36.86	4.61	1	2				1	2	217	25.5482	7.31299
272	W4YBH5	Uncharacterized protein	Strongylocentrotus purpuratus	5.24	2	1	1	3	74.07	5.24	1	2	64.89	5.24	1	1	2	229	25.5562	8.99756
273	W4Z7T2	Uncharacterized protein	Strongylocentrotus purpuratus	3.57	2	1	1	3	33.15	3.57	1	2	30.21	3.57	1	1	2	224	25.659	5.64307
274	W4Y5J6	Uncharacterized protein	Strongylocentrotus purpuratus	1.52	1	1	1	12	32.9586	1.52	1	6	34.9541	1.52	1	3	2	724	78.2717	4.7417
275	W4X9I2	Adenylosuccinate lyase	Strongylocentrotus purpuratus	11.76	2	5	5	9	59.9835	10.34	4	4	89.6462	9.53	4	2	2	493	54.984	6.7417
276	W4XKV9	Proteasome subunit alpha type	Strongylocentrotus purpuratus	7.6	1	2	2	4	73.34	7.6	2	2	70.6	4	1	1	2	250	27.6724	8.55811
277	W4ZIB8	Proteasome subunit beta type	Strongylocentrotus purpuratus	7.45	1	2	2	3	31.92	4.31	1	2	24.45	3.14	1	1	2	255	28.2439	6.40479
278	W4Z5C9	Proliferating cell nuclear antigen	Strongylocentrotus purpuratus	8.49	1	3	3	4	40.5618	5.41	2	2	44.687	5.79	2	1	2	259	28.5281	4.65283
279	W4XAK0	Uncharacterized protein	Strongylocentrotus purpuratus	4.82	1	1	1	3	69.79	4.82	1	2	49.51	4.82	1	1	2	249	28.9328	10.3745
280	W4XY91	Uncharacterized protein	Strongylocentrotus purpuratus	10.21	1	1	4	9	81.77	8.32	3	4	99.41	5.86	3	2	2	529	58.1069	7.81104
281	K0Q1V4	Sialidase NEU1.1 (Fragment)	Paracentrotus lividus	8.05	1	2	2	5	53.54	8.05	2	2	47.47	3.45	1	1	2	261	29.1658	6.84424
282	W4XSB0	Galectin	Strongylocentrotus purpuratus	5.99	1	2	2	2	55.1	5.99	2	2				1	2	267	30.0563	9.21729
283	W4YUC3	Uncharacterized protein	Strongylocentrotus purpuratus	8.93	1	2	2	5	77.83	4.64	1	2	135.643	8.93	2	1	2	280	30.4346	6.17627
284	W4Z325	Uncharacterized protein	Strongylocentrotus purpuratus	2.57	5	1	1	3	35.93	2.57	1	2	22.7	2.57	1	1	2	272	30.9274	5.52881
285	Q66NB9	RNA-binding protein AUF1 (Fragment)	Paracentrotus lividus	6.42	3	2	2	4	41.3	6.42	2	2	75.4072	6.42	2	1	2	296	31.0537	8.96826
286	W4ZDQ3	Uncharacterized protein	Strongylocentrotus purpuratus	4.27	1	1	1	3	56.69	4.27	1	2	22.1	4.27	1	1	2	281	31.8069	8.42627
287	W4YU35	Uncharacterized protein	Strongylocentrotus purpuratus	8.57	1	2	2	2	38.26	8.57	2	2				1	2	280	31.8898	6.45557
288	W4ZL27	Uncharacterized protein	Strongylocentrotus purpuratus	3.18	1	1	1	2	41.85	3.18	1	2				1	2	283	32.1857	6.63916
289	W4XC04	Uncharacterized protein	Strongylocentrotus purpuratus	24.32	1	2	2	5	121.82	20.55	1	2	132.557	24.32	2	1	2	292	32.7174	9.48096
290	W4YAA9	Uncharacterized protein	Strongylocentrotus purpuratus	5.92	1	1	2	5	43.45	3.29	1	2	58.1733	5.92	2	1	2	304	33.7811	8.1333
291	W4Z3I3	Uncharacterized protein	Strongylocentrotus purpuratus	5.19	1	2	2	3	34.9776	5.19	2	2	39.3	2.77	1	1	2	289	33.9546	10.4038
292	W4Z5N0	Uricase	Strongylocentrotus purpuratus	3.65	1	1	1	3	74.5	3.65	1	2	35.09	3.65	1	1	2	301	34.0138	8.82178
293	W4YC23	Uncharacterized protein	Strongylocentrotus purpuratus	4.32	1	1	1	3	43.05	4.32	1	2	43.91	4.32	1	1	2	324	34.1406	6.52197
294	W4YKA2	Uncharacterized protein	Strongylocentrotus purpuratus	8.85	1	3	3	4	49.02	8.85	2	2	63.4084	3.93	2	1	2	305	34.5122	5.32568
295	W4Y6K1	Uncharacterized protein	Strongylocentrotus purpuratus	12.97	1	3	3	5	54.54	8.23	2	2	124.46	10.13	2	1	2	316	34.646	5.36377
296	W4ZA38	Uncharacterized protein	Strongylocentrotus purpuratus	5.25	1	2	2	2	39.15	5.25	2	2				1	2	324	36.1209	7.38623
297	W4YZD2	Uncharacterized protein	Strongylocentrotus purpuratus	3.1	1	2	2	8	87.29	1.62	1	4	81.554	3.1	2	2	2	678	75.566	8.17725
298	W4XKQ4	Uncharacterized protein	Strongylocentrotus purpuratus	2.87	2	1	1	3	55.04	2.87	1	2	42.99	2.87	1	1	2	349	38.7152	7.09326
299	W4ZFV5	Uncharacterized protein	Strongylocentrotus purpuratus	1.59	1	1	1	4	37.0534	1.59	1	2	32.61	1.59	1	1	2	377	41.3669	6.62451
300	W4ZIX4	Uncharacterized protein	Strongylocentrotus purpuratus	8.1	1	2	2	2	44.26	8.1	2	2				1	2	395	41.8101	5.56689
301	W4Y988	Uncharacterized protein	Strongylocentrotus purpuratus	3.16	1	1	1	3	67.08	3.16	1	2	40.03	3.16	1	1	2	380	42.263	5.99854
302	W4YPQ6	Uncharacterized protein	Strongylocentrotus purpuratus	2.08	2	1	1	2	49.79	2.08	1	2				1	2	385	42.847	5.84619
303	W4YH08	Uncharacterized protein	Strongylocentrotus purpuratus	5.47	1	2	2	4	53.3	5.47	2	2	49.46	3.65	1	1	2	384	43.3298	5.04639
304	W4XFE1	Uncharacterized protein	Strongylocentrotus purpuratus	4.45	1	1	1	5	98.85	4.45	1	2	130.65	4.45	1	1	2	382	43.6613	5.45264
305	Q6QM14	Guanine nucleotide-binding protein G(S) alpha subunit	Lytechinus variegatus	8.97	2	3	3	4	49.08	5.54	2	2	65.68	3.43	1	1	2	379	44.4925	6.32861
306	W4ZGZ2	Uncharacterized protein	Strongylocentrotus purpuratus	3.3	1	1	1	5	60.1	3.3	1	2	86.9133	3.3	1	1	2	394	45.4884	8.49951
307	A9LYL3	Putative flotillin	Heliocidaris tuberculata	6.15	4	2	2	3	56.62	2.6	1	2	68.48	3.55	1	1	2	423	45.9956	5.03369
308	W4XRY7	Uncharacterized protein	Strongylocentrotus purpuratus	4.31	1	1	1	2	107.26	4.31	1	2				1	2	418	46.0897	6.56592
309	W4XGX6	Uncharacterized protein	Strongylocentrotus purpuratus	3.51	1	2	2	3	28.67	3.51	2	2	29.06	1.75	1	1	2	399	46.2219	6.31592
310	W4Z4M9	Uncharacterized protein	Strongylocentrotus purpuratus	5.26	3	2	2	4	68.09	5.26	2	2	86.2219	5.26	2	1	2	418	46.8779	5.021
311	W4XYN4	Uncharacterized protein	Strongylocentrotus purpuratus	4.08	1	2	2	3	37.07	2.04	1	2	25.11	2.04	1	1	2	441	47.2291	8.70459
312	W4Y5Z5	Uncharacterized protein	Strongylocentrotus purpuratus	5.99	2	3	3	5	37.6	4.15	2	2	44.8	3.92	2	1	2	434	47.6597	9.31982
313	W4YB61	Integrin beta	Strongylocentrotus purpuratus	2.72	1	1	1	2	78.55	2.72	1	2				1	2	441	47.691	4.37354
314	W4YES8	Uncharacterized protein	Strongylocentrotus purpuratus	6.83	1	2	2	5	54.16	3.87	1	2	99.8833	6.83	2	1	2	439	47.9957	6.81494
315	Q6UVK0	Calmodulin-dependent protein kinase type II (Fragment)	Strongylocentrotus purpuratus	6.37	3	2	2	3	43.69	6.37	2	2	87.34	3.07	1	1	2	424	48.1667	7.15186
316	W4ZHL3	Uncharacterized protein	Strongylocentrotus purpuratus	2.97	1	1	1	2	68.08	2.97	1	2				1	2	438	48.7194	6.68311
317	W4YJE7	Uncharacterized protein	Strongylocentrotus purpuratus	5.56	2	2	2	2	52.66	5.56	2	2				1	2	450	49.8232	5.12256
318	W4Z6L6	Uncharacterized protein	Strongylocentrotus purpuratus	2.97	1	1	1	4	62.49	2.97	1	2	121.96	2.97	1	1	2	437	50.3816	6.7417
319	W4YV42	Uncharacterized protein	Strongylocentrotus purpuratus	2.39	1	1	1	2	30.6	2.39	1	2				1	2	461	51.3964	7.91357
320	W4YVP1	Uncharacterized protein	Strongylocentrotus purpuratus	3.21	1	1	1	3	190.08	3.21	1	2	97.79	3.21	1	1	2	467	51.6023	6.44287
321	W4Y553	Uncharacterized protein	Strongylocentrotus purpuratus	5.83	3	2	2	5	54.98	3.89	1	2	91.1433	5.83	2	1	2	463	51.8589	5.57959
322	W4YEJ8	Uncharacterized protein	Strongylocentrotus purpuratus	9.21	2	4	4	5	61.565	3.73	2	2	52.22	7.02	3	1	2	456	52.0459	7.91357
323	W4YIA6	Uncharacterized protein (Fragment)	Strongylocentrotus purpuratus	5.11	1	2	2	3	75.25	5.11	2	2	60.14	3.07	1	1	2	489	52.9284	6.23975
324	W4Y0S7	Uncharacterized protein	Strongylocentrotus purpuratus	3.64	1	2	2	3	44.6161	3.64	2	2	26.3	2.02	1	1	2	495	54.5489	6.32861
325	W4ZID2	Uncharacterized protein	Strongylocentrotus purpuratus	1.86	1	1	1	2	84.3	1.86	1	2				1	2	484	55.0091	6.21436
326	W4Y9J7	Uncharacterized protein	Strongylocentrotus purpuratus	3.12	10	2	3	8	106.164	2.08	2	4	103.102	2.08	2	2	2	1058	112.733	4.17041
327	Q86RA9	Amassin	Strongylocentrotus purpuratus	2.42	2	1	1	2	39.43	2.42	1	2				1	2	495	56.442	4.79248
328	W4XCZ2	Uncharacterized protein	Strongylocentrotus purpuratus	2.2	1	1	1	3	54.79	2.2	1	2	43	2.2	1	1	2	500	57.4235	7.72314
329	W4ZL39	Uncharacterized protein	Strongylocentrotus purpuratus	6.79	1	3	3	5	59.47	4.19	2	2	63.2067	4.99	2	1	2	501	57.5362	9.08545
330	W4YRK7	Uncharacterized protein	Strongylocentrotus purpuratus	4.47	2	2	2	2	70.14	4.47	2	2				1	2	515	57.8316	5.98584
331	W4XSB1	Uncharacterized protein	Strongylocentrotus purpuratus	1.74	1	1	1	5	33.61	1.74	1	2	30.61	1.74	1	1	2	516	58.2883	6.25244
332	B6DS95	Src family kinase	Strongylocentrotus purpuratus	1.73	2	1	1	2	47.72	1.73	1	2				1	2	521	58.879	6.80029
333	A9YWQ6	PAPS synthetase-like (Fragment)	Lytechinus variegatus	3.7	3	2	2	2	33.46	3.7	2	2				1	2	541	60.3093	5.8208
334	W4YZ93	Uncharacterized protein	Strongylocentrotus purpuratus	2.98	1	1	1	4	48.6	2.98	1	2	64.11	2.98	1	1	2	537	60.5099	6.20166
335	W4YZW1	Uncharacterized protein	Strongylocentrotus purpuratus	4.26	1	2	2	4	45.7279	4.26	2	2	40.401	1.67	1	1	2	540	62.228	7.35693
336	W4Z3I8	Uncharacterized protein	Strongylocentrotus purpuratus	2.87	1	1	1	3	86.22	2.87	1	2	73.93	2.87	1	1	2	558	62.2614	5.09717
337	W4Z5V4	Beta-glucuronidase	Strongylocentrotus purpuratus	4.39	1	2	2	3	38.22	4.39	2	2	20.8	2.81	1	1	2	569	64.2344	6.80029
338	W4YVP0	Uncharacterized protein	Strongylocentrotus purpuratus	3.75	1	2	2	4	35.35	1.87	1	2	66.46	3.75	2	1	2	587	66.1667	6.52197
339	W4XA66	Uncharacterized protein	Strongylocentrotus purpuratus	1.84	1	1	1	3	63.3311	1.84	1	2	57.95	1.84	1	1	2	597	67.2457	7.94287
340	W4YFG2	Uncharacterized protein	Strongylocentrotus purpuratus	1.8	1	1	1	2	64.74	1.8	1	2				1	2	610	67.6904	4.66553
341	W4XMB1	Uncharacterized protein	Strongylocentrotus purpuratus	3.24	8	1	2	4	86.79	3.24	2	2	40.28	1.47	1	1	2	679	76.6616	8.00146
342	W4YW56	Uncharacterized protein	Strongylocentrotus purpuratus	0.98	1	1	1	4	39.3342	0.98	1	2	45.8642	0.98	1	1	2	716	80.0673	7.6499
343	W4XI54	Uncharacterized protein	Strongylocentrotus purpuratus	3.77	1	3	3	5	50.14	1.53	1	2	42.9183	2.23	2	1	2	717	80.8567	6.25244
344	W4XMW9	Uncharacterized protein	Strongylocentrotus purpuratus	1.34	1	1	1	2	34.96	1.34	1	2				1	2	745	82.7195	5.65576
345	W4YF45	Uncharacterized protein	Strongylocentrotus purpuratus	1.39	1	1	1	4	66.43	1.39	1	2	85.64	1.39	1	1	2	790	87.0373	4.85596
346	W4Y4T1	Uncharacterized protein	Strongylocentrotus purpuratus	3.49	1	2	2	4	45.91	1.37	1	2	60.96	3.49	2	1	2	802	88.7936	4.76709
347	W4XCA0	Uncharacterized protein	Strongylocentrotus purpuratus	3.26	32	3	3	3	126.11	3.14	2	2	95.08	1.45	1	1	2	828	89.7556	5.36377
348	W4ZE12	Uncharacterized protein	Strongylocentrotus purpuratus	2.86	3	2	2	2	78.89	2.86	2	2				1	2	839	91.4357	6.02393
349	W4ZJ11	Uncharacterized protein	Strongylocentrotus purpuratus	2.57	2	2	2	3	59.92	1.45	1	2	91.21	1.12	1	1	2	894	100.093	5.93506
350	W4Y990	Uncharacterized protein	Strongylocentrotus purpuratus	1.73	1	1	1	2	56.54	1.73	1	2				1	2	1038	111.987	8.26514
351	W4YQ68	Uncharacterized protein	Strongylocentrotus purpuratus	0.67	1	1	1	3	35.64	0.67	1	2	0	0.67	1	1	2	1038	118.193	5.8335
352	W4YN20	Uncharacterized protein	Strongylocentrotus purpuratus	3.75	1	4	4	4	47.61	1.59	2	2	48.21	2.15	2	1	2	1254	137.993	7.00537
353	W4Z8R1	Uncharacterized protein	Strongylocentrotus purpuratus	0.95	1	1	1	3	104.01	0.95	1	2	77.71	0.95	1	1	2	1368	153.75	6.29053
354	W4YUV3	Uncharacterized protein	Strongylocentrotus purpuratus	0.97	1	1	1	4	74.07	0.97	1	2	86.14	0.97	1	1	2	1541	160.125	4.15771
355	W4ZCT8	Uncharacterized protein	Strongylocentrotus purpuratus	0.51	1	2	2	2	31.99	0.51	2	2				1	2	2162	235.584	5.40186
356	W4XR03	Uncharacterized protein	Strongylocentrotus purpuratus	1.31	1	1	1	3	64.39	1.31	1	2	33.79	1.31	1	1	2	7337	799.399	5.16064
357	Q8WQY0	Toposome	Tripneustes gratilla	7.59	1	4	10	402	3178.77	5.58	8	193	3409.55	7.59	10	101	1.91089	1344	153.896	6.48096
358	W4XGH6	Uncharacterized protein	Strongylocentrotus purpuratus	28.16	2	4	4	35	522.125	20.41	3	17	560.359	28.16	4	9	1.88889	245	26.4135	6.06201
359	W4YEY1	Phosphomannomutase	Strongylocentrotus purpuratus	28.63	1	8	8	36	404.288	20.16	6	17	506.169	28.63	7	9	1.88889	248	28.2802	5.33838
360	W4ZH65	Uncharacterized protein	Strongylocentrotus purpuratus	16.12	3	11	11	27	427.188	10.67	8	13	407.997	11.76	8	7	1.85714	825	94.7187	4.56396
361	W4XA42	Isocitrate dehydrogenase [NADP]	Strongylocentrotus purpuratus	29.91	1	11	12	47	490.945	16.82	6	22	572.9	29.91	12	12	1.83333	428	48.0829	7.04932
362	W4XFC5	Histone H4	Strongylocentrotus purpuratus	46.6	29	5	5	19	111.127	25.24	3	9	242.153	38.83	4	5	1.8	103	11.3784	11.1948
363	W4XFB0	Uncharacterized protein (Fragment)	Strongylocentrotus purpuratus	29.8	1	4	4	20	315.342	24.5	3	9	337.723	29.8	4	5	1.8	151	16.9239	8.38232
364	W4ZF88	Uncharacterized protein	Strongylocentrotus purpuratus	11.45	2	4	5	39	360.416	11.23	4	18	574.993	11.45	5	10	1.8	454	52.4236	6.60986
365	W4YGI4	Uncharacterized protein	Strongylocentrotus purpuratus	19.78	1	3	4	16	114.385	19.78	4	7	227.857	19.78	4	4	1.75	182	20.5155	6.99072
366	Q8MVU0	Alpha-tubulin 1 (Fragment)	Strongylocentrotus droebachiensis	31.82	7	1	10	83	1101.97	21.97	6	38	1360.68	31.82	10	22	1.72727	396	44.0039	6.27783
367	W4YIT6	Uncharacterized protein	Strongylocentrotus purpuratus	32.63	1	7	7	37	389.195	24.56	5	17	606.497	32.63	7	10	1.7	285	30.9144	4.86865
368	W4XIN6	Uncharacterized protein	Strongylocentrotus purpuratus	7.85	1	33	33	61	593.09	4.91	21	27	881.836	6.32	26	16	1.6875	5108	584.778	5.2749
369	W4XE04	Uncharacterized protein	Strongylocentrotus purpuratus	15.75	1	2	2	11	221.848	15.75	2	5	256.02	15.75	2	3	1.66667	146	16.4048	4.52588
370	W4XKI5	Uncharacterized protein	Strongylocentrotus purpuratus	6.99	1	2	2	11	209.22	6.99	2	5	266.303	6.99	2	3	1.66667	415	45.9158	8.07471
371	W4YPS0	Uncharacterized protein	Strongylocentrotus purpuratus	10.58	2	5	5	11	102.865	5.81	3	5	119.263	9.69	4	3	1.66667	671	73.9303	5.90967
372	W4Y2M8	Succinyl-CoA:3-ketoacid-coenzyme A transferase	Strongylocentrotus purpuratus	22.95	1	9	9	41	624.963	15.67	7	18	753.15	22.95	9	11	1.63636	536	58.3376	5.2876
373	W4XVH8	Uncharacterized protein	Strongylocentrotus purpuratus	26.4	16	1	11	89	1116.75	18.1	7	39	1436.71	26.4	11	24	1.625	591	65.7974	5.21143
374	B0FLR0	Villin	Strongylocentrotus purpuratus	15.16	4	6	12	77	1115.05	9.63	8	34	1375.3	15.16	12	21	1.61905	831	93.149	8.14795
375	W4YDC6	Peptidyl-prolyl cis-trans isomerase	Strongylocentrotus purpuratus	9.48	1	2	2	36	247.983	3.32	1	16	292.323	9.48	2	10	1.6	211	22.858	9.36377
376	W4XHX6	Uncharacterized protein	Strongylocentrotus purpuratus	27.87	1	5	5	18	147.196	26.23	4	8	234.947	27.87	5	5	1.6	183	20.9686	6.88818
377	W4XYP1	Uncharacterized protein	Strongylocentrotus purpuratus	17.02	4	8	11	37	381.996	13.55	8	16	538.19	15.66	9	10	1.6	664	73.5983	4.97021
378	W4YIR2	Uncharacterized protein	Strongylocentrotus purpuratus	22.6	1	8	8	19	182.265	13.51	4	8	287.41	22.6	8	5	1.6	385	43.3206	11.4438
379	W4XAP7	Uncharacterized protein	Strongylocentrotus purpuratus	11.66	1	4	4	19	165.609	8.39	3	8	283.144	9.56	3	5	1.6	429	48.4443	5.2876
380	W4YM59	Uncharacterized protein	Strongylocentrotus purpuratus	13.06	1	6	6	19	149.657	7.8	4	8	225.88	11.31	5	5	1.6	513	56.5337	6.17627
381	W4YSZ3	Uncharacterized protein	Strongylocentrotus purpuratus	6.08	2	7	7	37	230.286	2.94	4	16	244.456	5.89	6	10	1.6	4043	388.237	4.93213
382	Q5EAJ7	Major vault protein	Strongylocentrotus purpuratus	15.64	1	12	12	33	280.616	7.47	6	14	569.351	13.19	10	9	1.55556	857	95.8657	5.85889
383	Q7Z1Y6	Major yolk protein	Hemicentrotus pulcherrimus	10.18	3	1	13	525	4638.22	8.92	11	225	6953.63	10.18	13	145	1.55172	1346	152.908	6.99072
384	W4YVY4	Uncharacterized protein	Strongylocentrotus purpuratus	31.79	24	1	12	119	1400.89	26.49	9	50	2023.89	31.79	12	33	1.51515	453	50.3086	4.99561
385	P08991	Histone H2A.V (Fragment)	Strongylocentrotus purpuratus	20.8	28	2	3	14	93.1837	20.8	3	6	83.2578	20.8	3	4	1.5	125	13.1564	10.5796
386	W4YPF9	Ribosomal protein	Strongylocentrotus purpuratus	54.69	1	4	4	8	78.243	54.69	3	3	106.13	32.81	3	2	1.5	64	7.14593	10.0815
387	W4ZI36	Glutamate dehydrogenase	Strongylocentrotus purpuratus	26.63	3	2	9	36	401.83	15.5	5	15	537.205	23.73	8	10	1.5	413	45.2655	7.47412
388	W4YQM3	Uncharacterized protein	Strongylocentrotus purpuratus	20.25	1	3	3	8	49.23	20.25	3	3	62.5	18.99	2	2	1.5	79	9.10066	9.59814
389	W4YDK4	Uncharacterized protein	Strongylocentrotus purpuratus	29.91	1	3	3	8	79.48	21.5	2	3	107.17	29.91	3	2	1.5	107	12.1255	9.48096
390	W4XCF7	Uncharacterized protein	Strongylocentrotus purpuratus	30.77	1	3	3	7	69.3233	18.8	2	3	103.48	30.77	3	2	1.5	117	13.0322	4.84326
391	W4XG46	Uncharacterized protein	Strongylocentrotus purpuratus	7.83	1	1	1	8	48.81	7.83	1	3	71.2028	7.83	1	2	1.5	115	13.1808	4.98291
392	W4Y278	Uncharacterized protein	Strongylocentrotus purpuratus	27.79	1	10	10	22	227.106	22.08	7	9	298.113	27.79	9	6	1.5	385	42.6081	5.08447
393	W4Z4P2	Uncharacterized protein	Strongylocentrotus purpuratus	8.56	4	3	3	14	155.918	8.56	3	6	136.248	8.56	3	4	1.5	327	35.8935	8.23584
394	W4YFF6	Uncharacterized protein	Strongylocentrotus purpuratus	28.13	2	3	3	8	101.273	15.63	2	3	110.93	20.63	2	2	1.5	160	17.9557	6.53662
395	W4ZHW6	Uncharacterized protein	Strongylocentrotus purpuratus	8.71	1	3	3	15	196.363	6.46	2	6	336.434	8.71	3	4	1.5	356	39.8293	5.38916
396	W4XQM5	Uncharacterized protein	Strongylocentrotus purpuratus	15.46	1	3	3	8	88.5991	9.79	2	3	164.741	15.46	3	2	1.5	194	20.3535	8.01611
397	W4XXZ1	Peptidyl-prolyl cis-trans isomerase	Strongylocentrotus purpuratus	9.6	1	1	2	8	54.6021	4.55	1	3	151.027	9.6	2	2	1.5	198	21.3272	7.35693
398	W4ZF58	Uncharacterized protein	Strongylocentrotus purpuratus	18.97	1	3	3	7	86.3433	11.79	2	3	104.99	18.97	3	2	1.5	195	21.8594	6.06201
399	W4YLD5	Uncharacterized protein	Strongylocentrotus purpuratus	17.67	2	3	3	7	63.02	6.51	1	3	74.6466	17.67	3	2	1.5	215	23.9569	6.39209
400	W4YF12	Uncharacterized protein	Strongylocentrotus purpuratus	13.66	1	12	12	28	283.222	6.88	7	12	358.524	11.29	9	8	1.5	886	96.6778	5.85889
401	W4Z3G5	Uncharacterized protein	Strongylocentrotus purpuratus	13.52	1	1	1	7	70.3333	13.52	1	3	72.17	13.52	1	2	1.5	244	25.3655	9.67139
402	W4Z724	Uncharacterized protein	Strongylocentrotus purpuratus	9.27	2	2	2	8	57.15	3.86	1	3	133.012	9.27	2	2	1.5	259	27.7347	9.93506
403	W4XQZ8	Uncharacterized protein	Strongylocentrotus purpuratus	12.9	2	8	8	22	339.442	4.73	3	9	433.4	12.9	8	6	1.5	783	84.1805	5.74463
404	W4ZEW5	Enolase-phosphatase E1	Strongylocentrotus purpuratus	12.41	2	3	3	8	50.49	7.45	2	3	131.39	8.87	2	2	1.5	282	31.625	4.83057
405	W4YEQ6	Uncharacterized protein	Strongylocentrotus purpuratus	12.68	1	2	2	7	65.24	4.23	1	3	72.5	12.68	2	2	1.5	284	32.9513	6.27783
406	W4YLI7	Uncharacterized protein	Strongylocentrotus purpuratus	15.5	1	5	5	8	62.3833	8.21	2	3	78.11	12.46	4	2	1.5	329	36.719	6.31592
407	W4Z9Z3	Uncharacterized protein (Fragment)	Strongylocentrotus purpuratus	15.51	1	5	5	8	48.58	4.16	2	3	107.991	13.57	4	2	1.5	361	39.8468	5.61768
408	W4Z1H4	Uncharacterized protein	Strongylocentrotus purpuratus	6.33	1	3	3	7	118.637	6.33	3	3	87.01	6.33	3	2	1.5	379	41.7988	6.7124
409	W4XSB2	Uncharacterized protein	Strongylocentrotus purpuratus	8.36	1	3	3	7	96.4259	6.27	2	3	83.03	8.36	3	2	1.5	383	44.1988	8.20654
410	W4XML2	Uncharacterized protein	Strongylocentrotus purpuratus	7.92	2	2	2	7	95.34	3.71	1	3	213.96	7.92	2	2	1.5	404	45.9311	5.52881
411	W4XA87	Catalase	Strongylocentrotus purpuratus	5.25	1	1	2	7	94.1433	1.82	1	3	89.56	5.25	2	2	1.5	495	56.2671	7.13721
412	W4XZN4	Uncharacterized protein	Strongylocentrotus purpuratus	3.93	1	2	2	8	184.08	2.86	1	3	311.27	3.93	2	2	1.5	560	60.1774	4.61475
413	W4XR11	Inosine-5'-monophosphate dehydrogenase	Strongylocentrotus purpuratus	5.9	1	3	3	7	109.157	5.9	3	3	137.7	5.9	3	2	1.5	644	69.4389	9.08545
414	W4XNC3	Uncharacterized protein	Strongylocentrotus purpuratus	10.47	1	4	4	7	46.5833	5.8	2	3	80.11	6.22	3	2	1.5	707	80.6113	5.42725
415	W4YI82	Uncharacterized protein	Strongylocentrotus purpuratus	5.25	3	5	5	7	76.3131	3.23	3	3	116.162	4.13	4	2	1.5	1333	148.256	4.98291
416	W4Z077	Uncharacterized protein	Strongylocentrotus purpuratus	20.05	2	1	12	102	1086.02	12.4	7	43	1507.48	20.05	12	29	1.48276	379	43.2874	4.41162
417	Q3YL94	Major yolk protein	Mesocentrotus nudus	10.16	2	1	13	595	5737.76	9.49	11	248	9070.65	10.16	13	168	1.47619	1349	153.564	7.02002
418	P22623	Heat shock 70 kDa protein II (Fragment)	Paracentrotus lividus	25	7	1	10	61	567.52	21.77	9	25	902.022	25	10	17	1.47059	372	41.3214	8.17725
419	W4XZ32	Uncharacterized protein	Strongylocentrotus purpuratus	20.64	2	6	6	31	335.444	17.44	5	13	374.736	20.64	6	9	1.44444	281	31.0633	6.11279
420	P05932	Calmodulin-beta (Fragment)	Arbacia punctulata	60.87	6	1	11	113	1159.88	34.06	7	46	1834.07	60.87	11	32	1.4375	138	15.5543	4.28467
421	W4ZJ54	Uncharacterized protein	Strongylocentrotus purpuratus	25.11	3	2	9	55	452.74	17.11	6	23	702.54	25.11	9	16	1.4375	450	50.1664	5.14795
422	Q9N2P4	Cytoplasmic actin (Fragment)	Strongylocentrotus purpuratus	65.22	1	1	1	24	386.85	65.22	1	10	632.157	65.22	1	7	1.42857	23	2.64436	5.78271
423	Q1KND2	Mitochondrial chaperonin Hsp56	Paracentrotus lividus	40.03	3	20	20	59	648.098	23.37	10	24	1127.86	40.03	20	17	1.41176	582	62.0204	5.26221
424	P80367	Metallothionein	Paracentrotus lividus	46.15	2	2	2	18	359.144	46.15	2	7	707.341	46.15	2	5	1.4	65	6.43034	6.16357
425	W4ZFP4	Uncharacterized protein	Strongylocentrotus purpuratus	30.05	1	7	7	17	207.913	20.66	5	7	293.616	26.76	6	5	1.4	213	24.4982	6.68311
426	W4YQB2	Uncharacterized protein	Strongylocentrotus purpuratus	7.73	1	6	6	17	169.416	4.06	3	7	228.73	7.73	6	5	1.4	763	86.0757	6.27783
427	Q25117	ATP synthase subunit beta, mitochondrial	Hemicentrotus pulcherrimus	38.43	3	14	14	76	809.945	27.15	10	30	1479.89	38.43	14	22	1.36364	523	56.0399	5.23682
428	W4Y0E2	Uncharacterized protein	Strongylocentrotus purpuratus	12.59	4	1	6	38	397.55	9.1	5	15	715.489	12.59	6	11	1.36364	659	71.8155	5.47803
429	W4YNY3	Uncharacterized protein	Strongylocentrotus purpuratus	30.7	1	3	3	11	117.04	21.93	2	4	226.294	30.7	3	3	1.33333	114	12.5762	7.07861
430	W4YFV2	Uncharacterized protein	Strongylocentrotus purpuratus	7.87	1	1	1	10	119.9	7.87	1	4	178.76	7.87	1	3	1.33333	178	19.2619	9.33447
431	W4YR85	60S ribosomal protein L13	Strongylocentrotus purpuratus	20.45	1	4	4	10	160.844	16.48	3	4	141.298	20.45	4	3	1.33333	176	20.1689	10.9604
432	W4XDX6	Uncharacterized protein	Strongylocentrotus purpuratus	17.56	1	6	6	21	164.745	10.54	4	8	395.034	17.56	6	6	1.33333	427	47.5006	7.73779
433	W4XAV7	Uncharacterized protein	Strongylocentrotus purpuratus	32.72	3	7	7	10	81.16	17.97	4	4	117.427	23.96	5	3	1.33333	217	24.4415	6.56592
434	W4YTM2	Uncharacterized protein	Strongylocentrotus purpuratus	13.52	1	2	3	10	64.2051	7.47	2	4	112.408	13.52	3	3	1.33333	281	32.0795	6.75635
435	W4YYY3	Uncharacterized protein	Strongylocentrotus purpuratus	11.02	1	3	4	10	59.95	5.65	2	4	89.71	7.53	3	3	1.33333	372	41.8932	7.34229
436	Q9U5H4	Sea urchin Arp3 (SUArp3)	Hemicentrotus pulcherrimus	4.8	2	2	2	10	108.83	2.88	1	4	188.503	4.8	2	3	1.33333	417	47.0729	6.17627
437	Q26052	Alpha collagen type 1 (Fragment)	Paracentrotus lividus	11.92	3	4	6	10	161.84	5.34	3	4	235.976	9.04	4	3	1.33333	730	70.3865	5.03369
438	C4P259	Nuclear transglutaminase	Strongylocentrotus purpuratus	3.86	2	3	3	11	57.76	2.13	2	4	115.617	3.86	3	3	1.33333	751	83.8648	5.41455
439	W4Y7J3	Uncharacterized protein	Strongylocentrotus purpuratus	21.31	3	25	46	145	1561.93	14.01	29	57	2500.66	20.34	44	43	1.32558	2384	274.626	5.05908
440	W4YIK6	Uncharacterized protein (Fragment)	Strongylocentrotus purpuratus	29.82	3	1	9	75	686.679	17.94	5	29	1106	29.82	9	22	1.31818	379	42.421	5.14795
441	Q6WQT5	Toposome	Paracentrotus lividus	37.6	4	36	50	1362	12826.6	34.1	42	527	23265.8	37.53	49	405	1.30123	1343	152.827	6.55127
442	W4YDI9	Uncharacterized protein	Strongylocentrotus purpuratus	10.41	1	1	3	34	603.441	7.99	2	13	863.892	10.41	3	10	1.3	413	44.6299	5.92236
443	W4YYB3	Uncharacterized protein	Strongylocentrotus purpuratus	32.86	1	5	18	76	741.831	26.77	13	29	1427.55	32.86	18	23	1.26087	493	58.0432	5.03369
444	W4YSK9	Uncharacterized protein	Strongylocentrotus purpuratus	8.13	1	9	9	27	159.31	4.85	6	10	374.38	8.13	9	8	1.25	1217	138.683	6.06201
445	W4YIE2	Uncharacterized protein	Strongylocentrotus purpuratus	6.2	2	6	6	13	202.66	3.28	3	5	226.975	6.2	6	4	1.25	1097	121.225	5.64307
446	W4YB86	Uncharacterized protein (Fragment)	Strongylocentrotus purpuratus	22.36	3	1	8	29	290.623	15.63	5	11	460.23	19.47	7	9	1.22222	416	46.2376	8.44092
447	W4YDJ0	Uncharacterized protein	Strongylocentrotus purpuratus	6.95	1	2	4	46	580.981	4.91	3	17	701.116	6.95	4	14	1.21429	489	53.9497	7.2251
448	Q25379	Actin, cytoskeletal 3 (Fragment)	Lytechinus pictus	51.74	2	2	9	1185	11586.6	21.51	4	439	22320.7	51.74	9	362	1.21271	172	19.3666	6.01123
449	W4XGB8	Uncharacterized protein	Strongylocentrotus purpuratus	42.93	1	11	11	115	1186.28	31.71	9	42	2717.77	42.93	10	35	1.2	205	22.2285	4.18311
450	W4ZAD2	Histone H2B (Fragment)	Strongylocentrotus purpuratus	26.61	42	1	3	16	95.9801	18.35	2	6	183.32	26.61	3	5	1.2	109	12.1326	10.3892
451	Q0QBV2	Advillin (Fragment)	Heliocidaris tuberculata	22.8	3	5	11	48	489.09	16.34	8	18	814.732	20	10	15	1.2	465	52.39	5.5542
452	W4YXR4	Uncharacterized protein	Strongylocentrotus purpuratus	8.23	1	3	3	17	217.387	8.23	2	6	372.433	5.35	2	5	1.2	243	28.1268	4.67822
453	W4XGY3	Uncharacterized protein	Strongylocentrotus purpuratus	17.63	3	13	13	51	479.092	13.87	10	19	1041.25	16.69	12	16	1.1875	851	93.9522	5.88428
454	W4XWB1	Uncharacterized protein	Strongylocentrotus purpuratus	16.21	4	28	30	74	659.444	7.94	15	27	1455.88	15.19	28	23	1.17391	2344	270.35	5.19873
455	C1KG55	Allograft inflammatory factor 1	Sterechinus neumayer	33.77	1	4	4	20	364.007	27.15	3	7	518.411	33.77	4	6	1.16667	151	17.4357	5.05908
456	W4YBH3	Proteasome subunit alpha type	Strongylocentrotus purpuratus	49.55	2	9	9	19	142.39	30.8	6	7	371.098	43.75	8	6	1.16667	224	24.9374	5.92236
457	Q06248	Heat shock 70 kDa protein IV	Paracentrotus lividus	13.15	4	3	7	19	142.333	3.29	3	7	299.791	13.15	7	6	1.16667	639	69.7066	5.75732
458	W4YTA0	Uncharacterized protein	Strongylocentrotus purpuratus	12.72	1	4	4	22	284.185	9.65	3	8	527.746	12.72	4	7	1.14286	456	51.5647	5.37646
459	W4Z8Z8	Uncharacterized protein	Strongylocentrotus purpuratus	26.13	1	5	5	25	338.563	21.17	4	9	480.61	26.13	5	8	1.125	222	24.4618	5.8208
460	W4YJV2	Uncharacterized protein	Strongylocentrotus purpuratus	18.31	1	6	6	25	143.546	13.03	4	9	321.236	18.31	6	8	1.125	284	32.0354	6.55127
461	O18553	Cytoplasmic actin CyII (Fragment)	Heliocidaris tuberculata	44.32	2	4	18	2295	21201.4	32.96	12	797	42830.9	44.32	18	726	1.0978	361	40.0795	6.13818
462	P11833	Tubulin beta chain	Paracentrotus lividus	39.6	15	3	16	130	899.775	21.03	8	45	2125.91	39.6	16	41	1.09756	447	50.019	4.83057
463	W4YP78	ATP synthase subunit alpha	Strongylocentrotus purpuratus	20.83	3	11	11	41	400.455	11.36	6	14	706.752	19.45	10	13	1.07692	581	63.2202	8.99756
464	W4YAR9	Glucose-6-phosphate isomerase	Strongylocentrotus purpuratus	22.06	3	11	11	46	400.705	16.82	8	16	899.736	20.8	10	15	1.06667	553	60.7681	7.54736
465	W4ZAR7	Uncharacterized protein	Strongylocentrotus purpuratus	29.44	2	5	5	60	445.232	16.11	3	20	1014.03	25.56	4	19	1.05263	180	20.4339	4.7417
466	O18513	Cytoplasmic actin type II (Fragment)	Heliocidaris erythrogramma	43.79	1	1	15	1767	14293.8	34.97	10	588	30963.6	43.79	15	572	1.02797	306	34.3122	5.30029
467	Q76LB7	Calmodulin	Strongylocentrotus intermedius	65.77	6	5	14	136	1125.85	38.93	7	45	2329.94	65.77	14	44	1.02273	149	16.7998	4.22119
468	W4Y084	Uncharacterized protein	Strongylocentrotus purpuratus	32.5	1	1	1	1					41.64	32.5	1	1	1	40	4.51141	9.31982
469	W4YIG4	Uncharacterized protein	Strongylocentrotus purpuratus	28.21	1	1	1	1					24.73	28.21	1	1	1	39	4.58111	4.51318
470	W4XEQ9	Uncharacterized protein	Strongylocentrotus purpuratus	17.02	1	1	2	3					47.1667	17.02	2	1	1	47	5.24874	5.23682
471	W4XVB6	Uncharacterized protein	Strongylocentrotus purpuratus	25.53	2	1	1	1					67.18	25.53	1	1	1	47	5.30981	10.9019
472	W4XU80	Uncharacterized protein (Fragment)	Strongylocentrotus purpuratus	13.46	2	1	1	1					0	13.46	1	1	1	52	5.93807	4.42432
473	W4YRY7	Uncharacterized protein	Strongylocentrotus purpuratus	24.56	1	1	1	1					41.77	24.56	1	1	1	57	6.14103	6.55127
474	W4XNF0	Uncharacterized protein	Strongylocentrotus purpuratus	15.94	2	1	1	1					43.21	15.94	1	1	1	69	7.25851	7.98682
475	W4Z1J3	Uncharacterized protein (Fragment)	Strongylocentrotus purpuratus	17.19	1	1	1	3					111.733	17.19	1	1	1	64	7.25862	4.88135
476	W4YXU2	Uncharacterized protein	Strongylocentrotus purpuratus	12.12	1	1	1	1					30.55	12.12	1	1	1	66	7.34869	6.60986
477	W4YZS7	Uncharacterized protein (Fragment)	Strongylocentrotus purpuratus	12.16	1	1	1	1					38.42	12.16	1	1	1	74	8.14987	4.99561
478	W4XSK6	Uncharacterized protein	Strongylocentrotus purpuratus	16.67	2	1	1	1					54.9	16.67	1	1	1	66	8.17586	4.4624
479	W4XVI4	Uncharacterized protein	Strongylocentrotus purpuratus	14.67	1	1	1	1					29.85	14.67	1	1	1	75	8.61744	8.49951
480	W4XPC4	Serine/threonine-protein phosphatase (Fragment)	Strongylocentrotus purpuratus	13.7	1	1	1	1					25.99	13.7	1	1	1	73	8.66638	5.99854
481	W4Z6B8	Uncharacterized protein	Strongylocentrotus purpuratus	16	1	1	1	1					33.97	16	1	1	1	75	8.73064	9.11475
482	W4Z5V2	Uncharacterized protein	Strongylocentrotus purpuratus	10.67	1	1	1	1					35.83	10.67	1	1	1	75	8.82939	5.89697
483	W4Z8Z5	Uncharacterized protein	Strongylocentrotus purpuratus	26.58	1	1	2	2					57.49	26.58	2	1	1	79	8.82943	6.26514
484	W4YC00	Uncharacterized protein	Strongylocentrotus purpuratus	15.29	1	1	1	1					27.16	15.29	1	1	1	85	9.22281	9.5542
485	W4YUC8	Uncharacterized protein	Strongylocentrotus purpuratus	20.48	1	2	2	2					32.51	20.48	2	1	1	83	9.29885	9.37842
486	W4XZ53	Uncharacterized protein	Strongylocentrotus purpuratus	12.2	2	1	1	1					26.68	12.2	1	1	1	82	9.4148	8.17725
487	W4XRJ1	40S ribosomal protein S27	Strongylocentrotus purpuratus	15.48	1	1	1	1					24.37	15.48	1	1	1	84	9.41881	9.5835
488	W4ZLB1	Guanine nucleotide-binding protein subunit gamma	Strongylocentrotus purpuratus	24.39	1	1	1	1					61.88	24.39	1	1	1	82	9.51145	7.86963
489	W4Y3Q0	Uncharacterized protein	Strongylocentrotus purpuratus	13.1	1	1	1	1					0	13.1	1	1	1	84	9.72218	9.15869
490	W4ZCC7	Uncharacterized protein	Strongylocentrotus purpuratus	13.1	1	1	1	1					32.74	13.1	1	1	1	84	9.76978	4.98291
491	W4YBV4	Uncharacterized protein	Strongylocentrotus purpuratus	9.09	1	1	1	3					55.6055	9.09	1	1	1	88	10.4819	4.75439
492	W4XBU5	Uncharacterized protein	Strongylocentrotus purpuratus	11.11	1	1	1	2					54.153	11.11	1	1	1	99	10.6975	7.44482
493	W4ZKE1	Uncharacterized protein	Strongylocentrotus purpuratus	15.05	2	1	1	1					27.96	15.05	1	1	1	93	10.7803	4.70361
494	W4XUT4	Uncharacterized protein	Strongylocentrotus purpuratus	10	1	1	1	3					95.9733	10	1	1	1	100	10.9304	5.87158
495	W4ZG19	Uncharacterized protein	Strongylocentrotus purpuratus	14.68	2	1	1	1					47.54	14.68	1	1	1	109	11.1484	4.36084
496	W4YB93	Uncharacterized protein	Strongylocentrotus purpuratus	15.24	1	1	1	1					54.02	15.24	1	1	1	105	11.534	4.97021
497	W4Y5C0	Uncharacterized protein	Strongylocentrotus purpuratus	10.1	1	1	1	2					56.9	10.1	1	1	1	99	11.5907	9.65674
498	W4ZKP9	Uncharacterized protein	Strongylocentrotus purpuratus	11.43	1	1	1	1					31.59	11.43	1	1	1	105	11.9971	4.70361
499	W4XQY0	Uncharacterized protein	Strongylocentrotus purpuratus	10.19	1	1	1	1					40.58	10.19	1	1	1	108	12.4143	5.021
500	W4YHP8	Uncharacterized protein	Strongylocentrotus purpuratus	7.62	1	1	1	1					0	7.62	1	1	1	105	12.4176	10.2427
501	A8CFY4	Orthodenticle related protein (Fragment)	Hemicentrotus pulcherrimus	8.04	1	1	1	1					37.07	8.04	1	1	1	112	12.4561	7.56201
502	W4XXZ6	Uncharacterized protein (Fragment)	Strongylocentrotus purpuratus	12.5	2	1	1	1					29.11	12.5	1	1	1	112	12.5391	5.68115
503	W4YFL6	Uncharacterized protein	Strongylocentrotus purpuratus	12.93	1	1	1	1					65.44	12.93	1	1	1	116	12.6832	5.12256
504	W4Y4L1	Uncharacterized protein	Strongylocentrotus purpuratus	24.14	1	3	3	3					70.6233	24.14	3	1	1	116	12.9485	5.84619
505	W4ZEB8	Uncharacterized protein	Strongylocentrotus purpuratus	10.53	2	1	1	1					57.34	10.53	1	1	1	114	12.9636	6.06201
506	W4XYU9	Uncharacterized protein	Strongylocentrotus purpuratus	9.4	4	1	1	1					22.84	9.4	1	1	1	117	13.1224	6.75635
507	W4YW30	Uncharacterized protein	Strongylocentrotus purpuratus	10.17	1	1	1	1					43.15	10.17	1	1	1	118	13.1839	7.21045
508	W4Z082	Synaptosomal-associated protein	Strongylocentrotus purpuratus	20.66	2	1	1	2					107.49	20.66	1	1	1	121	13.4984	6.56592
509	W4YR19	Uncharacterized protein	Strongylocentrotus purpuratus	20	1	2	2	2					69.99	20	2	1	1	135	13.9615	8.71924
510	W4XIZ9	Uncharacterized protein	Strongylocentrotus purpuratus	4.51	1	1	1	1					30.66	4.51	1	1	1	133	14.3882	5.70654
511	W4XBR3	Uncharacterized protein	Strongylocentrotus purpuratus	15.2	1	2	2	2					91.23	15.2	2	1	1	125	14.4296	9.26123
512	P18320	Profilin	Heliocidaris crassispina	7.14	1	1	1	1					30.97	7.14	1	1	1	140	14.6914	6.771
513	W4ZF35	Uncharacterized protein	Strongylocentrotus purpuratus	7.69	1	1	1	1					30.25	7.69	1	1	1	130	14.8224	6.0874
514	W4ZA08	Prefoldin subunit 4	Strongylocentrotus purpuratus	8.82	1	1	1	1					30.02	8.82	1	1	1	136	15.0574	4.48779
515	W4YKC9	Uncharacterized protein	Strongylocentrotus purpuratus	9.7	1	1	1	1					68.47	9.7	1	1	1	134	15.1017	5.90967
516	P13732	60S ribosomal protein L22	Tripneustes gratilla	8.46	1	1	1	1					43.34	8.46	1	1	1	130	15.117	9.56885
517	W4YXY2	Uncharacterized protein	Strongylocentrotus purpuratus	7.09	2	1	1	1					57.8	7.09	1	1	1	141	15.3987	8.44092
518	W4Y1F9	Uncharacterized protein	Strongylocentrotus purpuratus	8.57	2	1	1	1					70.34	8.57	1	1	1	140	15.461	8.14795
519	W4YEX2	Uncharacterized protein	Strongylocentrotus purpuratus	11.03	1	1	1	1					45	11.03	1	1	1	136	15.6439	5.85889
520	W4ZEE8	Uncharacterized protein	Strongylocentrotus purpuratus	7.59	1	1	1	1					42.72	7.59	1	1	1	145	16.0258	10.6675
521	W4Z217	Uncharacterized protein	Strongylocentrotus purpuratus	8.57	1	1	1	1					32.28	8.57	1	1	1	140	16.061	10.9458
522	W4YJK6	Uncharacterized protein	Strongylocentrotus purpuratus	18.75	2	2	2	2					58.03	18.75	2	1	1	144	16.3589	7.06396
523	Q8MQT3	60S ribosomal protein L27A-related	Paracentrotus lividus	6.85	2	1	1	2					33.55	6.85	1	1	1	146	16.4189	10.3892
524	W4XKF5	Uncharacterized protein	Strongylocentrotus purpuratus	10.56	2	1	1	2					43.38	10.56	1	1	1	142	16.531	6.16357
525	W4YK88	Uncharacterized protein	Strongylocentrotus purpuratus	8.28	1	1	1	1					36.4	8.28	1	1	1	145	16.7002	10.2573
526	W4XYY9	Uncharacterized protein (Fragment)	Strongylocentrotus purpuratus	6.67	1	1	1	3					86.0567	6.67	1	1	1	150	16.7214	6.87354
527	W4ZAU3	Uncharacterized protein	Strongylocentrotus purpuratus	4.73	1	1	1	1					27.17	4.73	1	1	1	148	16.9104	7.32764
528	W4YS13	Uncharacterized protein	Strongylocentrotus purpuratus	5.26	1	1	1	1					29.76	5.26	1	1	1	152	17.18	8.39697
529	W4Z7S6	Uncharacterized protein	Strongylocentrotus purpuratus	14.57	1	1	1	1					36.64	14.57	1	1	1	151	17.1941	4.33545
530	W4YML7	Uncharacterized protein	Strongylocentrotus purpuratus	11.39	2	1	1	2					89.86	11.39	1	1	1	158	17.3497	5.84619
531	W4ZE95	Uncharacterized protein	Strongylocentrotus purpuratus	7.45	1	1	1	1					74.13	7.45	1	1	1	161	17.6155	5.22412
532	W4YVS4	Uncharacterized protein	Strongylocentrotus purpuratus	10	1	1	1	1					37.83	10	1	1	1	150	17.828	5.49072
533	W4ZEL7	Uncharacterized protein	Strongylocentrotus purpuratus	7.45	2	1	1	1					30.77	7.45	1	1	1	161	17.9042	6.41748
534	W4ZKD1	Uncharacterized protein	Strongylocentrotus purpuratus	7.74	1	1	1	2					74.47	7.74	1	1	1	168	18.1455	8.83643
535	W4ZA24	Uncharacterized protein	Strongylocentrotus purpuratus	6.17	1	1	1	1					26	6.17	1	1	1	162	18.3226	5.17334
536	W4Y8A2	Uncharacterized protein	Strongylocentrotus purpuratus	6.43	2	1	1	1					33.99	6.43	1	1	1	171	18.5666	8.99756
537	W4YCH0	Uncharacterized protein	Strongylocentrotus purpuratus	4.71	1	1	1	1					27.62	4.71	1	1	1	170	18.6622	6.3667
538	W4ZG13	Uncharacterized protein	Strongylocentrotus purpuratus	12.65	2	2	2	2					21.75	12.65	2	1	1	166	19.0878	8.1333
539	W4YW08	Uncharacterized protein	Strongylocentrotus purpuratus	3.95	1	1	1	2					42.68	3.95	1	1	1	177	19.2697	9.5835
540	W4XIN1	Uncharacterized protein	Strongylocentrotus purpuratus	7.14	1	1	1	1					64.85	7.14	1	1	1	168	19.4199	10.1694
541	W4XGE2	Uncharacterized protein	Strongylocentrotus purpuratus	4.55	1	1	1	1					34.73	4.55	1	1	1	176	19.7496	4.55127
542	W4XJK8	Uncharacterized protein	Strongylocentrotus purpuratus	3.95	2	1	1	1					0	3.95	1	1	1	177	20.0141	5.30029
543	W4YH39	Uncharacterized protein	Strongylocentrotus purpuratus	3.49	1	1	1	1					0	3.49	1	1	1	172	20.216	5.0083
544	W4XDR9	Uncharacterized protein	Strongylocentrotus purpuratus	5.65	2	1	1	1					41.84	5.65	1	1	1	177	20.3955	5.65576
545	W4XML0	Uncharacterized protein	Strongylocentrotus purpuratus	6.78	1	1	1	1					45.59	6.78	1	1	1	177	20.4129	5.03369
546	W4YIB1	Uncharacterized protein	Strongylocentrotus purpuratus	4.89	1	1	1	1					29.43	4.89	1	1	1	184	20.5225	6.58057
547	W4XP19	Uncharacterized protein	Strongylocentrotus purpuratus	6.08	1	1	1	1					22.76	6.08	1	1	1	181	20.7674	6.21436
548	W4XYT0	Uncharacterized protein	Strongylocentrotus purpuratus	10.27	1	2	2	2					63.31	10.27	2	1	1	185	21.0159	6.59521
549	W4YTG5	Uncharacterized protein	Strongylocentrotus purpuratus	4.06	1	1	1	1					35.96	4.06	1	1	1	197	21.3608	4.76709
550	W4Y9Q8	Uncharacterized protein	Strongylocentrotus purpuratus	6.35	1	1	1	1					22.17	6.35	1	1	1	189	21.3766	5.97314
551	K0PUP9	Sialidase NEU1.4 (Fragment)	Paracentrotus lividus	8.29	1	1	1	1					54.52	8.29	1	1	1	193	21.617	8.30908
552	W4YVB9	Uncharacterized protein	Strongylocentrotus purpuratus	7.04	1	1	1	1					21.47	7.04	1	1	1	199	21.8995	6.93213
553	W4XTL6	Uncharacterized protein	Strongylocentrotus purpuratus	6	1	1	1	2					57.6	6	1	1	1	200	22.1755	6.34131
554	W4Y4X3	Uncharacterized protein	Strongylocentrotus purpuratus	6.32	1	1	1	1					68.18	6.32	1	1	1	190	22.1802	4.84326
555	W4ZAU5	Uncharacterized protein	Strongylocentrotus purpuratus	4.9	2	1	1	2					52.38	4.9	1	1	1	204	22.3426	6.03662
556	W4Y4Y8	Uncharacterized protein	Strongylocentrotus purpuratus	5.03	1	1	1	1					40.35	5.03	1	1	1	199	22.4323	5.85889
557	W4XZZ9	Uncharacterized protein	Strongylocentrotus purpuratus	6.76	1	1	1	1					31.48	6.76	1	1	1	207	22.5645	5.24951
558	W4YJH2	Uncharacterized protein	Strongylocentrotus purpuratus	7.28	1	2	2	2					26.99	7.28	2	1	1	206	22.983	9.5835
559	W4XSU4	Uncharacterized protein	Strongylocentrotus purpuratus	5.91	5	1	1	1					28.67	5.91	1	1	1	203	23.0974	6.30322
560	W4YD87	Uncharacterized protein	Strongylocentrotus purpuratus	4.81	1	1	1	3					56.4333	4.81	1	1	1	208	23.1613	6.55127
561	W4YGM6	Uncharacterized protein	Strongylocentrotus purpuratus	7.14	1	1	1	1					28.62	7.14	1	1	1	210	23.4139	7.18115
562	W4XPV5	Uncharacterized protein	Strongylocentrotus purpuratus	4.83	1	1	1	1					25.52	4.83	1	1	1	207	23.415	5.46533
563	W4XYM2	Uncharacterized protein	Strongylocentrotus purpuratus	3.85	1	1	1	1					37.58	3.85	1	1	1	208	23.4346	5.36377
564	W4Z986	Uncharacterized protein	Strongylocentrotus purpuratus	6.09	2	1	1	1					45.65	6.09	1	1	1	197	23.44	9.49561
565	M1FAD1	GST_pi-like protein	Strongylocentrotus droebachiensis	3.33	3	1	1	2					0	3.33	1	1	1	210	23.7381	6.01123
566	W4Y4V6	Uncharacterized protein	Strongylocentrotus purpuratus	9.39	1	1	1	1					69.62	9.39	1	1	1	213	23.8331	4.97021
567	W4YSZ0	Uncharacterized protein	Strongylocentrotus purpuratus	3.3	1	1	1	1					35.87	3.3	1	1	1	212	23.839	6.55127
568	W4YYC9	Uncharacterized protein	Strongylocentrotus purpuratus	6.05	1	1	1	3					44.2	6.05	1	1	1	215	24.0468	7.44482
569	W4XMF3	Uncharacterized protein	Strongylocentrotus purpuratus	3.2	1	1	1	1					26.42	3.2	1	1	1	219	24.2687	7.7085
570	W4XPD6	Uncharacterized protein	Strongylocentrotus purpuratus	5.02	1	1	1	1					32.97	5.02	1	1	1	219	24.3527	4.50049
571	W4Y0Y5	Uncharacterized protein (Fragment)	Strongylocentrotus purpuratus	5.58	1	1	1	2					42.36	5.58	1	1	1	215	24.5121	7.56201
572	W4Y6V6	Uncharacterized protein	Strongylocentrotus purpuratus	4.05	2	1	1	1					39.02	4.05	1	1	1	222	24.8144	7.79639
573	W4YR84	Uncharacterized protein	Strongylocentrotus purpuratus	4.63	1	1	1	1					28.78	4.63	1	1	1	216	25.1664	7.13721
574	W4XJ82	Uncharacterized protein	Strongylocentrotus purpuratus	3.27	1	1	1	1					29.38	3.27	1	1	1	214	25.1792	5.08447
575	W4Z518	Uncharacterized protein	Strongylocentrotus purpuratus	3.54	1	1	1	2					49.6417	3.54	1	1	1	226	25.4091	6.53662
576	W4XL43	Uncharacterized protein (Fragment)	Strongylocentrotus purpuratus	5.02	1	1	1	1					46.36	5.02	1	1	1	239	25.4872	5.66846
577	W4Z2I9	Uncharacterized protein	Strongylocentrotus purpuratus	3.64	1	1	1	1					34.95	3.64	1	1	1	220	25.5643	6.39209
578	W4YU00	Uncharacterized protein (Fragment)	Strongylocentrotus purpuratus	9.21	1	1	1	1					55.59	9.21	1	1	1	239	25.6779	4.70361
579	W4YP89	Uncharacterized protein	Strongylocentrotus purpuratus	3.67	2	1	1	1					22.34	3.67	1	1	1	245	26.1507	5.63037
580	W4XI95	Uncharacterized protein	Strongylocentrotus purpuratus	5.29	1	1	1	1					28.53	5.29	1	1	1	227	26.201	6.40479
581	W4YNH0	Uncharacterized protein	Strongylocentrotus purpuratus	20.09	1	2	2	3					112.007	20.09	2	1	1	229	26.2583	8.38232
582	W4XAR6	Uncharacterized protein	Strongylocentrotus purpuratus	8.44	1	2	2	2					46.1445	8.44	2	1	1	225	26.4139	8.68994
583	W4Y1K7	Uncharacterized protein	Strongylocentrotus purpuratus	3.95	1	1	1	1					24.7	3.95	1	1	1	228	26.4196	7.63525
584	W4XIL9	Uncharacterized protein	Strongylocentrotus purpuratus	3.35	1	1	1	1					41.78	3.35	1	1	1	239	26.5485	8.38232
585	W4XLQ9	Uncharacterized protein	Strongylocentrotus purpuratus	4.31	2	1	1	1					27.58	4.31	1	1	1	255	27.0711	5.07178
586	W4XF95	Uncharacterized protein	Strongylocentrotus purpuratus	10.33	1	1	1	1					36.94	10.33	1	1	1	242	27.1079	4.56396
587	W4XCM6	Uncharacterized protein	Strongylocentrotus purpuratus	6.61	1	1	1	2					126.18	6.61	1	1	1	257	27.1688	7.40088
588	W4YSA2	Uncharacterized protein	Strongylocentrotus purpuratus	3.32	1	1	1	1					34.18	3.32	1	1	1	241	27.3372	8.60205
589	W4YFM2	Uncharacterized protein	Strongylocentrotus purpuratus	4.26	1	1	1	1					44.58	4.26	1	1	1	258	27.5047	4.18311
590	W4Y6U9	Uncharacterized protein	Strongylocentrotus purpuratus	4.05	2	1	1	1					20.02	4.05	1	1	1	247	27.5952	6.52197
591	W4Z4H6	Uncharacterized protein	Strongylocentrotus purpuratus	3.6	1	1	1	1					27.8	3.6	1	1	1	250	27.641	8.38232
592	W4XSP5	Uncharacterized protein (Fragment)	Strongylocentrotus purpuratus	11.38	1	2	2	3					172.693	11.38	2	1	1	246	28.3671	8.38232
593	U3KUX6	Mitochondrial transcription factor A	Paracentrotus lividus	5.86	1	1	1	1					26.62	5.86	1	1	1	239	28.4724	9.34912
594	W4XMY9	Uncharacterized protein (Fragment)	Strongylocentrotus purpuratus	6.61	1	1	1	1					44.82	6.61	1	1	1	257	28.5475	5.52881
595	W4Y8X2	Uncharacterized protein	Strongylocentrotus purpuratus	5.86	1	1	1	1					55.23	5.86	1	1	1	256	28.63	7.92822
596	W4Y7P5	Uncharacterized protein	Strongylocentrotus purpuratus	5.73	1	1	1	1					27.75	5.73	1	1	1	262	28.7025	5.23682
597	W4YVA2	Uncharacterized protein	Strongylocentrotus purpuratus	3.13	2	1	1	1					26.94	3.13	1	1	1	256	29.1043	4.83057
598	W4YT72	Uncharacterized protein	Strongylocentrotus purpuratus	8.14	1	2	2	2					81.49	8.14	2	1	1	258	29.1945	5.13525
599	W4Z293	Uncharacterized protein	Strongylocentrotus purpuratus	2.66	2	1	1	1					23	2.66	1	1	1	263	29.3707	8.96826
600	W4YV43	Uncharacterized protein	Strongylocentrotus purpuratus	10.08	1	1	1	2					67.12	10.08	1	1	1	258	29.6415	6.16357
601	Q26630	33 kDa inner dynein arm light chain, axonemal	Strongylocentrotus purpuratus	3.46	1	1	1	2					41.97	3.46	1	1	1	260	29.7136	9.11475
602	W4YD30	Uncharacterized protein (Fragment)	Strongylocentrotus purpuratus	5.79	2	1	1	1					38.09	5.79	1	1	1	259	29.7465	5.18604
603	W4XUG4	Uncharacterized protein	Strongylocentrotus purpuratus	2.9	1	1	1	1					54.57	2.9	1	1	1	276	29.8061	6.63916
604	W4XCM1	Uncharacterized protein	Strongylocentrotus purpuratus	3.93	1	1	1	1					32.98	3.93	1	1	1	280	30.0003	6.07471
605	W4YGT0	Uncharacterized protein	Strongylocentrotus purpuratus	6.13	1	1	1	1					24.44	6.13	1	1	1	261	30.0697	6.13818
606	W4YP85	Uncharacterized protein	Strongylocentrotus purpuratus	5.3	1	1	1	2					77.87	5.3	1	1	1	264	30.0913	8.00146
607	W4XST9	Uncharacterized protein	Strongylocentrotus purpuratus	4.83	1	1	1	1					46.84	4.83	1	1	1	269	30.2196	9.64209
608	W4ZGC9	Uncharacterized protein	Strongylocentrotus purpuratus	8.48	2	2	2	2					60.84	8.48	2	1	1	283	30.3793	6.81494
609	W4XTF7	Uncharacterized protein	Strongylocentrotus purpuratus	3.7	2	1	1	1					20.59	3.7	1	1	1	270	30.6192	6.91748
610	W4ZHK2	Uncharacterized protein	Strongylocentrotus purpuratus	2.89	1	1	1	1					26.04	2.89	1	1	1	277	30.6949	5.31299
611	W4YN44	Uncharacterized protein	Strongylocentrotus purpuratus	4.15	1	1	1	2					68.55	4.15	1	1	1	289	30.7716	9.24658
612	W4Z8Y4	Uncharacterized protein	Strongylocentrotus purpuratus	5.45	1	1	1	2					49.54	5.45	1	1	1	275	30.8187	6.60986
613	W4YG93	Uncharacterized protein	Strongylocentrotus purpuratus	4.85	1	1	1	1					47.38	4.85	1	1	1	268	30.9608	9.34912
614	W4Y9D1	Uncharacterized protein (Fragment)	Strongylocentrotus purpuratus	3.56	1	1	1	1					30.84	3.56	1	1	1	281	31.1539	6.78564
615	W4Z611	Uncharacterized protein	Strongylocentrotus purpuratus	5.67	1	1	1	2					65.89	5.67	1	1	1	282	31.2852	5.60498
616	W4YTF4	Uncharacterized protein	Strongylocentrotus purpuratus	2.41	1	1	1	1					33.52	2.41	1	1	1	291	31.4114	5.13525
617	W4YDR3	Uncharacterized protein	Strongylocentrotus purpuratus	7.85	1	1	1	1					59.97	7.85	1	1	1	293	31.561	6.1001
618	W4XV06	Uncharacterized protein	Strongylocentrotus purpuratus	4.79	1	1	1	1					29.91	4.79	1	1	1	292	31.5751	5.40186
619	W4XPS8	Uncharacterized protein	Strongylocentrotus purpuratus	11.39	1	1	1	1					30.78	11.39	1	1	1	281	31.7031	4.94482
620	W4YJ12	Uncharacterized protein	Strongylocentrotus purpuratus	3.47	1	1	1	3					56.5033	3.47	1	1	1	288	31.7967	5.24951
621	W4ZE83	Uncharacterized protein	Strongylocentrotus purpuratus	3.64	2	1	1	2					39.27	3.64	1	1	1	275	31.9241	6.01123
622	W4Z9G7	Uncharacterized protein	Strongylocentrotus purpuratus	3.91	1	1	1	1					35.92	3.91	1	1	1	281	31.9534	8.06006
623	W4Y020	Uncharacterized protein	Strongylocentrotus purpuratus	4.73	1	1	1	2					23.78	4.73	1	1	1	296	32.01	4.83057
624	W4ZCC8	Uncharacterized protein	Strongylocentrotus purpuratus	3.86	1	1	1	1					48.86	3.86	1	1	1	285	32.2827	4.79248
625	W4YB27	Uncharacterized protein	Strongylocentrotus purpuratus	9.83	2	2	2	2					51.05	9.83	2	1	1	295	32.7672	5.8335
626	W4Z4R8	Uncharacterized protein	Strongylocentrotus purpuratus	3.32	1	1	1	2					63.5951	3.32	1	1	1	301	32.8296	5.18604
627	W4XLP5	Uncharacterized protein	Strongylocentrotus purpuratus	6.17	1	1	1	1					42.96	6.17	1	1	1	308	33.124	8.11865
628	W4XUF5	Uncharacterized protein	Strongylocentrotus purpuratus	3.31	2	1	1	1					51.39	3.31	1	1	1	302	33.3523	5.60498
629	W4XSJ5	Uncharacterized protein	Strongylocentrotus purpuratus	11.88	1	2	2	2					47.04	11.88	2	1	1	303	33.5673	5.97314
630	W4XQV4	Uncharacterized protein	Strongylocentrotus purpuratus	5.48	1	1	1	1					20.52	5.48	1	1	1	292	33.6258	7.57666
631	W4Z0N8	Uncharacterized protein	Strongylocentrotus purpuratus	9.77	1	2	2	3					125.827	9.77	2	1	1	307	33.7197	5.98584
632	W4XHS3	Uncharacterized protein	Strongylocentrotus purpuratus	2.36	1	1	1	1					27.68	2.36	1	1	1	296	33.9906	5.03369
633	W4Z476	Uncharacterized protein	Strongylocentrotus purpuratus	6.56	1	1	1	1					24.96	6.56	1	1	1	305	34.6075	5.36377
634	W4YGK2	Protein-L-isoaspartate O-methyltransferase	Strongylocentrotus purpuratus	5.88	1	1	1	1					41.84	5.88	1	1	1	323	34.7957	7.72314
635	W4YCE9	Uncharacterized protein	Strongylocentrotus purpuratus	2.83	1	1	1	1					29.21	2.83	1	1	1	318	34.797	7.06396
636	W4YAP7	Phosphoglycerate kinase	Strongylocentrotus purpuratus	3.08	1	1	1	1					29.6	3.08	1	1	1	325	34.9254	7.84033
637	W4Z7R9	Annexin	Strongylocentrotus purpuratus	3.74	1	1	1	2					23.76	3.74	1	1	1	321	35.3146	4.62744
638	W4XPM2	Uncharacterized protein	Strongylocentrotus purpuratus	4.64	1	1	1	1					69.53	4.64	1	1	1	323	35.3431	6.56592
639	W4YNR9	Uncharacterized protein	Strongylocentrotus purpuratus	2.19	1	1	1	1					25.98	2.19	1	1	1	319	35.4017	8.99756
640	W4ZC19	Uncharacterized protein	Strongylocentrotus purpuratus	3.55	2	1	1	1					40.63	3.55	1	1	1	310	35.5588	6.87354
641	W4XDQ6	Uncharacterized protein	Strongylocentrotus purpuratus	2.56	1	1	1	1					30.22	2.56	1	1	1	313	35.6125	3.89111
642	W4YLS3	Uncharacterized protein	Strongylocentrotus purpuratus	4.09	2	1	1	1					29.58	4.09	1	1	1	318	35.6931	5.69385
643	W4Z7G3	Uncharacterized protein	Strongylocentrotus purpuratus	3.45	1	1	1	1					37.67	3.45	1	1	1	319	36.1125	4.86865
644	W4Y7H8	Uncharacterized protein	Strongylocentrotus purpuratus	3.21	1	1	1	1					33.82	3.21	1	1	1	312	36.2116	8.83643
645	W4Z7L4	Uncharacterized protein	Strongylocentrotus purpuratus	3.66	2	1	1	1					29.26	3.66	1	1	1	328	36.2388	6.02393
646	W4Y5G3	Uncharacterized protein (Fragment)	Strongylocentrotus purpuratus	2.81	3	1	1	1					31	2.81	1	1	1	320	36.5492	5.8335
647	W4Y243	Uncharacterized protein	Strongylocentrotus purpuratus	4.04	1	1	1	3					78.3667	4.04	1	1	1	322	36.6842	6.80029
648	W4Y2V8	Uncharacterized protein	Strongylocentrotus purpuratus	2.08	2	1	1	1					30.59	2.08	1	1	1	337	36.8069	5.41455
649	W4Y0P6	Uncharacterized protein	Strongylocentrotus purpuratus	4	1	1	1	1					0	4	1	1	1	325	36.8934	5.69385
650	W4YTN0	Uncharacterized protein	Strongylocentrotus purpuratus	6.94	1	2	2	2					40.8	6.94	2	1	1	317	37.0909	8.85107
651	W4XJS5	Uncharacterized protein	Strongylocentrotus purpuratus	4.6	1	1	1	1					33.22	4.6	1	1	1	326	37.2551	6.12549
652	W4XCM3	Uncharacterized protein	Strongylocentrotus purpuratus	4.4	1	1	1	2					49.58	4.4	1	1	1	341	37.5728	7.38623
653	W4X9P7	Uncharacterized protein	Strongylocentrotus purpuratus	3	1	1	1	3					77.2833	3	1	1	1	333	37.63	5.04639
654	W4YHM2	Uncharacterized protein	Strongylocentrotus purpuratus	5.14	1	1	1	1					38.7	5.14	1	1	1	350	37.9318	5.60498
655	W4XY34	Aminomethyltransferase	Strongylocentrotus purpuratus	4.2	1	1	1	2					132.99	4.2	1	1	1	357	38.4878	7.75244
656	W4YKV5	Uncharacterized protein	Strongylocentrotus purpuratus	6.27	2	2	2	2					25.31	6.27	2	1	1	351	38.6861	6.7124
657	W4YH48	Uncharacterized protein	Strongylocentrotus purpuratus	3.87	1	1	1	2					40.73	3.87	1	1	1	362	38.6864	7.1958
658	W4XTK8	Uncharacterized protein	Strongylocentrotus purpuratus	2.29	1	1	1	1					23.89	2.29	1	1	1	350	38.76	6.91748
659	W4YQT8	Uncharacterized protein	Strongylocentrotus purpuratus	1.92	1	1	1	1					0	1.92	1	1	1	364	39.1194	6.75635
660	W4XQ67	Uncharacterized protein	Strongylocentrotus purpuratus	4.79	1	1	1	1					27.03	4.79	1	1	1	355	39.1599	5.80811
661	W4Z2Q4	Uncharacterized protein	Strongylocentrotus purpuratus	3.99	1	1	1	3					81.9867	3.99	1	1	1	351	39.2464	5.93506
662	W4YQD8	Uncharacterized protein	Strongylocentrotus purpuratus	3.31	1	1	1	1					24.48	3.31	1	1	1	362	39.2752	8.07471
663	W4XYX1	Uncharacterized protein	Strongylocentrotus purpuratus	3.29	1	1	1	1					40.3	3.29	1	1	1	365	40.7786	6.55127
664	W4YJL7	Uncharacterized protein	Strongylocentrotus purpuratus	2.08	1	1	1	2					42.255	2.08	1	1	1	385	40.7981	8.03076
665	W4XS25	Uncharacterized protein	Strongylocentrotus purpuratus	2.74	1	1	1	1					39.39	2.74	1	1	1	365	40.8779	7.85498
666	W4XZZ8	Uncharacterized protein	Strongylocentrotus purpuratus	2.06	1	1	1	1					20.98	2.06	1	1	1	388	40.8988	4.84326
667	W4XHM9	Uncharacterized protein	Strongylocentrotus purpuratus	5.29	1	2	2	2					57.45	5.29	2	1	1	378	40.9364	5.32568
668	W4YLX8	Uncharacterized protein	Strongylocentrotus purpuratus	7.95	1	1	1	1					35.13	7.95	1	1	1	365	41.0002	5.61768
669	W4ZGH6	Uncharacterized protein	Strongylocentrotus purpuratus	2.59	1	1	1	2					48.52	2.59	1	1	1	386	41.1254	8.99756
670	W4YPG7	Uncharacterized protein	Strongylocentrotus purpuratus	2.51	2	1	1	1					31.15	2.51	1	1	1	358	41.3321	5.41455
671	Q6QM11	Guanine nucleotide-binding protein G(Q) alpha subunit long transcript	Strongylocentrotus purpuratus	3.12	3	1	1	1					25.3	3.12	1	1	1	353	41.36	5.66846
672	W4Z4H2	Uncharacterized protein	Strongylocentrotus purpuratus	2.86	1	1	1	1					22.3	2.86	1	1	1	384	41.3709	7.00537
673	W4XJQ5	Uncharacterized protein (Fragment)	Strongylocentrotus purpuratus	1.91	1	1	1	1					30.28	1.91	1	1	1	367	41.4078	6.72705
674	W4XEX1	Uncharacterized protein	Strongylocentrotus purpuratus	8.75	1	3	3	3					37.6788	8.75	3	1	1	377	41.4847	8.14795
675	W4YHD8	Uncharacterized protein	Strongylocentrotus purpuratus	2.96	1	1	1	1					20.09	2.96	1	1	1	372	41.9374	7.94287
676	W4YBQ8	Uncharacterized protein	Strongylocentrotus purpuratus	2.49	1	1	1	1					45.3	2.49	1	1	1	361	42.2463	5.24951
677	W4ZBX2	Uncharacterized protein	Strongylocentrotus purpuratus	3.13	1	1	1	1					30.06	3.13	1	1	1	384	42.6805	4.66553
678	W4XWX8	Uncharacterized protein	Strongylocentrotus purpuratus	5.54	2	2	2	2					76.46	5.54	2	1	1	397	42.7031	6.02393
679	Q5ZGV8	6a fibrillar collagen (Fragment)	Paracentrotus lividus	9.11	1	2	2	2					83.37	9.11	2	1	1	395	42.9997	4.76709
680	W4XKC0	Uncharacterized protein	Strongylocentrotus purpuratus	7.73	3	2	2	3					80.4467	7.73	2	1	1	388	43.051	4.88135
681	W4XCZ5	Uncharacterized protein	Strongylocentrotus purpuratus	4.64	1	1	1	1					33.18	4.64	1	1	1	388	43.4575	8.96826
682	W4XAX3	Uncharacterized protein	Strongylocentrotus purpuratus	4.69	1	1	2	2					52.69	4.69	2	1	1	405	43.6857	4.48779
683	W4Z5Y8	Uncharacterized protein	Strongylocentrotus purpuratus	4.01	1	1	1	1					42.19	4.01	1	1	1	399	44.1661	5.09717
684	W4XIU9	Uncharacterized protein	Strongylocentrotus purpuratus	2.19	1	1	1	1					42.61	2.19	1	1	1	411	44.397	4.69092
685	W4XCM0	Uncharacterized protein	Strongylocentrotus purpuratus	7.84	1	2	2	2					74.3	7.84	2	1	1	408	44.4832	8.86572
686	W4Y485	Uncharacterized protein	Strongylocentrotus purpuratus	2.96	1	1	1	1					27.24	2.96	1	1	1	405	44.7421	5.50342
687	W4XKF0	Uncharacterized protein	Strongylocentrotus purpuratus	3.19	1	1	1	1					23.68	3.19	1	1	1	407	44.9012	7.79639
688	W4YUE6	Uncharacterized protein	Strongylocentrotus purpuratus	2.22	1	1	1	1					26.15	2.22	1	1	1	406	45.0893	7.92822
689	W4XZK0	Uncharacterized protein	Strongylocentrotus purpuratus	5.05	1	2	2	3					53.5467	5.05	2	1	1	416	45.348	5.42725
690	W4XC37	Uncharacterized protein	Strongylocentrotus purpuratus	1.52	1	1	1	1					35.59	1.52	1	1	1	394	45.7534	7.38623
691	W4XF84	Uncharacterized protein	Strongylocentrotus purpuratus	2.41	1	1	1	1					32.52	2.41	1	1	1	415	45.8622	8.32373
692	W4YBF1	Uncharacterized protein	Strongylocentrotus purpuratus	1.79	1	1	1	1					28.55	1.79	1	1	1	391	45.9339	6.60986
693	W4Y6F3	Uncharacterized protein	Strongylocentrotus purpuratus	5.33	1	2	2	2					43.7	5.33	2	1	1	450	46.5506	5.70654
694	W4XIF6	Uncharacterized protein	Strongylocentrotus purpuratus	2.7	1	1	1	1					24.16	2.7	1	1	1	408	46.6455	8.85107
695	W4ZKD8	Uncharacterized protein	Strongylocentrotus purpuratus	1.91	1	1	1	1					34.29	1.91	1	1	1	418	46.7026	6.07471
696	W4XU36	Uncharacterized protein	Strongylocentrotus purpuratus	1.9	1	1	1	1					36.58	1.9	1	1	1	422	46.7221	5.09717
697	W4YUT1	Uncharacterized protein	Strongylocentrotus purpuratus	2.55	1	1	1	1					51.87	2.55	1	1	1	432	46.7576	5.94775
698	W4Y4I8	Uncharacterized protein	Strongylocentrotus purpuratus	2.59	1	1	1	1					24.83	2.59	1	1	1	464	46.7936	4.95752
699	W4ZDB7	Uncharacterized protein	Strongylocentrotus purpuratus	3.58	1	1	1	2					42	3.58	1	1	1	419	46.8952	6.3667
700	W4ZKL4	Uncharacterized protein	Strongylocentrotus purpuratus	3.63	1	1	1	2					112.87	3.63	1	1	1	441	47.0067	6.80029
701	W4ZAA5	Uncharacterized protein	Strongylocentrotus purpuratus	8.17	1	3	3	3					73.6033	8.17	3	1	1	416	47.0533	4.84326
702	W4XVU2	Uncharacterized protein	Strongylocentrotus purpuratus	3.75	1	1	1	2					111.78	3.75	1	1	1	427	47.0868	8.49951
703	W4Z437	Uncharacterized protein	Strongylocentrotus purpuratus	3.09	1	1	1	1					37.33	3.09	1	1	1	453	48.5243	7.26904
704	Q4VY61	Translation elongation factor 1B gamma subunit	Strongylocentrotus purpuratus	2.59	2	1	1	1					24.05	2.59	1	1	1	425	48.6464	5.80811
705	W4ZBF8	Uncharacterized protein	Strongylocentrotus purpuratus	2.09	1	1	1	1					47	2.09	1	1	1	431	48.7768	4.86865
706	W4ZIQ7	Uncharacterized protein (Fragment)	Strongylocentrotus purpuratus	2.08	1	1	1	1					24.72	2.08	1	1	1	433	48.8991	4.4624
707	W4XDS4	Uncharacterized protein	Strongylocentrotus purpuratus	2.51	1	1	1	1					25.03	2.51	1	1	1	439	49.2594	5.57959
708	W4XEM0	Uncharacterized protein	Strongylocentrotus purpuratus	2.84	2	1	1	2					68.4	2.84	1	1	1	457	49.3915	4.66553
709	W4Z7G4	Uncharacterized protein	Strongylocentrotus purpuratus	2.95	1	1	1	1					43.37	2.95	1	1	1	441	49.611	5.0083
710	W4Y1U1	Uncharacterized protein (Fragment)	Strongylocentrotus purpuratus	3.54	1	1	1	1					35.15	3.54	1	1	1	452	49.6674	6.44287
711	C3RSF7	NAD kinase isoform 2	Strongylocentrotus purpuratus	6.17	3	3	3	3					55.0467	6.17	3	1	1	454	49.8606	7.69385
712	W4XJ09	Uncharacterized protein	Strongylocentrotus purpuratus	4.77	5	2	2	2					111.164	4.77	2	1	1	461	49.9284	4.66553
713	W4ZGW0	Uncharacterized protein (Fragment)	Strongylocentrotus purpuratus	2.69	1	1	1	1					26.16	2.69	1	1	1	446	50.0206	7.81104
714	W4YCL9	Uncharacterized protein	Strongylocentrotus purpuratus	3.29	2	1	1	2					111.02	3.29	1	1	1	456	50.3373	6.45557
715	W4YYW1	Uncharacterized protein	Strongylocentrotus purpuratus	4.17	1	1	1	1					31.14	4.17	1	1	1	456	50.889	6.46826
716	W4YZS4	Uncharacterized protein	Strongylocentrotus purpuratus	2.26	1	1	1	1					23.64	2.26	1	1	1	443	51.2	4.91943
717	W4YU07	Uncharacterized protein	Strongylocentrotus purpuratus	3.79	1	1	1	1					60.12	3.79	1	1	1	449	51.3537	5.71924
718	W4Z3I4	Uncharacterized protein	Strongylocentrotus purpuratus	4.14	1	1	1	1					28.61	4.14	1	1	1	459	51.449	8.22119
719	W4YXC6	Uncharacterized protein	Strongylocentrotus purpuratus	2.5	2	1	1	2					0	2.5	1	1	1	480	51.653	6.11279
720	W4Y4Q0	Uncharacterized protein	Strongylocentrotus purpuratus	2.24	1	1	1	1					25.91	2.24	1	1	1	447	52.2636	8.80713
721	W4XWL4	Uncharacterized protein	Strongylocentrotus purpuratus	2.58	1	1	1	1					27.48	2.58	1	1	1	465	52.6825	6.49365
722	W4Z858	Uncharacterized protein	Strongylocentrotus purpuratus	2.86	1	1	1	1					35.52	2.86	1	1	1	489	52.9051	8.35303
723	W4XFY1	Uncharacterized protein	Strongylocentrotus purpuratus	4.17	1	2	2	2					31.35	4.17	2	1	1	480	53.7384	7.69385
724	W4ZE26	Uncharacterized protein	Strongylocentrotus purpuratus	1.61	1	1	1	1					28.73	1.61	1	1	1	496	54.4969	9.5249
725	W4XM53	Uncharacterized protein	Strongylocentrotus purpuratus	1.87	1	1	1	1					57.38	1.87	1	1	1	482	54.9269	5.03369
726	W4YX98	Uncharacterized protein	Strongylocentrotus purpuratus	1.89	1	1	1	1					20.84	1.89	1	1	1	477	54.9492	8.55811
727	W4XAU6	Uncharacterized protein	Strongylocentrotus purpuratus	4.49	7	1	2	2					74.4378	4.49	2	1	1	512	55.047	4.89404
728	W4XFQ2	Uncharacterized protein	Strongylocentrotus purpuratus	1.44	1	1	1	1					27.95	1.44	1	1	1	486	55.4083	6.82959
729	W4YEP7	Uncharacterized protein	Strongylocentrotus purpuratus	2.73	1	1	1	1					25.74	2.73	1	1	1	512	56.6459	4.48779
730	W4XK77	Amidophosphoribosyltransferase	Strongylocentrotus purpuratus	1.92	1	1	1	1					51.43	1.92	1	1	1	520	56.7289	7.03467
731	W4ZCR7	Uncharacterized protein (Fragment)	Strongylocentrotus purpuratus	4.19	1	1	1	1					46.76	4.19	1	1	1	525	56.8595	5.45264
732	W4XHE0	Uncharacterized protein	Strongylocentrotus purpuratus	2.08	1	1	1	1					21.39	2.08	1	1	1	529	57.0827	6.354
733	W4XB51	Uncharacterized protein	Strongylocentrotus purpuratus	1.82	1	1	1	1					61.78	1.82	1	1	1	549	58.0072	6.18896
734	W4ZCS0	Uncharacterized protein	Strongylocentrotus purpuratus	1.73	2	1	1	1					25.03	1.73	1	1	1	521	58.025	5.5415
735	W4Y8C5	Uncharacterized protein	Strongylocentrotus purpuratus	1.71	1	1	1	1					29.15	1.71	1	1	1	526	58.0366	8.41162
736	W4ZJ47	Uncharacterized protein	Strongylocentrotus purpuratus	1.5	1	1	1	1					28.45	1.5	1	1	1	532	58.2234	4.84326
737	W4YDM6	Ubiquitin carboxyl-terminal hydrolase	Strongylocentrotus purpuratus	2.13	1	1	1	2					40.39	2.13	1	1	1	516	58.3384	5.56689
738	W4XPZ6	Uncharacterized protein	Strongylocentrotus purpuratus	1.92	1	1	1	1					38.34	1.92	1	1	1	522	58.7246	5.35107
739	W4XGK4	Uncharacterized protein	Strongylocentrotus purpuratus	2.48	1	1	1	1					63.03	2.48	1	1	1	524	59.0211	7.88428
740	W4YPK0	Adenosylhomocysteinase	Strongylocentrotus purpuratus	1.49	1	1	1	1					35.19	1.49	1	1	1	538	59.0879	7.34229
741	W4YLT9	Uncharacterized protein (Fragment)	Strongylocentrotus purpuratus	3.04	3	1	1	1					63.09	3.04	1	1	1	526	59.2832	8.80713
742	W4XHA9	Uncharacterized protein	Strongylocentrotus purpuratus	1.32	1	1	1	1					31.37	1.32	1	1	1	530	59.8575	6.44287
743	W4XGP4	Uncharacterized protein	Strongylocentrotus purpuratus	3.04	1	2	2	2					37.17	3.04	2	1	1	527	59.99	4.84326
744	W4YTA6	Uncharacterized protein	Strongylocentrotus purpuratus	2.53	1	1	1	1					0	2.53	1	1	1	553	60.4448	8.5874
745	W4XGS2	Uncharacterized protein	Strongylocentrotus purpuratus	1.84	1	1	1	1					35.76	1.84	1	1	1	543	60.6975	4.64014
746	W4YAH5	Uncharacterized protein	Strongylocentrotus purpuratus	1.27	1	1	1	2					45.0556	1.27	1	1	1	552	60.8164	5.2749
747	W4Z5K9	Uncharacterized protein	Strongylocentrotus purpuratus	1.62	1	1	1	1					26.05	1.62	1	1	1	556	60.8653	5.73193
748	W4YA34	Uncharacterized protein	Strongylocentrotus purpuratus	2.31	1	1	1	1					37.72	2.31	1	1	1	562	61.2859	9.27588
749	O46178	Radial spokehead	Strongylocentrotus purpuratus	3.26	2	1	1	1					31.7	3.26	1	1	1	552	62.6849	4.24658
750	W4Z016	Eukaryotic translation initiation factor 3 subunit L	Strongylocentrotus purpuratus	2.4	1	1	1	1					50.64	2.4	1	1	1	541	63.1849	6.93213
751	W4Z9P7	Uncharacterized protein	Strongylocentrotus purpuratus	3.16	1	1	1	1					27.57	3.16	1	1	1	569	63.3389	6.34131
752	W4YZ62	Uncharacterized protein	Strongylocentrotus purpuratus	1.27	1	1	1	1					0	1.27	1	1	1	552	63.4299	8.36768
753	W4YB22	Uncharacterized protein	Strongylocentrotus purpuratus	1.21	3	1	1	1					29.83	1.21	1	1	1	578	64.3872	4.85596
754	W4XMT7	Uncharacterized protein	Strongylocentrotus purpuratus	2.36	1	1	1	1					48.74	2.36	1	1	1	594	65.7253	5.26221
755	W4YYC6	Uncharacterized protein	Strongylocentrotus purpuratus	1.69	1	1	1	2					86.7321	1.69	1	1	1	590	66.0863	7.92822
756	W4Y2L0	Uncharacterized protein	Strongylocentrotus purpuratus	2.77	1	1	1	1					24.59	2.77	1	1	1	613	66.1878	5.08447
757	W4YY79	Uncharacterized protein	Strongylocentrotus purpuratus	3.08	1	2	2	3					66.4067	3.08	2	1	1	584	67.3547	7.21045
758	W4YY35	Uncharacterized protein	Strongylocentrotus purpuratus	3.79	1	1	1	1					45.75	3.79	1	1	1	633	67.4912	4.99561
759	P52962	Moesin	Lytechinus variegatus	1.57	2	1	1	2					49.22	1.57	1	1	1	572	67.5375	5.57959
760	W4YEW9	Uncharacterized protein	Strongylocentrotus purpuratus	0.88	1	1	1	1					43.03	0.88	1	1	1	680	69.9532	3.59912
761	W4YCS3	Delta-aminolevulinic acid dehydratase	Strongylocentrotus purpuratus	1.99	1	1	1	1					27.4	1.99	1	1	1	654	72.1132	6.97607
762	W4XYQ6	Protein disulfide-isomerase	Strongylocentrotus purpuratus	1.57	1	1	1	1					24.76	1.57	1	1	1	637	72.1463	4.95752
763	W4YUL4	Uncharacterized protein	Strongylocentrotus purpuratus	2.6	1	1	1	1					47.54	2.6	1	1	1	655	72.2963	9.0415
764	W4XKL7	Uncharacterized protein	Strongylocentrotus purpuratus	2.14	1	1	1	1					26.26	2.14	1	1	1	655	72.9209	8.92432
765	W4XFJ5	Uncharacterized protein	Strongylocentrotus purpuratus	1.09	1	1	1	1					35.08	1.09	1	1	1	641	73.1234	8.5874
766	W4Z3G7	Uncharacterized protein	Strongylocentrotus purpuratus	1.53	1	1	1	1					40.9	1.53	1	1	1	654	73.8101	5.021
767	W4YKF0	Uncharacterized protein (Fragment)	Strongylocentrotus purpuratus	1.21	1	1	1	1					31.06	1.21	1	1	1	663	73.9997	5.99854
768	W4YNM9	Uncharacterized protein	Strongylocentrotus purpuratus	1.79	1	1	1	1					22.25	1.79	1	1	1	669	74.5679	5.0083
769	W4YXH6	Uncharacterized protein	Strongylocentrotus purpuratus	1.18	2	1	1	1					46.96	1.18	1	1	1	680	75.7923	8.19189
770	W4YN82	Uncharacterized protein	Strongylocentrotus purpuratus	4.44	1	1	1	2					33.74	4.44	1	1	1	698	75.9403	4.79248
771	W4XXY0	Uncharacterized protein	Strongylocentrotus purpuratus	1.04	1	1	1	1					29.25	1.04	1	1	1	676	76.033	6.04932
772	W4Y0K2	Uncharacterized protein	Strongylocentrotus purpuratus	1.97	2	1	1	1					32.49	1.97	1	1	1	709	78.5729	4.7417
773	W4XC09	Uncharacterized protein	Strongylocentrotus purpuratus	1.45	1	1	1	1					27.65	1.45	1	1	1	689	78.8926	6.1001
774	W4XP57	Uncharacterized protein	Strongylocentrotus purpuratus	1.81	1	1	1	1					49.94	1.81	1	1	1	719	79.4789	6.88818
775	W4XTV1	Uncharacterized protein (Fragment)	Strongylocentrotus purpuratus	1.57	1	1	1	1					22.8	1.57	1	1	1	699	79.947	6.07471
776	W4Y8L5	Uncharacterized protein (Fragment)	Strongylocentrotus purpuratus	1.39	2	1	1	1					32.4	1.39	1	1	1	722	80.2984	6.49365
777	Q6IUG7	Dishevelled	Lytechinus variegatus	3.84	1	2	2	2					57.36	3.84	2	1	1	756	80.5572	6.43018
778	W4XU07	Uncharacterized protein	Strongylocentrotus purpuratus	3.45	1	2	2	2					106.78	3.45	2	1	1	724	82.6733	5.37646
779	W4YXS3	Uncharacterized protein	Strongylocentrotus purpuratus	2.8	2	2	2	2					45.4985	2.8	2	1	1	750	82.9256	5.84619
780	W4XCV9	Uncharacterized protein	Strongylocentrotus purpuratus	2.82	1	1	1	1					25.75	2.82	1	1	1	745	83.2199	6.68311
781	W4XA01	Uncharacterized protein	Strongylocentrotus purpuratus	1.62	1	1	1	1					35.97	1.62	1	1	1	740	85.3574	7.15186
782	W4XIK8	Uncharacterized protein	Strongylocentrotus purpuratus	2.24	1	1	1	1					87.47	2.24	1	1	1	759	86.928	7.48877
783	O76727	Integrin beta	Strongylocentrotus purpuratus	1.5	1	1	1	1					20.12	1.5	1	1	1	802	87.9114	4.80518
784	O61677	Integrin beta	Lytechinus variegatus	5.21	4	3	3	3					84.3533	5.21	3	1	1	806	88.772	4.88135
785	W4XA08	Uncharacterized protein	Strongylocentrotus purpuratus	1.49	1	1	1	1					38.49	1.49	1	1	1	807	91.775	8.47021
786	W4YH67	Signal transducer and activator of transcription	Strongylocentrotus purpuratus	1.23	1	1	1	1					31.55	1.23	1	1	1	813	92.3714	5.89697
787	W4ZF04	Uncharacterized protein	Strongylocentrotus purpuratus	1.83	1	1	1	1					29.47	1.83	1	1	1	821	93.5518	5.23682
788	W4ZH96	Uncharacterized protein	Strongylocentrotus purpuratus	1.41	1	1	1	1					41.53	1.41	1	1	1	852	93.8042	8.104
789	W4YDD2	Uncharacterized protein (Fragment)	Strongylocentrotus purpuratus	2.09	1	1	1	1					27.47	2.09	1	1	1	862	94.0441	5.09717
790	W4XTK4	Uncharacterized protein	Strongylocentrotus purpuratus	1.1	1	1	1	1					20.48	1.1	1	1	1	819	95.1089	7.6499
791	W4ZB39	Uncharacterized protein	Strongylocentrotus purpuratus	1.56	1	1	1	3					117.887	1.56	1	1	1	834	95.2555	7.6792
792	W4ZGE3	Uncharacterized protein	Strongylocentrotus purpuratus	0.92	2	1	1	1					25.4	0.92	1	1	1	983	95.7548	5.42725
793	W4YM39	Uncharacterized protein	Strongylocentrotus purpuratus	1.02	1	1	1	1					39.13	1.02	1	1	1	879	96.6907	4.75439
794	W4XMI0	Uncharacterized protein	Strongylocentrotus purpuratus	2.53	1	2	2	2					35.4748	2.53	2	1	1	870	97.3197	7.09326
795	W4Y6A4	Uncharacterized protein	Strongylocentrotus purpuratus	1.81	1	1	1	1					40.89	1.81	1	1	1	882	97.5593	5.08447
796	W4YZ86	Uncharacterized protein	Strongylocentrotus purpuratus	1.19	1	1	1	2					99.15	1.19	1	1	1	921	99.5523	4.51318
797	W4YQM7	Uncharacterized protein	Strongylocentrotus purpuratus	1.46	1	1	1	1					24.99	1.46	1	1	1	892	99.7267	9.37842
798	W4YGB9	Uncharacterized protein	Strongylocentrotus purpuratus	1.09	1	1	1	1					24.22	1.09	1	1	1	916	102.441	6.53662
799	W4ZC36	Uncharacterized protein	Strongylocentrotus purpuratus	1.37	1	1	1	1					25.07	1.37	1	1	1	952	102.778	9.71533
800	W4ZI85	Uncharacterized protein	Strongylocentrotus purpuratus	2.73	1	2	2	2					64.49	2.73	2	1	1	915	103.256	4.84326
801	W4YK29	Uncharacterized protein	Strongylocentrotus purpuratus	3.32	1	2	2	2					94.45	3.32	2	1	1	933	103.624	6.72705
802	W4XQ02	Uncharacterized protein	Strongylocentrotus purpuratus	1.18	1	1	1	1					27.12	1.18	1	1	1	936	105.028	5.32568
803	W4YXN4	Uncharacterized protein	Strongylocentrotus purpuratus	1.48	1	1	1	1					55.86	1.48	1	1	1	948	105.235	9.74463
804	W4Y225	Uncharacterized protein	Strongylocentrotus purpuratus	2.29	3	1	1	3					36.8333	2.29	1	1	1	960	106.268	4.79248
805	W4Z5X4	Uncharacterized protein	Strongylocentrotus purpuratus	4.35	2	3	3	3					64.2167	4.35	3	1	1	1012	107.002	6.59521
806	W4Z6U4	Uncharacterized protein	Strongylocentrotus purpuratus	0.84	1	1	1	2					0	0.84	1	1	1	953	107.143	7.1665
807	W4ZBQ3	Uncharacterized protein	Strongylocentrotus purpuratus	3.38	1	3	3	3					88.54	3.38	3	1	1	977	108.235	5.30029
808	W4XEK6	Uncharacterized protein	Strongylocentrotus purpuratus	1.07	1	1	1	1					20.92	1.07	1	1	1	1026	109.267	5.79541
809	W4XMH4	Uncharacterized protein	Strongylocentrotus purpuratus	1.21	1	1	1	1					24.58	1.21	1	1	1	995	109.592	5.61768
810	W4YDA5	Uncharacterized protein (Fragment)	Strongylocentrotus purpuratus	1.86	1	1	1	1					35.22	1.86	1	1	1	969	109.965	5.5542
811	W4ZCE5	Uncharacterized protein	Strongylocentrotus purpuratus	3.83	1	3	3	3					33.67	3.83	3	1	1	967	110.496	7.92822
812	W4XT10	Uncharacterized protein	Strongylocentrotus purpuratus	3.93	1	3	3	3					30.85	3.93	3	1	1	1044	115.085	4.79248
813	W4XCP9	Uncharacterized protein	Strongylocentrotus purpuratus	0.77	1	1	1	1					24.45	0.77	1	1	1	1036	118.095	4.80518
814	W4YX33	Uncharacterized protein (Fragment)	Strongylocentrotus purpuratus	1.02	1	1	1	2					34.89	1.02	1	1	1	1078	118.718	5.32568
815	W4Y812	Uncharacterized protein	Strongylocentrotus purpuratus	0.76	1	1	1	1					28.64	0.76	1	1	1	1052	120.503	5.93506
816	W4XXV1	Uncharacterized protein	Strongylocentrotus purpuratus	0.99	1	1	1	1					24.5	0.99	1	1	1	1113	125.561	5.31299
817	W4Z4F6	Uncharacterized protein (Fragment)	Strongylocentrotus purpuratus	0.89	1	1	1	1					21.26	0.89	1	1	1	1119	125.85	6.68311
818	W4XR08	Uncharacterized protein	Strongylocentrotus purpuratus	1.02	1	1	1	1					22.1	1.02	1	1	1	1173	128.315	5.17334
819	W4Y2S2	Uncharacterized protein	Strongylocentrotus purpuratus	2.65	1	2	2	3					69.3133	2.65	2	1	1	1170	129.719	4.42432
820	W4YLH4	Uncharacterized protein	Strongylocentrotus purpuratus	1.39	1	1	1	1					122.33	1.39	1	1	1	1152	129.847	5.14795
821	W4YXT8	Uncharacterized protein	Strongylocentrotus purpuratus	1.46	1	1	1	1					25.5	1.46	1	1	1	1229	129.989	9.74463
822	W4XN08	Uncharacterized protein	Strongylocentrotus purpuratus	2.06	1	1	1	1					70.43	2.06	1	1	1	1211	130.983	5.03369
823	W4Z923	Uncharacterized protein	Strongylocentrotus purpuratus	1.78	2	2	2	2					53.45	1.78	2	1	1	1233	134.287	5.36377
824	W4XR28	Uncharacterized protein	Strongylocentrotus purpuratus	0.8	1	1	1	1					0	0.8	1	1	1	1247	138.928	7.13721
825	W4XSZ6	Uncharacterized protein	Strongylocentrotus purpuratus	3.02	2	3	3	3					40.0067	3.02	3	1	1	1293	139.371	7.60596
826	W4YW44	Uncharacterized protein	Strongylocentrotus purpuratus	1.87	1	2	2	2					75.781	1.87	2	1	1	1230	139.497	6.23975
827	W4YK69	Uncharacterized protein	Strongylocentrotus purpuratus	1.16	1	1	1	1					31.77	1.16	1	1	1	1289	143.008	5.30029
828	W4XT36	Uncharacterized protein	Strongylocentrotus purpuratus	2.02	1	2	2	2					31.24	2.02	2	1	1	1288	145.457	8.27979
829	W4XCN4	Uncharacterized protein	Strongylocentrotus purpuratus	1.33	1	1	1	1					0	1.33	1	1	1	1278	145.603	4.56396
830	W4XIE6	Uncharacterized protein	Strongylocentrotus purpuratus	0.73	1	1	1	3					91.8033	0.73	1	1	1	1372	151.595	4.90674
831	W4Y4Z0	Uncharacterized protein	Strongylocentrotus purpuratus	0.51	1	1	1	1					36.88	0.51	1	1	1	1377	152.698	7.02002
832	W4Z0G5	Uncharacterized protein (Fragment)	Strongylocentrotus purpuratus	0.89	1	1	1	1					22.34	0.89	1	1	1	1453	154.454	3.99268
833	W4Z7P1	Uncharacterized protein	Strongylocentrotus purpuratus	0.93	1	1	1	1					22.63	0.93	1	1	1	1391	156.714	6.7124
834	W4XVR8	Uncharacterized protein	Strongylocentrotus purpuratus	0.42	1	1	1	1					28.77	0.42	1	1	1	1437	161.434	5.74463
835	W4ZC74	Uncharacterized protein	Strongylocentrotus purpuratus	0.95	1	1	1	1					31.06	0.95	1	1	1	1473	162.302	4.89404
836	W4ZA81	Uncharacterized protein	Strongylocentrotus purpuratus	1.46	1	1	1	1					37.01	1.46	1	1	1	1506	167.376	5.57959
837	W4YXP8	Uncharacterized protein	Strongylocentrotus purpuratus	0.58	1	1	1	1					30.11	0.58	1	1	1	1551	169.563	6.40479
838	W4ZL36	Uncharacterized protein	Strongylocentrotus purpuratus	1.02	1	1	1	1					23.97	1.02	1	1	1	1570	173.172	6.50732
839	W4ZJL9	Uncharacterized protein	Strongylocentrotus purpuratus	0.45	1	1	1	1					34.2	0.45	1	1	1	1552	176.781	5.40186
840	W4Y1L9	Uncharacterized protein	Strongylocentrotus purpuratus	0.81	1	1	1	1					49.65	0.81	1	1	1	1596	178.109	5.03369
841	W4Y8L6	Uncharacterized protein (Fragment)	Strongylocentrotus purpuratus	0.7	1	1	1	1					20.95	0.7	1	1	1	1576	178.494	5.2749
842	W4XY38	Uncharacterized protein	Strongylocentrotus purpuratus	0.78	1	1	1	1					49.49	0.78	1	1	1	1674	184.95	8.30908
843	O44344	Complement component C3	Strongylocentrotus purpuratus	1.18	3	2	2	2					49.5887	1.18	2	1	1	1699	186.104	5.04639
844	W4YW63	Uncharacterized protein	Strongylocentrotus purpuratus	0.62	1	1	1	1					24.26	0.62	1	1	1	1780	200.9	6.01123
845	W4Z8Q4	Uncharacterized protein	Strongylocentrotus purpuratus	0.58	1	1	1	1					33.79	0.58	1	1	1	1884	202.446	4.81787
846	W4XEF4	Uncharacterized protein	Strongylocentrotus purpuratus	0.46	1	1	1	1					45.99	0.46	1	1	1	1936	209.352	4.36084
847	W4YVY5	Uncharacterized protein	Strongylocentrotus purpuratus	1.07	1	1	1	1					23.47	1.07	1	1	1	2057	222.461	6.49365
848	W4XMR0	Uncharacterized protein	Strongylocentrotus purpuratus	0.36	1	1	1	1					24.41	0.36	1	1	1	1967	224.828	5.12256
849	W4XCY0	Uncharacterized protein	Strongylocentrotus purpuratus	0.52	1	1	1	1					26.21	0.52	1	1	1	2328	257.349	5.5415
850	W4ZDU6	Uncharacterized protein	Strongylocentrotus purpuratus	0.86	1	2	2	2					84.1	0.86	2	1	1	2662	289.335	4.97021
851	O61230	G-cadherin	Lytechinus variegatus	0.36	1	1	1	1					45.34	0.36	1	1	1	2809	302.857	4.08154
852	W4Y2S3	Uncharacterized protein	Strongylocentrotus purpuratus	0.56	1	1	1	1					91.39	0.56	1	1	1	2672	303.071	4.67822
853	W4Y819	Uncharacterized protein	Strongylocentrotus purpuratus	0.25	2	1	1	1					40.88	0.25	1	1	1	2810	322.114	5.40186
854	W4Y104	Uncharacterized protein	Strongylocentrotus purpuratus	0.7	1	2	2	2					34.85	0.7	2	1	1	3265	365.541	6.53662
855	Q9BK91	Dystrophin-like protein	Strongylocentrotus purpuratus	0.28	1	1	1	1					55.99	0.28	1	1	1	3908	447.236	5.22412
856	W4Z9F2	Uncharacterized protein	Strongylocentrotus purpuratus	0.16	1	1	1	1					20.14	0.16	1	1	1	4302	467	4.36084
857	Q25381	Actin, muscle (Fragment)	Lytechinus pictus	77.33	1	1	15	1473	12658.5	40.7	7	481	29117.9	77.33	15	481	1	172	19.2856	5.63037
858	D5H3J3	Ubiquitin	Psammechinus miliaris	38.28	8	5	5	56	426.141	26.56	3	18	838.351	38.28	5	18	1	128	14.699	9.83252
859	Q8MPK6	Beta-thymosin	Paracentrotus lividus	68.29	3	3	3	12	40.3639	53.66	2	4	111.557	31.71	2	4	1	41	4.59235	5.31299
860	W4YHV1	Uncharacterized protein	Strongylocentrotus purpuratus	22.32	1	6	20	244	3393.33	15.98	15	80	7333.28	20.71	18	80	1	1120	125.029	7.04932
861	W4YEV4	Uncharacterized protein	Strongylocentrotus purpuratus	34.76	9	1	11	80	548.434	14.71	5	26	1480.08	34.76	11	26	1	374	42.1463	4.84326
862	W4XJP6	Uncharacterized protein	Strongylocentrotus purpuratus	19.15	1	3	3	16	86.99	11.7	2	5	92.7202	19.15	3	5	1	94	10.2643	4.70361
863	Q9TWE2	AXONEMAL alpha-tubulin isoform (Fragment)	Paracentrotus lividus	25	1	1	1	1	39.01	25	1	1				1	1	28	3.10232	3.53564
864	W4YKR3	Uncharacterized protein	Strongylocentrotus purpuratus	14.83	1	2	3	21	297.447	8.62	2	7	441.75	14.83	3	7	1	290	31.565	6.03662
865	W4XTQ7	Uncharacterized protein	Strongylocentrotus purpuratus	19.88	1	5	6	25	320.775	11.28	3	8	521.178	16.62	5	8	1	337	36.8647	5.78271
866	W4YTE5	Uncharacterized protein	Strongylocentrotus purpuratus	39.51	2	6	6	15	101.103	17.07	3	5	225.05	39.51	6	5	1	205	23.0534	5.74463
867	W4Y8T8	Uncharacterized protein	Strongylocentrotus purpuratus	10	7	3	3	12	161.173	10	2	4	323.155	10	3	4	1	200	22.6024	6.0874
868	D9IVF0	Glutathione peroxidase	Strongylocentrotus intermedius	12.39	2	3	3	13	43.8	8.26	2	4	98.2767	12.39	3	4	1	218	24.1734	6.22705
869	W4Z513	Uncharacterized protein	Strongylocentrotus purpuratus	17.86	1	4	4	12	62.05	12.95	3	4	112.951	17.86	4	4	1	224	25.574	7.41553
870	W4Y4V0	Uncharacterized protein	Strongylocentrotus purpuratus	18.03	1	1	1	2	20.51	18.03	1	1	50.17	18.03	1	1	1	61	6.4554	7.25439
871	W4XEQ2	Uncharacterized protein	Strongylocentrotus purpuratus	18.46	1	1	1	4	26.25	18.46	1	1	74.08	18.46	1	1	1	65	6.5634	6.23975
872	W4YSD0	Uncharacterized protein	Strongylocentrotus purpuratus	12.39	2	3	3	19	172.093	12.39	3	6	359.191	12.39	3	6	1	347	39.5123	6.94678
873	W4YF13	Uncharacterized protein	Strongylocentrotus purpuratus	5.26	1	1	1	9	98.8033	5.26	1	3	183.747	5.26	1	3	1	190	20.0764	6.31592
874	W4YJY4	Uncharacterized protein	Strongylocentrotus purpuratus	27.05	2	4	4	6	65.3707	12.3	2	2	57.0567	21.31	3	2	1	122	13.488	9.5249
875	W4Z4L2	Uncharacterized protein	Strongylocentrotus purpuratus	11.21	1	3	3	16	81.31	2.73	1	5	256.555	11.21	3	5	1	330	36.2561	6.60986
876	W4YFG4	Guanine nucleotide-binding protein subunit gamma	Strongylocentrotus purpuratus	9.86	1	1	1	1	30.67	9.86	1	1				1	1	71	8.08098	6.50732
877	B8XR87	Transcription factor p8	Paracentrotus lividus	16.9	1	1	1	1	73.01	16.9	1	1				1	1	71	8.23312	7.56201
878	W4Z5K8	Uncharacterized protein	Strongylocentrotus purpuratus	30	1	2	2	2	38.25	18.57	1	1	39.91	11.43	1	1	1	70	8.36763	11.7368
879	W4Y334	Aminoacylase-1	Strongylocentrotus purpuratus	16.83	1	5	5	16	205.84	10.15	3	5	409.9	14.85	4	5	1	404	45.5202	5.64307
880	W4Z3V7	Uncharacterized protein	Strongylocentrotus purpuratus	8.33	2	3	3	12	124.14	5.36	2	4	274.47	8.33	3	4	1	336	36.8883	7.43018
881	W4YKS5	Uncharacterized protein	Strongylocentrotus purpuratus	13.58	1	1	1	2	21.63	13.58	1	1	46.4	13.58	1	1	1	81	9.73828	4.23389
882	W4YQL7	Uncharacterized protein	Strongylocentrotus purpuratus	26.09	1	2	2	3	79.6	13.04	1	1	88.7	26.09	2	1	1	92	10.231	4.70361
883	W4XHR5	Uncharacterized protein	Strongylocentrotus purpuratus	19.79	2	2	3	6	72.1	14.97	2	2	83.8663	19.79	3	2	1	187	21.4079	9.23193
884	W4X9G1	Uncharacterized protein	Strongylocentrotus purpuratus	9.57	2	1	1	1	43.65	9.57	1	1				1	1	94	10.7144	6.771
885	W4XLI3	Uncharacterized protein	Strongylocentrotus purpuratus	11.88	1	1	1	1	20.01	11.88	1	1				1	1	101	11.1218	7.26904
886	W4Y9I3	Uncharacterized protein	Strongylocentrotus purpuratus	11.32	1	1	1	2	50.26	11.32	1	1	32.53	11.32	1	1	1	106	11.3855	4.37354
887	W4XCU8	Uncharacterized protein	Strongylocentrotus purpuratus	7.55	1	1	1	1	38.79	7.55	1	1				1	1	106	11.4039	8.90967
888	W4XNC2	Uncharacterized protein	Strongylocentrotus purpuratus	7.69	1	1	1	1	0	7.69	1	1				1	1	104	11.589	5.24951
889	W4XJS6	Uncharacterized protein	Strongylocentrotus purpuratus	20.19	1	7	7	12	117.82	9.26	3	4	248.493	20.19	6	4	1	421	46.7307	6.16357
890	W4XW25	Uncharacterized protein (Fragment)	Strongylocentrotus purpuratus	15.69	2	1	1	2	70.26	15.69	1	1	86.12	15.69	1	1	1	102	11.688	9.08545
891	W4YMP8	Uncharacterized protein	Strongylocentrotus purpuratus	12.56	2	2	3	6	48.8661	6.76	2	2	83.1747	12.56	3	2	1	207	23.5481	8.88037
892	W4Y7H7	Uncharacterized protein	Strongylocentrotus purpuratus	10.48	2	1	1	1	35.97	10.48	1	1				1	1	105	11.8168	6.53662
893	V9K686	Superoxide dismutase [Cu-Zn] (Fragment)	Strongylocentrotus droebachiensis	10.92	2	1	1	1	27.8	10.92	1	1				1	1	119	12.102	6.1001
894	W4Z1X7	Uncharacterized protein	Strongylocentrotus purpuratus	3.29	3	1	1	7	60.01	3.29	1	2	102.57	3.29	1	2	1	213	24.7937	7.31299
895	W4YWA2	Uncharacterized protein	Strongylocentrotus purpuratus	9.73	1	1	1	4	32.93	9.73	1	1	75.4655	9.73	1	1	1	113	12.4113	4.67822
896	W4Y1N9	Uncharacterized protein	Strongylocentrotus purpuratus	5.69	1	1	1	1	31.21	5.69	1	1				1	1	123	13.5591	5.8335
897	W4YTR2	Uncharacterized protein	Strongylocentrotus purpuratus	11.29	1	1	1	1	71.9	11.29	1	1				1	1	124	13.7509	7.88428
898	W4ZDX4	Uncharacterized protein	Strongylocentrotus purpuratus	5.79	2	1	1	2	21.75	5.79	1	1	22.04	5.79	1	1	1	121	13.8108	8.1333
899	W4ZHP8	Uncharacterized protein	Strongylocentrotus purpuratus	13.12	1	3	3	9	130.96	7.09	2	3	249.67	13.12	3	3	1	381	41.5217	5.5415
900	W4XDW6	Uncharacterized protein	Strongylocentrotus purpuratus	9.7	1	1	1	3	46.62	9.7	1	1	73.18	9.7	1	1	1	134	14.1658	4.37354
901	W4YD71	Uncharacterized protein	Strongylocentrotus purpuratus	11.8	1	6	6	12	126.113	5.99	3	4	119.89	9.62	5	4	1	551	59.1137	6.354
902	P33095	40S ribosomal protein S15a	Strongylocentrotus purpuratus	20	3	3	3	3	36.35	6.92	1	1	33.64	13.08	2	1	1	130	14.8007	9.72998
903	W4YZC8	Uncharacterized protein	Strongylocentrotus purpuratus	9.22	2	1	1	1	21.71	9.22	1	1				1	1	141	14.8702	4.43701
904	W4XEA2	Uncharacterized protein	Strongylocentrotus purpuratus	6.47	1	1	1	1	34.54	6.47	1	1				1	1	139	14.8924	5.26221
905	W4ZJJ0	Uncharacterized protein	Strongylocentrotus purpuratus	6.11	1	1	1	3	42.66	6.11	1	1	70.38	6.11	1	1	1	131	15.0486	7.41553
906	W4Y6K2	40S ribosomal protein S3a	Strongylocentrotus purpuratus	11.7	3	3	3	7	74.42	6.79	2	2	129.55	11.7	3	2	1	265	30.202	9.89111
907	W4XYE2	Uncharacterized protein	Strongylocentrotus purpuratus	6.15	1	1	1	1	48.12	6.15	1	1				1	1	130	15.1624	8.45557
908	W4ZJW1	Uncharacterized protein	Strongylocentrotus purpuratus	9.42	2	1	1	2	33.99	9.42	1	1	45.6	9.42	1	1	1	138	15.2378	8.99756
909	W4XRK5	Malic enzyme	Strongylocentrotus purpuratus	11.31	2	7	7	12	90.93	6.02	3	4	124.753	11.31	7	4	1	548	61.0601	6.31592
910	W4XQL0	Uncharacterized protein	Strongylocentrotus purpuratus	6.77	1	1	1	3	30.47	6.77	1	1	70.74	6.77	1	1	1	133	15.3523	9.74463
911	W4Y3D5	Uncharacterized protein	Strongylocentrotus purpuratus	9.56	1	1	1	1	33.55	9.56	1	1				1	1	136	15.6951	9.45166
912	W4ZEG4	Uncharacterized protein	Strongylocentrotus purpuratus	5.52	1	1	1	4	46.22	5.52	1	1	49.1768	5.52	1	1	1	145	15.7099	8.63135
913	W4XZZ0	Uncharacterized protein	Strongylocentrotus purpuratus	5.59	1	1	1	2	35.14	5.59	1	1	32.88	5.59	1	1	1	143	16.0121	4.24658
914	W4Z9T6	Uncharacterized protein	Strongylocentrotus purpuratus	4.53	1	1	1	6	95.35	4.53	1	2	122.4	4.53	1	2	1	287	32.5132	5.96045
915	W4Z653	Uncharacterized protein	Strongylocentrotus purpuratus	7.48	1	1	1	1	21.01	7.48	1	1				1	1	147	16.7525	8.51416
916	W4Y846	Uncharacterized protein	Strongylocentrotus purpuratus	6	1	1	1	1	41.02	6	1	1				1	1	150	16.7972	5.36377
917	W4Y8J0	Uncharacterized protein	Strongylocentrotus purpuratus	11.26	1	2	2	4	42.04	5.3	1	1	63.9238	11.26	2	1	1	151	16.8821	4.50049
918	W4XWU4	Uncharacterized protein	Strongylocentrotus purpuratus	12.5	2	2	2	4	27.84	7.5	1	1	81.0433	12.5	2	1	1	160	17.008	8.45557
919	W4XPB5	Uncharacterized protein	Strongylocentrotus purpuratus	7.48	1	1	1	2	62.45	7.48	1	1	31.45	7.48	1	1	1	147	17.1385	10.8726
920	W4XL77	Uncharacterized protein	Strongylocentrotus purpuratus	7.74	1	1	1	2	41.59	7.74	1	1	51.87	7.74	1	1	1	155	17.1769	6.37939
921	W4XWZ8	Uncharacterized protein	Strongylocentrotus purpuratus	5.7	1	1	1	2	39.09	5.7	1	1	53.43	5.7	1	1	1	158	17.4133	9.51025
922	W4Z6D0	60S ribosomal protein L18a	Strongylocentrotus purpuratus	10.88	1	2	2	3	44.38	5.44	1	1	45.38	10.88	2	1	1	147	17.5623	11.1069
923	W4XP23	Uncharacterized protein	Strongylocentrotus purpuratus	4.94	1	1	1	1	31.22	4.94	1	1				1	1	162	17.6527	7.21045
924	W4Y472	Uncharacterized protein	Strongylocentrotus purpuratus	6.45	1	1	1	2	23.03	6.45	1	1	28.03	6.45	1	1	1	155	17.9202	5.8208
925	H3IV85	Uncharacterized protein	Strongylocentrotus purpuratus	3.67	1	1	1	7	52.11	3.67	1	2	102.403	3.67	1	2	1	327	36.0523	5.05908
926	W4XI85	Peptidyl-prolyl cis-trans isomerase (Fragment)	Strongylocentrotus purpuratus	11.45	4	1	2	2	20.13	7.83	1	1	37.49	3.61	1	1	1	166	18.1351	8.07471
927	W4ZL00	Uncharacterized protein	Strongylocentrotus purpuratus	8.09	1	1	1	3	84.39	8.09	1	1	131.64	8.09	1	1	1	173	18.5932	5.5415
928	W4XH57	Uncharacterized protein	Strongylocentrotus purpuratus	5.01	2	2	2	9	82.6433	2.81	1	3	165.573	5.01	2	3	1	499	55.8736	5.43994
929	W4YL46	Uncharacterized protein	Strongylocentrotus purpuratus	9.85	1	3	3	6	47.53	3.08	1	2	63.7	6.77	2	2	1	325	37.4372	6.01123
930	W4Z0Q8	Uncharacterized protein	Strongylocentrotus purpuratus	7.3	1	1	1	3	41.48	7.3	1	1	69.3	7.3	1	1	1	178	19.5271	7.10791
931	W4ZCI8	Uncharacterized protein	Strongylocentrotus purpuratus	5.14	4	1	1	1	29.71	5.14	1	1				1	1	175	20.0449	4.43701
932	W4YRD6	Actin-related protein 2/3 complex subunit 3	Strongylocentrotus purpuratus	10.11	1	2	2	3	54.61	6.18	1	1	64.8	10.11	2	1	1	178	20.2744	9.14404
933	W4XAJ7	Uncharacterized protein	Strongylocentrotus purpuratus	6.88	1	1	1	2	66.74	6.88	1	1	72.81	6.88	1	1	1	189	20.3574	9.5835
934	W4YWQ1	Uncharacterized protein	Strongylocentrotus purpuratus	3.87	1	1	1	1	0	3.87	1	1				1	1	181	20.5367	9.18799
935	W4YGB5	Uncharacterized protein	Strongylocentrotus purpuratus	8.02	1	2	2	2	36.53	7.49	1	1	43.81	8.02	1	1	1	187	21.0118	9.84717
936	W4YCV6	Uncharacterized protein	Strongylocentrotus purpuratus	14.59	1	2	2	3	26.19	7.57	1	1	65.06	7.03	1	1	1	185	21.1664	5.24951
937	W4XG78	Uncharacterized protein	Strongylocentrotus purpuratus	11.73	8	2	2	3	26.92	8.16	1	1	58.45	11.73	2	1	1	196	21.1909	4.51318
938	W4XQT8	Uncharacterized protein	Strongylocentrotus purpuratus	5.85	1	1	1	2	47.47	5.85	1	1	42.6	5.85	1	1	1	188	21.2239	7.73779
939	W4XDB1	Uncharacterized protein	Strongylocentrotus purpuratus	7.65	1	2	2	6	66.21	5.8	1	2	96.4	7.65	2	2	1	379	42.675	7.00537
940	W4Z7W4	Uncharacterized protein	Strongylocentrotus purpuratus	10.71	1	2	2	4	29.26	6.12	1	1	47.9167	10.71	2	1	1	196	21.4411	8.44092
941	W4YFC0	Uncharacterized protein	Strongylocentrotus purpuratus	7.61	1	1	1	3	55.14	7.61	1	1	61.79	7.61	1	1	1	184	21.4443	10.1401
942	W4XG40	Uncharacterized protein	Strongylocentrotus purpuratus	5.43	1	1	1	1	45.95	5.43	1	1				1	1	184	21.4592	4.76709
943	W4YC46	Uncharacterized protein	Strongylocentrotus purpuratus	4.12	1	1	1	3	52.72	4.12	1	1	64.661	4.12	1	1	1	194	21.4973	4.70361
944	W4XP17	Uncharacterized protein	Strongylocentrotus purpuratus	13.27	1	1	1	2	47.57	13.27	1	1	86.48	13.27	1	1	1	196	22.01	7.69385
945	W4YKX5	Transketolase	Strongylocentrotus purpuratus	1.93	1	1	1	10	80.2067	1.93	1	3	224.861	1.93	1	3	1	622	66.1167	6.37939
946	W4Y7A1	Lactoylglutathione lyase	Strongylocentrotus purpuratus	3.65	2	1	1	1	34.85	3.65	1	1				1	1	192	22.1078	5.64307
947	W4Y0G8	Uncharacterized protein	Strongylocentrotus purpuratus	4.83	1	1	1	1	43.61	4.83	1	1				1	1	207	22.1243	8.71924
948	W4XYX6	Uncharacterized protein	Strongylocentrotus purpuratus	4.02	1	1	1	1	30.52	4.02	1	1				1	1	199	22.2895	6.15088
949	W4YXG3	Uncharacterized protein	Strongylocentrotus purpuratus	5.53	1	1	1	2	25.85	5.53	1	1	58.01	5.53	1	1	1	199	22.3971	4.75439
950	W4YRH1	Serine/threonine-protein phosphatase	Strongylocentrotus purpuratus	4.52	1	1	1	1	24.32	4.52	1	1				1	1	199	22.4248	6.12549
951	W4Y4K0	Uncharacterized protein	Strongylocentrotus purpuratus	10.36	1	2	2	4	31.92	4.66	1	1	57.24	10.36	2	1	1	193	22.7707	8.22119
952	P40644	High mobility group protein 1 homolog	Strongylocentrotus purpuratus	6.5	2	1	1	1	22.63	6.5	1	1				1	1	200	22.8194	9.94971
953	W4YNM6	Uncharacterized protein	Strongylocentrotus purpuratus	5.34	2	1	1	1	24.42	5.34	1	1				1	1	206	22.9639	7.21045
954	W4Z7U5	Uncharacterized protein	Strongylocentrotus purpuratus	5.19	1	1	1	1	26.43	5.19	1	1				1	1	212	23.0771	8.38232
955	W4Y0M7	Uncharacterized protein	Strongylocentrotus purpuratus	4.43	1	1	1	2	46.74	4.43	1	1	26.46	4.43	1	1	1	203	23.3587	5.38916
956	W4XYE8	Uncharacterized protein (Fragment)	Strongylocentrotus purpuratus	6.7	1	1	1	1	34.95	6.7	1	1				1	1	209	23.3747	5.021
957	O16160	Syntaxin (Fragment)	Strongylocentrotus purpuratus	6.5	4	1	1	1	42.47	6.5	1	1				1	1	200	23.4619	6.7124
958	W4Y8Q1	Uncharacterized protein	Strongylocentrotus purpuratus	18.06	2	3	3	4	43.59	5.09	1	1	106.167	18.06	3	1	1	216	23.6069	8.1333
959	W4Z3S6	Uncharacterized protein	Strongylocentrotus purpuratus	4.87	1	1	1	2	90.06	4.87	1	1	58.34	4.87	1	1	1	226	23.6226	4.67822
960	Q45UE8	Peptidyl-prolyl cis-trans isomerase	Strongylocentrotus purpuratus	5.02	2	1	1	3	50.66	5.02	1	1	45.32	5.02	1	1	1	219	23.7838	4.62744
961	W4XQG2	Uncharacterized protein	Strongylocentrotus purpuratus	4.17	1	1	1	2	40.36	4.17	1	1	39.58	4.17	1	1	1	216	23.9643	7.97217
962	W4ZAY5	Uncharacterized protein	Strongylocentrotus purpuratus	5	1	1	1	1	38.71	5	1	1				1	1	220	24.0229	5.19873
963	W4Z305	Uncharacterized protein	Strongylocentrotus purpuratus	5.99	1	1	1	2	41.12	5.99	1	1	50.89	5.99	1	1	1	217	24.1059	4.41162
964	H3IEI1	Uncharacterized protein	Strongylocentrotus purpuratus	6.44	1	1	1	3	42.84	6.44	1	1	95.8846	6.44	1	1	1	233	24.7312	5.21143
965	W4ZHX1	Uncharacterized protein	Strongylocentrotus purpuratus	11.52	1	2	2	3	51.91	4.61	1	1	41.77	11.52	2	1	1	217	24.8362	9.64209
966	W4X9V4	Uncharacterized protein	Strongylocentrotus purpuratus	5.96	1	1	1	4	44.63	5.96	1	1	78.5667	5.96	1	1	1	218	24.839	6.39209
967	W4ZHV6	Uncharacterized protein	Strongylocentrotus purpuratus	5.99	1	1	1	2	28.58	5.99	1	1	33.73	5.99	1	1	1	217	24.9414	6.13818
968	W4ZGQ4	Uncharacterized protein	Strongylocentrotus purpuratus	6.47	1	4	4	9	66.9833	2.62	2	3	118.89	6.47	4	3	1	649	75.0162	7.86963
969	W4ZIA0	Uncharacterized protein	Strongylocentrotus purpuratus	7.66	4	1	1	2	0	7.66	1	1	26.66	7.66	1	1	1	222	25.2623	8.57275
970	W4XTP0	Uncharacterized protein	Strongylocentrotus purpuratus	4.09	1	1	1	2	26.98	4.09	1	1	38.4	4.09	1	1	1	220	25.3965	5.49072
971	W4XRD5	Uncharacterized protein	Strongylocentrotus purpuratus	8.61	1	3	3	7	34.8914	6.3	2	2	185.66	6.51	2	2	1	476	50.9164	5.40186
972	W4Z0H0	Uncharacterized protein	Strongylocentrotus purpuratus	12.12	1	2	2	2	51.65	4.76	1	1	78.33	7.36	1	1	1	231	25.4583	8.89502
973	W4Y4G9	Uncharacterized protein	Strongylocentrotus purpuratus	2.71	1	1	1	1	29.41	2.71	1	1				1	1	221	25.6318	6.63916
974	W4XG48	Uncharacterized protein	Strongylocentrotus purpuratus	4.24	1	1	1	1	28.62	4.24	1	1				1	1	236	25.8602	4.38623
975	W4Z9F0	Uncharacterized protein	Strongylocentrotus purpuratus	4.6	1	1	1	1	26.76	4.6	1	1				1	1	239	26.0853	7.45947
976	Q26054	Collagen-like protein (Fragment)	Paracentrotus lividus	7.24	1	2	2	2	81.76	6.21	1	1	29.05	7.24	1	1	1	290	26.1586	9.5835
977	W4XJL1	Uncharacterized protein	Strongylocentrotus purpuratus	6.25	1	1	1	1	74.28	6.25	1	1				1	1	240	26.2346	9.05615
978	W4Z2C0	Uncharacterized protein	Strongylocentrotus purpuratus	2.9	1	1	1	1	34.73	2.9	1	1				1	1	241	26.2431	5.12256
979	W4Y7L8	Uncharacterized protein (Fragment)	Strongylocentrotus purpuratus	8.23	1	1	1	1	82.19	8.23	1	1				1	1	231	26.4714	6.94678
980	W4X9Z7	UMP-CMP kinase	Strongylocentrotus purpuratus	13.01	1	4	4	4	44.34	3.66	1	1	73.9312	12.6	3	1	1	246	26.6163	5.18604
981	W4XJ69	Uncharacterized protein	Strongylocentrotus purpuratus	2.77	1	1	1	1	0	2.77	1	1				1	1	253	26.7548	8.6167
982	W4YKL5	Uncharacterized protein	Strongylocentrotus purpuratus	2.95	1	1	1	3	45.47	2.95	1	1	51.41	2.95	1	1	1	237	26.8689	5.70654
983	W4Z491	Uncharacterized protein	Strongylocentrotus purpuratus	10.94	2	3	3	4	38.63	2.73	1	1	57.3505	10.94	3	1	1	256	27.285	8.6167
984	W4YAZ7	Uncharacterized protein	Strongylocentrotus purpuratus	7.75	1	2	2	4	36.64	4.65	1	1	76.3	7.75	2	1	1	258	27.3608	7.25439
985	W4Y0A9	Uncharacterized protein	Strongylocentrotus purpuratus	3.33	1	1	1	2	26.54	3.33	1	1	30.17	3.33	1	1	1	240	27.3965	6.16357
986	W4YU92	Uncharacterized protein	Strongylocentrotus purpuratus	13.01	2	3	3	4	41.73	4.07	1	1	99.4388	13.01	3	1	1	246	27.4317	6.34131
987	W4YXA0	Uncharacterized protein	Strongylocentrotus purpuratus	4.17	2	1	1	1	28.98	4.17	1	1				1	1	240	27.4709	7.45947
988	W4XQH4	Uncharacterized protein	Strongylocentrotus purpuratus	6.2	2	1	1	3	30.45	6.2	1	1	81.73	6.2	1	1	1	242	27.4852	4.89404
989	W4ZEW4	Proteasome subunit alpha type	Strongylocentrotus purpuratus	7.51	2	2	2	3	40.74	3.56	1	1	62.3184	7.51	2	1	1	253	27.6252	5.88428
990	W4XQZ3	Uncharacterized protein	Strongylocentrotus purpuratus	4.36	1	2	2	6	56.9944	2.49	1	2	113.83	4.36	2	2	1	482	55.34	7.7085
991	W4ZEA0	Uncharacterized protein	Strongylocentrotus purpuratus	10.87	1	5	5	6	56.48	5.44	2	2	98.6122	8.74	4	2	1	515	55.5041	5.52881
992	W4Z6P7	Uncharacterized protein	Strongylocentrotus purpuratus	7.59	2	4	4	10	106.457	3.06	2	3	258.64	7.59	4	3	1	751	83.9876	5.5542
993	W4Z3B0	40S ribosomal protein S4	Strongylocentrotus purpuratus	3.61	1	1	1	1	40.58	3.61	1	1				1	1	249	28.1403	10.3892
994	W4YGT9	Uncharacterized protein	Strongylocentrotus purpuratus	2.83	1	1	1	2	31.79	2.83	1	1	36.52	2.83	1	1	1	247	28.1706	6.49365
995	W4XXL8	Uncharacterized protein	Strongylocentrotus purpuratus	4.69	1	1	1	1	75.89	4.69	1	1				1	1	256	28.1778	6.39209
996	W4XFT7	Uncharacterized protein	Strongylocentrotus purpuratus	3.82	1	1	1	2	24.49	3.82	1	1	24.03	3.82	1	1	1	262	28.2893	5.51611
997	W4ZJJ8	Uncharacterized protein	Strongylocentrotus purpuratus	6.78	1	3	3	6	58.91	1.74	1	2	109.55	6.78	3	2	1	516	57.1429	9.29053
998	W4Z5L8	Uncharacterized protein (Fragment)	Strongylocentrotus purpuratus	8.47	1	1	1	3	24.14	8.47	1	1	52.89	8.47	1	1	1	248	28.7574	7.89893
999	W4YQK4	Uncharacterized protein	Strongylocentrotus purpuratus	7.28	1	2	2	3	31.45	3.83	1	1	34.29	7.28	2	1	1	261	30.0186	8.5874
1000	W4YZ92	Uncharacterized protein	Strongylocentrotus purpuratus	11.91	1	1	2	3	35.34	4.33	1	1	62.42	11.91	2	1	1	277	30.17	5.30029
1001	W4ZE38	Uncharacterized protein	Strongylocentrotus purpuratus	4	1	1	1	2	51.67	4	1	1	66.65	4	1	1	1	275	30.4842	5.43994
1002	W4XJF8	Uncharacterized protein	Strongylocentrotus purpuratus	4.01	1	1	1	3	56.55	4.01	1	1	55.9698	4.01	1	1	1	274	30.586	7.40088
1003	W4YMN2	Uncharacterized protein	Strongylocentrotus purpuratus	3.51	2	1	1	1	30.13	3.51	1	1				1	1	285	30.5887	6.69775
1004	W4XH25	Uncharacterized protein	Strongylocentrotus purpuratus	3.3	1	1	1	1	0	3.3	1	1				1	1	273	30.6383	5.80811
1005	W4Z3Z4	Hydroxypyruvate isomerase	Strongylocentrotus purpuratus	4.81	1	1	1	2	62.4	4.81	1	1	55.42	4.81	1	1	1	270	30.6865	5.41455
1006	W4XE75	Uncharacterized protein	Strongylocentrotus purpuratus	10.24	1	1	3	3	27.84	3.75	1	1	51.03	10.24	2	1	1	293	30.7578	6.31592
1007	W4XC36	Uncharacterized protein	Strongylocentrotus purpuratus	5.88	1	3	3	7	42.82	1.56	1	2	148.97	5.88	3	2	1	578	62.734	6.43018
1008	W4Y0J4	Uncharacterized protein	Strongylocentrotus purpuratus	5.94	2	1	1	2	35.76	5.94	1	1	74.42	5.94	1	1	1	286	31.5225	5.45264
1009	W4YCD5	Uncharacterized protein	Strongylocentrotus purpuratus	15.96	2	3	3	4	31.54	5.32	1	1	123.92	10.64	2	1	1	282	31.743	7.23975
1010	Q8MUL1	Spicule matrix protein SM32	Strongylocentrotus purpuratus	3.46	1	1	1	1	38.84	3.46	1	1				1	1	289	31.7901	8.08936
1011	W4Z944	Uncharacterized protein	Strongylocentrotus purpuratus	8.68	1	2	2	2	47.59	4.17	1	1	64	4.51	1	1	1	288	31.8467	8.36768
1012	W4YN42	Uncharacterized protein	Strongylocentrotus purpuratus	8.22	2	2	2	3	80.23	4.11	1	1	42.95	8.22	2	1	1	292	32.4875	8.06006
1013	W4ZDI8	Uncharacterized protein (Fragment)	Strongylocentrotus purpuratus	5.07	1	1	1	1	70.19	5.07	1	1				1	1	296	32.5439	6.84424
1014	W4YT39	Uncharacterized protein	Strongylocentrotus purpuratus	5.03	1	1	1	1	52.27	5.03	1	1				1	1	298	32.939	4.94482
1015	W4XY05	Uncharacterized protein	Strongylocentrotus purpuratus	2.78	1	1	1	2	26.8	2.78	1	1	28.1	2.78	1	1	1	288	33.1927	6.62451
1016	W4ZFH9	Uncharacterized protein	Strongylocentrotus purpuratus	8.11	1	2	2	3	26.25	3.38	1	1	89.55	4.73	1	1	1	296	33.3429	7.21045
1017	W4YSY3	Uncharacterized protein	Strongylocentrotus purpuratus	6.69	1	2	2	3	31.71	4.35	1	1	77.29	6.69	2	1	1	299	33.5268	5.09717
1018	W4YHI4	Uncharacterized protein	Strongylocentrotus purpuratus	2.78	1	1	1	1	35.1	2.78	1	1				1	1	288	33.5752	8.71924
1019	W4ZFY3	Uncharacterized protein	Strongylocentrotus purpuratus	2.36	1	1	1	1	31.71	2.36	1	1				1	1	296	33.7995	7.07861
1020	W4Y170	Uncharacterized protein	Strongylocentrotus purpuratus	3.87	1	2	2	6	73.06	2.52	1	2	119.94	3.87	2	2	1	595	67.6645	5.70654
1021	W4YTM3	Uncharacterized protein	Strongylocentrotus purpuratus	3.61	2	1	1	1	20.77	3.61	1	1				1	1	305	34.1929	7.09326
1022	W4Z1L1	Uncharacterized protein	Strongylocentrotus purpuratus	5.75	1	1	1	1	25.33	5.75	1	1				1	1	313	34.5033	5.5415
1023	W4YTT9	Uncharacterized protein	Strongylocentrotus purpuratus	4.18	1	1	1	2	61.47	4.18	1	1	61.88	4.18	1	1	1	311	34.6287	6.80029
1024	W4XH70	Uncharacterized protein	Strongylocentrotus purpuratus	2.92	1	1	1	1	25.45	2.92	1	1				1	1	308	34.6931	9.18799
1025	W4YE80	Uncharacterized protein	Strongylocentrotus purpuratus	3.61	1	1	1	1	23.81	3.61	1	1				1	1	305	34.7362	9.36377
1026	W4Y5V8	Annexin	Strongylocentrotus purpuratus	3.14	1	1	1	2	66.95	3.14	1	1	54.98	3.14	1	1	1	318	34.8439	6.88818
1027	W4Z473	Uncharacterized protein	Strongylocentrotus purpuratus	4.92	1	2	2	2	0	2.46	1	1	0	2.46	1	1	1	325	34.9602	6.25244
1028	W4YQK6	Methylthioribose-1-phosphate isomerase	Strongylocentrotus purpuratus	3.4	2	1	1	2	51.37	3.4	1	1	37.1	3.4	1	1	1	324	34.9768	5.8208
1029	W4XNE2	Uncharacterized protein	Strongylocentrotus purpuratus	2.51	1	1	1	2	30.4	2.51	1	1	30.35	2.51	1	1	1	319	35.0136	5.96045
1030	W4Y7L7	Uncharacterized protein	Strongylocentrotus purpuratus	3.85	1	1	1	2	55.52	3.85	1	1	28.3	3.85	1	1	1	312	35.0988	7.12256
1031	W4ZE78	Uncharacterized protein	Strongylocentrotus purpuratus	9.79	1	2	2	3	56.14	4.28	1	1	112.35	9.79	2	1	1	327	35.2496	6.354
1032	W4Y4P5	Uncharacterized protein	Strongylocentrotus purpuratus	2.87	1	1	1	1	21.11	2.87	1	1				1	1	349	35.4897	11.2241
1033	W4YJ66	Uncharacterized protein	Strongylocentrotus purpuratus	3.07	1	1	1	1	43.8	3.07	1	1				1	1	326	35.5739	5.69385
1034	W4XJR9	Uncharacterized protein	Strongylocentrotus purpuratus	5.11	1	1	1	1	29.36	5.11	1	1				1	1	313	35.5992	5.0083
1035	W4XJG5	Uncharacterized protein	Strongylocentrotus purpuratus	3.12	1	1	1	1	21.84	3.12	1	1				1	1	321	36.1567	6.02393
1036	W4YEX7	Uncharacterized protein	Strongylocentrotus purpuratus	4.4	1	1	1	1	42.63	4.4	1	1				1	1	318	36.8642	4.7417
1037	W4XI83	Uncharacterized protein	Strongylocentrotus purpuratus	2.45	1	1	1	2	21.59	2.45	1	1	29.2	2.45	1	1	1	326	36.8929	8.88037
1038	W4YDB3	Uncharacterized protein	Strongylocentrotus purpuratus	9.55	3	6	6	6	92.5123	3.88	2	2	57.7162	5.67	4	2	1	670	74.2452	6.78564
1039	W4ZAX9	Uncharacterized protein	Strongylocentrotus purpuratus	4.37	1	1	1	1	88.05	4.37	1	1				1	1	343	37.4766	5.30029
1040	W4YHX2	Uncharacterized protein	Strongylocentrotus purpuratus	4.39	1	1	1	1	23.8	4.39	1	1				1	1	342	37.7877	5.94775
1041	W4Y332	Uncharacterized protein	Strongylocentrotus purpuratus	9.15	2	2	2	2	39.81	4.88	1	1	74.26	4.27	1	1	1	328	37.8842	6.53662
1042	W4XNB0	Uncharacterized protein	Strongylocentrotus purpuratus	3.25	1	1	1	1	35.98	3.25	1	1				1	1	338	38.0346	4.64014
1043	W4YEK8	Uncharacterized protein	Strongylocentrotus purpuratus	2.92	1	1	1	3	53.42	2.92	1	1	66.54	2.92	1	1	1	343	38.053	5.46533
1044	W4YKN4	Uncharacterized protein	Strongylocentrotus purpuratus	2.1	2	1	1	1	26.44	2.1	1	1				1	1	333	38.2594	6.27783
1045	W4YMY8	Uncharacterized protein	Strongylocentrotus purpuratus	2.4	1	1	1	1	34.6	2.4	1	1				1	1	334	38.4898	8.74854
1046	W4XCF5	Uncharacterized protein	Strongylocentrotus purpuratus	4.32	1	1	1	1	39.68	4.32	1	1				1	1	347	38.7677	5.12256
1047	W4ZA20	Uncharacterized protein	Strongylocentrotus purpuratus	3.47	1	1	1	3	65.79	3.47	1	1	90.28	3.47	1	1	1	375	39.5566	4.79248
1048	W4ZK85	Uncharacterized protein	Strongylocentrotus purpuratus	3.14	1	1	1	2	34.58	3.14	1	1	37.14	3.14	1	1	1	382	39.6339	5.8208
1049	W4Z6W9	Uncharacterized protein	Strongylocentrotus purpuratus	5.32	1	2	2	3	26.21	2.24	1	1	39.67	5.32	2	1	1	357	39.7031	5.93506
1050	W4Y3E0	Uncharacterized protein	Strongylocentrotus purpuratus	8.29	2	1	1	1	30.44	8.29	1	1				1	1	386	39.9021	4.22119
1051	W4YZP7	Uncharacterized protein	Strongylocentrotus purpuratus	4.12	2	1	1	3	76.74	4.12	1	1	76.39	4.12	1	1	1	364	39.9414	9.15869
1052	W4YZS3	Uncharacterized protein	Strongylocentrotus purpuratus	3.15	1	1	1	1	51.72	3.15	1	1				1	1	349	40.0337	5.47803
1053	W4ZDZ4	Uncharacterized protein	Strongylocentrotus purpuratus	4.51	1	2	2	3	26.37	2.12	1	1	35.34	4.51	2	1	1	377	40.2413	7.09326
1054	W4XK23	Uncharacterized protein	Strongylocentrotus purpuratus	6.55	1	4	4	6	45.87	2.18	1	2	138.85	4.37	3	2	1	733	81.0056	6.02393
1055	W4XN77	Uncharacterized protein	Strongylocentrotus purpuratus	6.43	1	2	2	2	33.35	2.06	1	1	26.07	4.37	1	1	1	389	40.646	6.53662
1056	W4XI50	Uncharacterized protein	Strongylocentrotus purpuratus	1.93	1	1	1	1	28.34	1.93	1	1				1	1	362	41.0198	8.82178
1057	W4XLU4	Uncharacterized protein	Strongylocentrotus purpuratus	4.68	1	1	1	2	59.75	4.68	1	1	49.38	4.68	1	1	1	406	41.2478	10.77
1058	W4Y1Y2	Uncharacterized protein	Strongylocentrotus purpuratus	5.35	2	1	1	1	22.46	5.35	1	1				1	1	374	41.3285	5.80811
1059	W4Z6S5	Uncharacterized protein	Strongylocentrotus purpuratus	9.84	2	2	2	4	40.44	3.11	1	1	103.804	9.84	2	1	1	386	41.5761	7.54736
1060	W4X9G8	Uncharacterized protein (Fragment)	Strongylocentrotus purpuratus	2.06	1	1	1	1	35.19	2.06	1	1				1	1	388	41.6276	5.021
1061	W4XAZ0	Uncharacterized protein	Strongylocentrotus purpuratus	4.74	5	2	2	2	42.13	2.23	1	1	36.69	2.51	1	1	1	359	41.7613	7.94287
1062	W4XPY2	Uncharacterized protein	Strongylocentrotus purpuratus	6.49	1	2	2	4	40.05	2.7	1	1	81.8567	6.49	2	1	1	370	41.8078	6.3667
1063	W4YTB8	Uncharacterized protein	Strongylocentrotus purpuratus	2.17	2	1	1	2	24.04	2.17	1	1	35.16	2.17	1	1	1	369	41.8947	6.32861
1064	W4XB44	Uncharacterized protein	Strongylocentrotus purpuratus	3.11	1	2	2	3	57.49	2.85	1	1	48.8	3.11	2	1	1	386	42.1191	7.23975
1065	Q6QM19	Guanine nucleotide-binding protein G(12) alpha subunit	Strongylocentrotus purpuratus	6.35	1	2	2	4	23.85	2.76	1	1	84.66	6.35	2	1	1	362	42.1407	8.38232
1066	Q0GU39	Betaine homocysteine methyltransferase (Fragment)	Paracentrotus lividus	4.46	1	1	1	3	29.97	4.46	1	1	35.31	4.46	1	1	1	381	42.1659	6.40479
1067	W4YDM3	Uncharacterized protein	Strongylocentrotus purpuratus	6.04	1	2	2	2	39.49	3.3	1	1	34.8	2.75	1	1	1	364	42.2161	5.43994
1068	W4XK18	Uncharacterized protein	Strongylocentrotus purpuratus	2.59	2	1	1	1	51.83	2.59	1	1				1	1	386	42.3826	7.37158
1069	W4YMP4	Uncharacterized protein	Strongylocentrotus purpuratus	2.08	1	1	1	1	25.92	2.08	1	1				1	1	385	42.856	5.5415
1070	W4Z0D8	Uncharacterized protein	Strongylocentrotus purpuratus	3.32	2	1	1	2	24.66	3.32	1	1	44.81	3.32	1	1	1	392	43.2437	5.84619
1071	W4ZB45	Uncharacterized protein	Strongylocentrotus purpuratus	3.11	3	2	2	6	41.13	3.11	2	2	116.85	3.11	2	2	1	804	86.932	4.64014
1072	W4Z0X1	Uncharacterized protein	Strongylocentrotus purpuratus	2.03	1	1	1	1	30.83	2.03	1	1				1	1	395	43.4797	5.26221
1073	W4Z4T1	Uncharacterized protein	Strongylocentrotus purpuratus	2.3	1	1	1	3	20.4	2.3	1	1	46.31	2.3	1	1	1	391	43.7198	6.82959
1074	W4XHD7	Uncharacterized protein	Strongylocentrotus purpuratus	5.68	1	1	1	3	30.75	5.68	1	1	93.95	5.68	1	1	1	405	43.9869	7.38623
1075	W4XEW0	Uncharacterized protein	Strongylocentrotus purpuratus	6.53	1	2	2	2	59.28	3.02	1	1	31.77	3.52	1	1	1	398	44.2466	8.80713
1076	W4XW63	Uncharacterized protein	Strongylocentrotus purpuratus	8.73	1	3	3	4	35.64	3.24	1	1	59.7967	8.73	3	1	1	401	45.3399	7.91357
1077	W4YS12	Uncharacterized protein	Strongylocentrotus purpuratus	5.66	1	2	2	4	33	3.34	1	1	98.3629	5.66	2	1	1	389	45.3483	7.13721
1078	W4Y204	Uncharacterized protein	Strongylocentrotus purpuratus	3.85	1	1	1	2	32.93	3.85	1	1	41.35	3.85	1	1	1	390	45.3971	8.66064
1079	W4YY27	Uncharacterized protein	Strongylocentrotus purpuratus	4.69	2	3	3	6	108.81	2.77	2	2	139.42	4.69	3	2	1	831	90.8641	6.78564
1080	W4YZC3	Uncharacterized protein	Strongylocentrotus purpuratus	2.23	1	1	1	1	29.13	2.23	1	1				1	1	404	45.4676	6.30322
1081	W4ZJS4	Uncharacterized protein	Strongylocentrotus purpuratus	3.19	1	1	1	1	28.07	3.19	1	1				1	1	407	45.899	6.15088
1082	W4Y6B9	Uncharacterized protein	Strongylocentrotus purpuratus	2.7	2	1	1	1	26.95	2.7	1	1				1	1	407	46.4474	6.11279
1083	W4YSB5	Uncharacterized protein	Strongylocentrotus purpuratus	5.87	1	2	2	2	36.87	2.44	1	1	29.7	3.42	1	1	1	409	46.7064	6.59521
1084	W4Z5C5	Dipeptidase	Strongylocentrotus purpuratus	5.71	2	2	2	4	22.88	3.1	1	1	90.07	5.71	2	1	1	420	47.197	5.04639
1085	P91806	Laminin alpha chain (Fragment)	Strongylocentrotus purpuratus	3.21	1	1	1	1	27.98	3.21	1	1				1	1	436	47.2974	4.84326
1086	W4YTM5	Uncharacterized protein	Strongylocentrotus purpuratus	7.32	1	1	1	1	32.26	7.32	1	1				1	1	437	47.722	4.79248
1087	W4YU18	Uncharacterized protein	Strongylocentrotus purpuratus	1.86	1	1	1	2	24.31	1.86	1	1	28.08	1.86	1	1	1	429	48.2494	5.93506
1088	W4Z561	Uncharacterized protein	Strongylocentrotus purpuratus	14.64	1	4	4	4	33.98	2.25	1	1	79.6567	12.39	3	1	1	444	48.5397	7.41553
1089	W4XU09	Uncharacterized protein	Strongylocentrotus purpuratus	2.73	2	1	1	2	32.82	2.73	1	1	30.68	2.73	1	1	1	439	48.6313	8.57275
1090	W4Y9E3	Uncharacterized protein	Strongylocentrotus purpuratus	2.95	1	1	1	1	28.84	2.95	1	1				1	1	440	48.9087	7.31299
1091	W4Z1D3	Uncharacterized protein	Strongylocentrotus purpuratus	1.64	2	1	1	1	33.31	1.64	1	1				1	1	428	48.9186	6.12549
1092	W4ZEX1	Uncharacterized protein	Strongylocentrotus purpuratus	5.14	2	2	2	3	29.39	2.8	1	1	35.02	5.14	2	1	1	428	49.0885	6.80029
1093	W4YDV2	Uncharacterized protein	Strongylocentrotus purpuratus	2.02	1	1	1	3	30.45	2.02	1	1	39.05	2.02	1	1	1	445	49.3623	4.91943
1094	W4YKB0	Uncharacterized protein	Strongylocentrotus purpuratus	2.21	1	1	1	2	24.09	2.21	1	1	21.17	2.21	1	1	1	453	50.2895	4.84326
1095	W4XDE1	Uncharacterized protein	Strongylocentrotus purpuratus	5.38	1	2	2	3	22.45	1.79	1	1	67.38	5.38	2	1	1	446	50.5648	4.66553
1096	W4XUP6	Uncharacterized protein	Strongylocentrotus purpuratus	4	1	2	2	3	32.59	2	1	1	76.74	4	2	1	1	450	50.6022	5.41455
1097	W4XP90	Uncharacterized protein	Strongylocentrotus purpuratus	1.73	1	1	1	1	37.33	1.73	1	1				1	1	463	50.6181	6.04932
1098	W4YZV2	Uncharacterized protein	Strongylocentrotus purpuratus	3.06	2	1	1	1	53.63	3.06	1	1				1	1	458	50.8217	9.51025
1099	W4XAQ2	Uncharacterized protein	Strongylocentrotus purpuratus	1.54	3	1	1	1	23.18	1.54	1	1				1	1	455	51.3981	5.74463
1100	W4ZL03	Uncharacterized protein	Strongylocentrotus purpuratus	4.76	2	2	2	2	0	2.81	1	1	23.35	1.95	1	1	1	462	51.4287	5.80811
1101	W4ZD13	Uncharacterized protein	Strongylocentrotus purpuratus	7.64	1	2	2	3	38	4.03	1	1	77.64	7.64	2	1	1	471	51.4326	7.88428
1102	W4Y1D3	Uncharacterized protein (Fragment)	Strongylocentrotus purpuratus	1.55	1	1	1	1	37.22	1.55	1	1				1	1	453	51.5575	6.69775
1103	W4XVN4	Uncharacterized protein	Strongylocentrotus purpuratus	2.06	1	1	1	2	30.78	2.06	1	1	27.82	2.06	1	1	1	485	51.6244	7.82568
1104	W4XUT3	Uncharacterized protein (Fragment)	Strongylocentrotus purpuratus	6.13	2	3	3	3	36.08	2.84	1	1	40.51	3.28	2	1	1	457	51.6706	8.22119
1105	W4YLU6	Uncharacterized protein	Strongylocentrotus purpuratus	6.34	1	3	3	4	51.33	2.25	1	1	88.1546	6.34	3	1	1	489	52.2862	5.79541
1106	W4YRV9	Uncharacterized protein	Strongylocentrotus purpuratus	3.93	1	1	1	1	54.19	3.93	1	1				1	1	483	52.3479	5.40186
1107	W4YFP8	Uncharacterized protein	Strongylocentrotus purpuratus	5.92	3	2	2	3	39.06	3.35	1	1	82.31	5.92	2	1	1	507	52.8408	7.6499
1108	W4ZF87	Uncharacterized protein	Strongylocentrotus purpuratus	5.84	1	2	3	4	49.65	2.38	1	1	38.9667	5.84	3	1	1	462	52.9662	7.91357
1109	W4Y2E7	Uncharacterized protein	Strongylocentrotus purpuratus	1.89	1	1	1	2	39.62	1.89	1	1	57.97	1.89	1	1	1	476	53.1729	9.5249
1110	W4YLN3	Uncharacterized protein	Strongylocentrotus purpuratus	2.67	1	1	1	2	37.03	2.67	1	1	55.62	2.67	1	1	1	487	53.7359	5.31299
1111	W4XX47	Uncharacterized protein	Strongylocentrotus purpuratus	3.06	1	1	1	1	35.96	3.06	1	1				1	1	490	53.7549	6.62451
1112	W4XA34	Uncharacterized protein	Strongylocentrotus purpuratus	3.25	2	1	1	2	27.12	3.25	1	1	47.15	3.25	1	1	1	523	53.9672	5.42725
1113	W4XAR0	Uncharacterized protein	Strongylocentrotus purpuratus	1.85	1	1	1	1	22.97	1.85	1	1				1	1	486	54.0088	6.69775
1114	W4Z308	Uncharacterized protein	Strongylocentrotus purpuratus	2.11	1	1	1	1	32.45	2.11	1	1				1	1	473	54.5197	6.30322
1115	W4XN96	Uncharacterized protein	Strongylocentrotus purpuratus	2.86	1	1	1	2	26.27	2.86	1	1	47.03	2.86	1	1	1	489	54.557	5.74463
1116	W4YP74	Uncharacterized protein	Strongylocentrotus purpuratus	4.13	2	2	2	4	30.59	1.45	1	1	78.7267	4.13	2	1	1	484	54.6408	5.98584
1117	W4YPQ3	Uncharacterized protein	Strongylocentrotus purpuratus	1.86	1	1	1	1	22.66	1.86	1	1				1	1	483	54.76	5.74463
1118	W4YNS2	Uncharacterized protein	Strongylocentrotus purpuratus	2.9	2	1	1	2	34.46	2.9	1	1	48.53	2.9	1	1	1	483	55.2082	6.23975
1119	W4Z364	Uncharacterized protein	Strongylocentrotus purpuratus	2.2	1	1	1	2	37.08	2.2	1	1	36.74	2.2	1	1	1	499	55.7372	5.45264
1120	W4XCT6	Uncharacterized protein	Strongylocentrotus purpuratus	1.76	1	1	1	1	51.47	1.76	1	1				1	1	510	56.2716	6.37939
1121	W4ZBI4	Uncharacterized protein	Strongylocentrotus purpuratus	2.2	1	1	1	1	31.5	2.2	1	1				1	1	500	56.3307	5.80811
1122	W4ZII7	Uncharacterized protein	Strongylocentrotus purpuratus	2.48	1	1	1	1	27.15	2.48	1	1				1	1	524	56.441	6.90283
1123	Q1WDR2	Nova	Paracentrotus lividus	2.35	1	1	1	1	50.49	2.35	1	1				1	1	553	56.9122	8.77783
1124	W4XF93	Uncharacterized protein	Strongylocentrotus purpuratus	0.5	1	1	1	10	57.2088	0.5	1	3	74.141	0.5	1	3	1	1587	172.4	3.75146
1125	W4XH75	Uncharacterized protein	Strongylocentrotus purpuratus	1.75	1	1	1	1	41.14	1.75	1	1				1	1	515	57.659	5.71924
1126	W4YYV9	Uncharacterized protein	Strongylocentrotus purpuratus	4.8	1	1	2	2	49.76	2.3	1	1	53.55	2.5	1	1	1	521	57.6658	8.1626
1127	W4YA40	Uncharacterized protein	Strongylocentrotus purpuratus	5.22	2	1	1	1	26.6	5.22	1	1				1	1	498	57.9093	8.47021
1128	W4Y5H4	Uncharacterized protein	Strongylocentrotus purpuratus	8.98	1	3	3	4	21.99	1.76	1	1	107.67	8.98	3	1	1	512	59.1773	5.75732
1129	W4ZBF5	Uncharacterized protein	Strongylocentrotus purpuratus	3.34	1	2	2	2	26.54	1.67	1	1	30.16	1.67	1	1	1	539	59.2488	6.13818
1130	W4ZCS5	Annexin	Strongylocentrotus purpuratus	3.72	2	2	2	3	49.57	1.95	1	1	61.4386	3.72	2	1	1	565	59.2558	8.47021
1131	W4XC06	Uncharacterized protein	Strongylocentrotus purpuratus	1.76	1	4	4	19	328.56	1.16	2	6	632.598	1.76	4	6	1	3179	355.999	4.06885
1132	W4Z2C7	T-complex protein 1 subunit alpha	Strongylocentrotus purpuratus	3.92	2	2	2	3	50.2	1.78	1	1	90.93	3.92	2	1	1	561	60.0585	6.55127
1133	W4Z7R2	Uncharacterized protein	Strongylocentrotus purpuratus	2.2	1	1	1	3	31.53	2.2	1	1	48.67	2.2	1	1	1	546	60.8579	8.1333
1134	W4Y8N7	Uncharacterized protein	Strongylocentrotus purpuratus	5.07	1	3	3	4	31.39	1.5	1	1	64.8872	3.56	2	1	1	533	60.8586	5.78271
1135	W4XWY1	Uncharacterized protein	Strongylocentrotus purpuratus	5.55	1	3	3	4	32.07	1.39	1	1	118.8	4.16	2	1	1	577	60.997	5.19873
1136	W4XMX6	Uncharacterized protein	Strongylocentrotus purpuratus	7.21	1	3	3	4	26.76	2.77	1	1	104.393	7.21	3	1	1	541	61.075	7.92822
1137	W4XV29	Uncharacterized protein	Strongylocentrotus purpuratus	3.7	1	1	3	4	47.06	1.41	1	1	45.4327	3.7	3	1	1	568	61.6403	6.75635
1138	W4XWV8	Uncharacterized protein	Strongylocentrotus purpuratus	3.61	4	2	2	3	50.6	1.62	1	1	65.12	3.61	2	1	1	554	62.0276	6.25244
1139	W4ZC05	Uncharacterized protein	Strongylocentrotus purpuratus	3.36	1	2	2	2	26.35	2.02	1	1	21.58	1.34	1	1	1	595	63.3069	5.08447
1140	Q4JQQ3	Calcium-transporting ATPase	Strongylocentrotus purpuratus	2.77	2	3	3	6	88.52	2.77	2	2	165.52	2.77	3	2	1	1154	126.976	5.87158
1141	W4XII8	Uncharacterized protein	Strongylocentrotus purpuratus	2.78	1	1	1	2	27.66	2.78	1	1	40.82	2.78	1	1	1	575	63.8451	5.22412
1142	W4YYV7	Uncharacterized protein	Strongylocentrotus purpuratus	1.19	1	1	1	1	26.32	1.19	1	1				1	1	586	63.9693	4.85596
1143	W4XC58	Uncharacterized protein	Strongylocentrotus purpuratus	1.54	2	1	1	2	43.14	1.54	1	1	0	1.54	1	1	1	583	63.9748	9.18799
1144	Q9TX29	B-type nuclear lamin	Strongylocentrotus purpuratus	3.89	3	2	2	2	31.41	2.48	1	1	36.59	1.42	1	1	1	565	64.5786	6.60986
1145	W4YZG1	Uncharacterized protein	Strongylocentrotus purpuratus	1.88	2	1	1	1	31.36	1.88	1	1				1	1	586	65.3719	4.42432
1146	W4XJ28	Uncharacterized protein	Strongylocentrotus purpuratus	2.85	1	1	1	1	23.17	2.85	1	1				1	1	597	66.8085	5.0083
1147	O16801	Paired box protein	Paracentrotus lividus	4.45	1	2	2	3	45.9	2.38	1	1	81.77	2.07	1	1	1	629	67.4446	7.47412
1148	W4XYN5	Uncharacterized protein	Strongylocentrotus purpuratus	3.47	1	2	2	2	23.45	1.74	1	1	30.36	1.74	1	1	1	634	68.2391	8.30908
1149	W4YQS5	Uncharacterized protein	Strongylocentrotus purpuratus	4.02	1	1	1	1	63.69	4.02	1	1				1	1	622	68.3691	5.33838
1150	W4Y5U7	Uncharacterized protein	Strongylocentrotus purpuratus	1.54	1	1	1	2	44.64	1.54	1	1	37.92	1.54	1	1	1	583	68.5098	6.20166
1151	W4YW49	Uncharacterized protein	Strongylocentrotus purpuratus	1.74	1	1	1	2	38.23	1.74	1	1	47.74	1.74	1	1	1	631	68.6386	5.42725
1152	W4YE93	Uncharacterized protein	Strongylocentrotus purpuratus	2.37	1	1	1	1	26.36	2.37	1	1				1	1	632	68.6468	5.0083
1153	W4ZHG5	Uncharacterized protein	Strongylocentrotus purpuratus	1.94	1	1	1	1	48.89	1.94	1	1				1	1	617	68.8734	5.98584
1154	W4XGP5	Uncharacterized protein	Strongylocentrotus purpuratus	2.28	1	1	1	1	26.03	2.28	1	1				1	1	614	69.0018	7.51807
1155	W4YPJ9	Leukotriene A(4) hydrolase	Strongylocentrotus purpuratus	1.94	1	1	1	1	34.8	1.94	1	1				1	1	617	69.1135	5.49072
1156	W4XRS9	Uncharacterized protein	Strongylocentrotus purpuratus	3.26	1	2	2	3	47.88	1.63	1	1	43.63	3.26	2	1	1	613	69.252	4.98291
1157	A3KLJ7	PolyA-binding protein	Strongylocentrotus purpuratus	1.41	2	1	1	1	43.5	1.41	1	1				1	1	640	70.764	9.31982
1158	W4ZE39	Uncharacterized protein	Strongylocentrotus purpuratus	1.69	2	1	1	2	27.23	1.69	1	1	38.25	1.69	1	1	1	652	71.06	4.56396
1159	W4Z7F2	Uncharacterized protein	Strongylocentrotus purpuratus	4.8	2	2	2	3	64.77	3.41	1	1	61.44	4.8	2	1	1	646	71.1778	5.03369
1160	W4YZN1	Uncharacterized protein	Strongylocentrotus purpuratus	2.87	1	1	1	1	53	2.87	1	1				1	1	628	71.3584	5.89697
1161	W4XEC0	Uncharacterized protein	Strongylocentrotus purpuratus	1.88	1	1	1	3	52.07	1.88	1	1	41.34	1.88	1	1	1	693	71.4644	8.51416
1162	W4Z6R7	Uncharacterized protein	Strongylocentrotus purpuratus	2.82	1	1	1	1	29.84	2.82	1	1				1	1	639	71.6805	7.92822
1163	W4Y1S2	Uncharacterized protein	Strongylocentrotus purpuratus	0.91	2	1	1	1	36.94	0.91	1	1				1	1	660	71.7249	7.84033
1164	W4XMB3	Uncharacterized protein	Strongylocentrotus purpuratus	2.16	1	1	1	1	49.57	2.16	1	1				1	1	696	71.978	6.04932
1165	W4XLC7	Uncharacterized protein	Strongylocentrotus purpuratus	1.81	1	2	2	3	36.17	1.51	1	1	46.48	1.81	2	1	1	664	73.1329	5.47803
1166	W4ZIT9	Uncharacterized protein	Strongylocentrotus purpuratus	2.46	1	1	1	2	82.06	2.46	1	1	79.03	2.46	1	1	1	651	73.494	6.07471
1167	W4YGX3	Uncharacterized protein	Strongylocentrotus purpuratus	3.03	1	2	2	2	23.7	1.82	1	1	35.57	1.21	1	1	1	660	73.6492	4.97021
1168	W4Z1Q6	Uncharacterized protein (Fragment)	Strongylocentrotus purpuratus	2.18	1	2	2	2	80.17	2.18	1	1	80.61	1.89	1	1	1	688	74.2975	5.22412
1169	W4Y7I8	Uncharacterized protein (Fragment)	Strongylocentrotus purpuratus	1.81	1	1	1	1	39.27	1.81	1	1				1	1	663	75.5936	6.01123
1170	W4YPB4	Uncharacterized protein	Strongylocentrotus purpuratus	3.58	1	1	1	2	46.02	3.58	1	1	21.68	3.58	1	1	1	671	75.8013	5.46533
1171	W4XVP4	Beta-galactosidase	Strongylocentrotus purpuratus	3.58	1	2	2	4	28.3	1.79	1	1	100.147	3.58	2	1	1	671	76.1877	6.1001
1172	W4ZHM0	Uncharacterized protein	Strongylocentrotus purpuratus	2.7	2	2	2	3	21.47	1.42	1	1	44.76	1.28	1	1	1	703	78.3227	6.53662
1173	W4YGV5	Uncharacterized protein	Strongylocentrotus purpuratus	3.99	2	2	2	2	26.01	1.28	1	1	24.96	2.71	1	1	1	701	79.1731	5.0083
1174	W4Z8U0	Uncharacterized protein	Strongylocentrotus purpuratus	1.38	1	1	1	1	26.49	1.38	1	1				1	1	726	79.3125	5.18604
1175	W4Z5Q7	Uncharacterized protein	Strongylocentrotus purpuratus	5.31	1	3	3	4	25.17	0.98	1	1	56.68	5.31	3	1	1	715	80.1359	5.84619
1176	W4XTI1	Uncharacterized protein	Strongylocentrotus purpuratus	1.47	1	1	1	2	57.06	1.47	1	1	84.58	1.47	1	1	1	747	80.3001	5.38916
1177	W4XMJ9	Uncharacterized protein	Strongylocentrotus purpuratus	2.64	1	2	2	2	49.57	1.53	1	1	21.27	1.11	1	1	1	721	80.3354	6.1001
1178	W4YSL5	Uncharacterized protein	Strongylocentrotus purpuratus	2.09	1	1	1	1	24.5	2.09	1	1				1	1	718	80.4201	6.7124
1179	Q9GP19	Msp130 protein	Heliocidaris erythrogramma	1.68	2	1	1	1	30.25	1.68	1	1				1	1	774	81.7674	5.18604
1180	O96393	N-ethylmaleimide-sensitive factor	Strongylocentrotus purpuratus	1.61	1	1	1	1	21.45	1.61	1	1				1	1	746	82.6371	7.6792
1181	C0JV68	Amyloid beta (A4) protein	Paracentrotus lividus	2.57	1	1	1	2	55.83	2.57	1	1	44.12	2.57	1	1	1	740	83.7726	4.98291
1182	E7BTN5	Oct1/2	Paracentrotus lividus	2.12	1	1	1	2	24.79	2.12	1	1	21.19	2.12	1	1	1	802	85.0096	9.90576
1183	W4YKS9	Uncharacterized protein	Strongylocentrotus purpuratus	3.23	1	1	1	3	71.8	3.23	1	1	78.65	3.23	1	1	1	806	86.2267	4.33545
1184	W4YX02	Uncharacterized protein	Strongylocentrotus purpuratus	3.1	1	1	1	1	33.11	3.1	1	1				1	1	773	86.3934	6.49365
1185	Q8T3T1	Major yolk protein (Fragment)	Lytechinus variegatus	1.18	1	1	1	3	34.99	1.18	1	1	75.89	1.18	1	1	1	762	86.6559	7.75244
1186	W4Z2F9	Uncharacterized protein	Strongylocentrotus purpuratus	2.03	1	1	1	1	24.23	2.03	1	1				1	1	788	86.9202	6.07471
1187	W4YUC0	Uncharacterized protein	Strongylocentrotus purpuratus	2.96	1	2	2	4	43.28	1.93	1	1	100.437	2.96	2	1	1	777	86.9432	5.14795
1188	W4XY88	Uncharacterized protein (Fragment)	Strongylocentrotus purpuratus	2.43	1	1	1	4	44.44	2.43	1	1	96.07	2.43	1	1	1	783	87.1245	6.18896
1189	W4XDA3	Uncharacterized protein	Strongylocentrotus purpuratus	1.47	1	1	1	1	25.86	1.47	1	1				1	1	816	89.0038	8.98291
1190	W4XWF1	Uncharacterized protein	Strongylocentrotus purpuratus	1.27	1	1	1	2	30.3	1.27	1	1	41.65	1.27	1	1	1	788	89.8231	6.34131
1191	W4XM87	Uncharacterized protein	Strongylocentrotus purpuratus	4.06	1	2	2	4	47.05	2.51	1	1	112.64	4.06	2	1	1	838	91.4614	5.12256
1192	W4Z8U1	Uncharacterized protein	Strongylocentrotus purpuratus	1.78	1	1	1	1	94.14	1.78	1	1				1	1	843	91.7254	4.64014
1193	W4XVQ5	Uncharacterized protein	Strongylocentrotus purpuratus	3.1	2	2	2	2	21.16	1.79	1	1	67.18	1.31	1	1	1	838	93.4406	5.35107
1194	W4XSW1	Uncharacterized protein	Strongylocentrotus purpuratus	2.56	2	2	2	3	33.36	1.16	1	1	68.96	2.56	2	1	1	860	93.8065	6.56592
1195	W4XYX3	Uncharacterized protein	Strongylocentrotus purpuratus	9.63	5	1	1	2	32.61	9.63	1	1	32.7	9.63	1	1	1	914	94.1768	4.03076
1196	W4XSN4	Uncharacterized protein	Strongylocentrotus purpuratus	1.31	2	1	1	1	32.45	1.31	1	1				1	1	837	94.1924	5.33838
1197	W4YWR3	Uncharacterized protein	Strongylocentrotus purpuratus	0.82	1	1	1	1	34.04	0.82	1	1				1	1	858	95.2967	9.26123
1198	W4YRU6	Uncharacterized protein	Strongylocentrotus purpuratus	5.07	1	3	3	4	49.41	2.3	1	1	146.143	5.07	3	1	1	868	96.158	5.73193
1199	W4YYN3	Uncharacterized protein	Strongylocentrotus purpuratus	0.77	1	1	1	1	0	0.77	1	1				1	1	909	97.1599	9.5835
1200	Q94738	97 kDa heat shock protein	Strongylocentrotus purpuratus	1.02	1	1	1	1	22.13	1.02	1	1				1	1	886	98.3851	5.33838
1201	W4XH46	Uncharacterized protein	Strongylocentrotus purpuratus	1.08	1	1	1	3	57.94	1.08	1	1	56.54	1.08	1	1	1	930	99.6037	5.2749
1202	W4ZJD8	Uncharacterized protein	Strongylocentrotus purpuratus	2.82	2	2	2	2	53.52	1.74	1	1	43.5	1.09	1	1	1	921	102.641	9.12939
1203	W4YQY2	Uncharacterized protein	Strongylocentrotus purpuratus	0.88	1	1	1	2	46.66	0.88	1	1	46.25	0.88	1	1	1	907	103.343	6.31592
1204	W4XNB4	Alanine--tRNA ligase, cytoplasmic	Strongylocentrotus purpuratus	3.4	1	2	4	4	27.84	1.13	1	1	74.1833	3.4	3	1	1	972	106.891	5.51611
1205	W4YMF2	Uncharacterized protein	Strongylocentrotus purpuratus	1.19	1	1	1	1	36.36	1.19	1	1				1	1	1005	112.081	8.07471
1206	W4XML6	Uncharacterized protein	Strongylocentrotus purpuratus	0.91	2	1	1	1	31.14	0.91	1	1				1	1	991	112.964	7.18115
1207	W4XJ42	Uncharacterized protein	Strongylocentrotus purpuratus	1.07	1	1	1	1	40.88	1.07	1	1				1	1	1031	114.081	7.59131
1208	W4Z0R6	Uncharacterized protein	Strongylocentrotus purpuratus	3.13	1	3	3	3	26.6	1.04	1	1	35.41	2.09	2	1	1	1054	117.5	5.65576
1209	W4Z6D1	Uncharacterized protein	Strongylocentrotus purpuratus	2.99	1	3	3	3	32.87	0.87	1	1	74.5528	2.12	2	1	1	1036	117.817	4.58936
1210	W4YXS7	Tyrosine-protein kinase receptor	Strongylocentrotus purpuratus	1.21	1	1	1	1	46.82	1.21	1	1				1	1	1076	120.026	6.55127
1211	W4XZZ3	Uncharacterized protein	Strongylocentrotus purpuratus	1.28	1	1	1	3	43.45	1.28	1	1	119.839	1.28	1	1	1	1094	121.95	4.24658
1212	W4XNL0	Uncharacterized protein	Strongylocentrotus purpuratus	1.46	2	2	2	3	36.08	0.73	1	1	34.21	1.46	2	1	1	1095	122.812	8.03076
1213	W4XDS7	Uncharacterized protein	Strongylocentrotus purpuratus	0.97	1	1	1	1	33.21	0.97	1	1				1	1	1136	124.009	4.67822
1214	W4YUC7	Uncharacterized protein	Strongylocentrotus purpuratus	0.89	1	1	1	2	46.22	0.89	1	1	40.52	0.89	1	1	1	1238	135.474	4.43701
1215	W4XYS6	Uncharacterized protein	Strongylocentrotus purpuratus	0.96	1	1	1	2	20.55	0.96	1	1	65.42	0.96	1	1	1	1247	139.046	5.24951
1216	W4YNN6	Uncharacterized protein	Strongylocentrotus purpuratus	1.01	1	1	1	1	20.62	1.01	1	1				1	1	1286	140.762	7.81104
1217	W4XD08	Uncharacterized protein (Fragment)	Strongylocentrotus purpuratus	0.62	1	1	1	1	40.03	0.62	1	1				1	1	1288	143.319	6.12549
1218	W4XE28	Uncharacterized protein	Strongylocentrotus purpuratus	2.2	2	2	2	4	55.89	1.14	1	1	94.11	2.2	2	1	1	1320	145.24	4.55127
1219	W4Y2I0	Uncharacterized protein	Strongylocentrotus purpuratus	0.53	1	1	1	2	32.73	0.53	1	1	33.42	0.53	1	1	1	1320	146.792	9.31982
1220	W4YXN7	Uncharacterized protein	Strongylocentrotus purpuratus	0.59	1	1	1	1	31.54	0.59	1	1				1	1	1363	150.99	6.53662
1221	W4XE84	Uncharacterized protein	Strongylocentrotus purpuratus	0.97	1	1	1	2	42.56	0.97	1	1	24.84	0.97	1	1	1	1342	151.513	4.95752
1222	W4YTW7	Uncharacterized protein	Strongylocentrotus purpuratus	0.77	1	1	1	2	25.04	0.77	1	1	35.93	0.77	1	1	1	1425	157.512	4.53857
1223	W4XYZ4	Uncharacterized protein	Strongylocentrotus purpuratus	1.35	1	2	2	3	49.23	0.67	1	1	62.01	1.35	2	1	1	1630	176.506	6.39209
1224	W4XSQ9	Uncharacterized protein	Strongylocentrotus purpuratus	0.57	1	1	1	1	34.78	0.57	1	1				1	1	1581	176.977	5.84619
1225	W4XMS0	Uncharacterized protein	Strongylocentrotus purpuratus	0.44	1	1	1	1	34.56	0.44	1	1				1	1	1825	188.903	11.312
1226	Q6RSH4	Complement related-long	Strongylocentrotus purpuratus	0.99	1	1	1	1	27.95	0.99	1	1				1	1	1827	203.518	5.70654
1227	W4XAP2	Uncharacterized protein	Strongylocentrotus purpuratus	0.41	1	1	1	1	23.4	0.41	1	1				1	1	1958	219.168	5.0083
1228	W4Z477	Uncharacterized protein	Strongylocentrotus purpuratus	0.45	1	1	1	1	36.26	0.45	1	1				1	1	2228	244.426	5.10986
1229	W4XQ21	Uncharacterized protein	Strongylocentrotus purpuratus	0.52	1	1	1	2	47.19	0.52	1	1	51.09	0.52	1	1	1	2287	250.784	4.7417
1230	W4YQ64	Uncharacterized protein	Strongylocentrotus purpuratus	0.57	1	1	1	3	27.01	0.57	1	1	57.45	0.57	1	1	1	2470	274.162	8.03076
1231	W4Z257	Uncharacterized protein	Strongylocentrotus purpuratus	0.46	1	1	1	2	44.7	0.46	1	1	62.64	0.46	1	1	1	2593	283.827	6.41748
1232	W4XC22	Uncharacterized protein	Strongylocentrotus purpuratus	0.53	1	1	1	2	26.55	0.53	1	1	25.07	0.53	1	1	1	3046	330.123	4.25928
1233	W4ZD41	Uncharacterized protein	Strongylocentrotus purpuratus	34.04	4	3	13	1432	9148.29	15.16	7	462	21217.9	34.04	13	470	0.982979	376	41.8049	5.47803
1234	W4Z0B2	Uncharacterized protein	Strongylocentrotus purpuratus	18.91	2	2	6	647	6601.97	10.89	3	201	14875.9	18.91	6	216	0.930556	349	38.6536	5.94775
1235	W4ZC67	Uncharacterized protein	Strongylocentrotus purpuratus	44.3	1	1	7	555	5119.93	24.16	4	172	11316.5	44.3	7	186	0.924731	149	16.5212	6.91748
1236	P53466	Actin, cytoskeletal 2	Lytechinus variegatus	36.97	4	1	18	2518	19510.8	34.57	13	771	45877.4	36.97	18	847	0.910272	376	41.8469	5.47803
1237	W4YS38	Malate dehydrogenase	Strongylocentrotus purpuratus	31.99	1	8	8	32	281.43	12.73	4	10	715.951	31.99	8	11	0.909091	322	33.4722	5.35107
1238	W4X9L7	Uncharacterized protein	Strongylocentrotus purpuratus	30.41	6	2	12	88	634.338	12.84	5	27	1497.38	30.41	12	30	0.9	444	50.3013	4.84326
1239	W4YNC5	Uncharacterized protein	Strongylocentrotus purpuratus	6.99	2	16	16	30	265.107	3.47	7	9	639.718	6.18	14	10	0.9	2217	257.57	5.45264
1240	W4XTK5	Uncharacterized protein	Strongylocentrotus purpuratus	21.63	2	3	8	57	454.25	13.69	5	17	939.406	21.63	8	19	0.894737	453	50.2617	5.14795
1241	P53465	Actin, cytoskeletal 1	Lytechinus pictus	47.34	6	2	22	3583	24581	36.97	14	1082	62771.2	47.34	22	1213	0.892003	376	41.8149	5.59229
1242	W4XKG7	Uncharacterized protein	Strongylocentrotus purpuratus	32	2	4	11	53	265.529	11.33	4	16	745.186	28.22	10	18	0.888889	450	50.2501	4.729
1243	W4XC05	Uncharacterized protein	Strongylocentrotus purpuratus	14.4	2	23	23	53	308.877	6.31	10	16	947.329	13.11	21	18	0.888889	1792	197.1	6.94678
1244	W4Z1U7	Uncharacterized protein	Strongylocentrotus purpuratus	7.56	3	3	3	24	135.994	3.87	2	7	310.101	5.8	2	8	0.875	569	63.0678	4.53857
1245	W4YGA4	Uncharacterized protein (Fragment)	Strongylocentrotus purpuratus	17.52	1	4	4	20	131.15	10.26	2	6	265.384	17.52	4	7	0.857143	234	26.9266	7.15186
1246	E2S0A9	Glyceraldehyde-3-phosphate dehydrogenase (Fragment)	Pseudocentrotus depressus	25.52	3	9	9	37	156.002	9.5	3	11	356.129	25.52	9	13	0.846154	337	36.4454	7.76709
1247	W4YLE4	Uncharacterized protein (Fragment)	Strongylocentrotus purpuratus	34.7	3	2	7	52	398.74	25.11	4	15	936.841	34.7	7	18	0.833333	219	24.408	4.90674
1248	W4XVG8	Uncharacterized protein	Strongylocentrotus purpuratus	24.24	4	2	10	70	446.081	10.04	4	20	1160.15	20.96	9	24	0.833333	458	51.2415	4.89404
1249	O18555	Cytoplasmic actin CyII (Fragment)	Heliocidaris erythrogramma	37.4	4	1	19	2821	18969.9	34.63	13	810	50858.6	37.4	19	975	0.830769	361	40.0427	6.13818
1250	Q86N81	Putative actin protein (Fragment)	Sphaerechinus granularis	52.13	4	1	14	1121	7953.29	36.97	9	321	20330.7	52.13	14	388	0.82732	211	23.3368	5.2749
1251	P10990	Actin-15A	Strongylocentrotus franciscanus	49.47	9	1	22	3705	25913.8	34.84	14	1043	68519.7	49.47	22	1291	0.807901	376	41.7998	5.47803
1252	W4Y1A3	Uncharacterized protein	Strongylocentrotus purpuratus	49.47	9	3	24	3736	25934.6	40.43	15	1047	69164.1	49.47	24	1304	0.802914	376	41.7738	5.47803
1253	W4XDA2	Uncharacterized protein	Strongylocentrotus purpuratus	25.24	2	4	4	28	438.325	21.84	3	8	659.446	25.24	4	10	0.8	206	23.1244	6.41748
1254	W4XFY6	Proteasome subunit alpha type	Strongylocentrotus purpuratus	29.88	1	7	7	14	111.56	17.43	3	4	243.87	29.88	7	5	0.8	241	26.3962	4.97021
1255	P18294	Creatine kinase, flagellar	Strongylocentrotus purpuratus	22.15	3	5	19	176	2415.04	14.82	11	49	5659.88	21.29	18	62	0.790323	1174	130.786	6.32861
1256	W4Z244	Uncharacterized protein	Strongylocentrotus purpuratus	23.11	2	4	8	26	130.915	12.13	4	7	311.197	20.59	7	9	0.777778	437	48.5028	5.17334
1257	W4YKQ1	Uncharacterized protein	Strongylocentrotus purpuratus	24.87	3	3	11	770	5581.12	13.49	7	209	14222.6	24.87	10	272	0.768382	378	41.9386	6.01123
1258	W4Y969	Uncharacterized protein	Strongylocentrotus purpuratus	44.68	7	1	19	3494	24127.2	34.31	13	941	66455.3	41.76	18	1238	0.760097	376	41.828	5.47803
1259	P53474	Actin, cytoskeletal 3A	Strongylocentrotus purpuratus	45.74	8	1	19	3504	24119.1	31.38	12	940	66913	45.74	19	1243	0.756235	376	41.8769	5.59229
1260	O18554	Cytoplasmic actin CyII (Fragment)	Heliocidaris erythrogramma	42.38	4	2	18	1896	13182.9	33.52	13	507	38020.7	42.38	18	673	0.753343	361	40.3048	5.8335
1261	W4ZL30	Uncharacterized protein	Strongylocentrotus purpuratus	13.96	2	1	4	34	309.36	3.42	1	9	667.511	13.96	4	12	0.75	351	39.1306	4.69092
1262	W4YWT4	Uncharacterized protein	Strongylocentrotus purpuratus	13.11	1	4	4	11	113.053	6.56	2	3	223.306	13.11	4	4	0.75	305	33.2538	6.7124
1263	W4ZB76	Uncharacterized protein (Fragment)	Strongylocentrotus purpuratus	14.55	1	6	6	11	72.0933	8.64	3	3	287.04	12.95	5	4	0.75	440	46.9053	4.80518
1264	W4XEK3	Pyruvate kinase	Strongylocentrotus purpuratus	9.9	1	4	4	11	74.5	6.87	3	3	144.569	5.45	2	4	0.75	495	54.4969	6.91748
1265	W4Z352	Uncharacterized protein	Strongylocentrotus purpuratus	15.46	2	7	7	11	77.5067	7.45	3	3	169.92	15.46	7	4	0.75	537	59.4622	7.81104
1266	W4XAP6	Uncharacterized protein	Strongylocentrotus purpuratus	1.5	1	1	1	22	60.7384	1.5	1	6	145.899	1.5	1	8	0.75	1134	124.995	5.36377
1267	W4Y157	Uncharacterized protein	Strongylocentrotus purpuratus	45.05	8	1	21	3566	24541.9	38.64	14	950	69006.5	45.05	21	1268	0.749211	546	60.5621	5.8208
1268	Q99327	Myosin heavy chain (Fragment)	Lytechinus variegatus	31.76	1	3	15	75	728.726	24.59	9	20	2176.76	28.89	14	27	0.740741	488	55.9908	4.97021
1269	P53463	Actin, cytoskeletal	Heliocidaris erythrogramma	64.89	5	1	26	3789	25191.1	40.16	15	982	73635.3	64.89	26	1361	0.721528	376	41.7208	5.47803
1270	O18548	Cytoplasmic actin LvC4 (Fragment)	Lytechinus variegatus	65.74	3	1	9	1441	8186.77	65.74	7	366	23411.8	65.74	9	521	0.702495	108	12.086	7.06396
1271	P53464	Actin, cytoskeletal	Heliocidaris tuberculata	64.89	6	1	26	3868	25191.1	40.16	15	982	77511.7	64.89	26	1399	0.70193	376	41.7348	5.47803
1272	W4Z0B1	Uncharacterized protein	Strongylocentrotus purpuratus	21.69	3	1	8	1816	14548.8	17.2	6	456	42600.1	21.69	8	659	0.691958	378	41.9586	5.90967
1273	W4YHN2	Uncharacterized protein	Strongylocentrotus purpuratus	29.89	3	2	11	1713	12873.4	19.05	7	420	38672.2	29.89	11	627	0.669856	378	41.9027	5.78271
1274	W4Y2X0	Uncharacterized protein	Strongylocentrotus purpuratus	18.24	1	28	40	130	1048.3	10.95	18	32	3391.35	17.47	37	48	0.666667	1963	225.136	5.43994
1275	W4ZFD2	Uncharacterized protein	Strongylocentrotus purpuratus	14.14	2	4	4	16	89.0574	13.79	3	4	312.04	14.14	4	6	0.666667	290	32.3222	6.1001
1276	W4XV83	Uncharacterized protein	Strongylocentrotus purpuratus	19.01	1	2	2	8	37.12	8.45	1	2	202.993	19.01	2	3	0.666667	142	16.2627	5.05908
1277	W4XV28	Uncharacterized protein	Strongylocentrotus purpuratus	16.28	2	6	8	25	159.97	9.2	4	6	456.174	16.28	8	9	0.666667	522	56.6675	5.49072
1278	W4YRE4	Uncharacterized protein	Strongylocentrotus purpuratus	13.66	1	2	2	8	107.9	7.65	1	2	293.683	13.66	2	3	0.666667	183	20.7304	5.32568
1279	W4Y4V1	Uncharacterized protein	Strongylocentrotus purpuratus	19.17	1	3	3	9	45.46	5.18	1	2	169.553	19.17	3	3	0.666667	193	20.7669	7.81104
1280	W4Y329	Uncharacterized protein	Strongylocentrotus purpuratus	8.39	2	3	3	17	186.27	6.71	2	4	318.06	8.39	3	6	0.666667	417	46.2286	4.79248
1281	M1F4Y6	Superoxide dismutase	Strongylocentrotus droebachiensis	9.82	2	3	3	9	49.3865	9.82	2	2	207.46	6.25	2	3	0.666667	224	24.5554	6.60986
1282	W4XCI0	Uncharacterized protein	Strongylocentrotus purpuratus	14.98	2	3	3	8	40.7	8.37	2	2	193.74	14.98	3	3	0.666667	227	25.21	8.80713
1283	Q25432	Alpha-spectrin (Fragment)	Lytechinus variegatus	12.76	1	1	9	25	204.42	7.04	5	6	530.355	12.76	9	9	0.666667	682	78.1723	5.0083
1284	W4Z9R9	Uncharacterized protein	Strongylocentrotus purpuratus	11.23	1	3	3	9	77.57	6.32	2	2	207.907	11.23	3	3	0.666667	285	30.2417	6.63916
1285	W4YTB6	Uncharacterized protein	Strongylocentrotus purpuratus	5.25	1	2	2	9	65.0225	2.16	1	2	207.701	5.25	2	3	0.666667	324	35.5498	5.16064
1286	W4XLW0	Uncharacterized protein	Strongylocentrotus purpuratus	3.35	1	1	1	9	88.3	3.35	1	2	187.611	3.35	1	3	0.666667	328	35.664	6.59521
1287	W4YYR1	Adenylosuccinate synthetase	Strongylocentrotus purpuratus	11.04	2	5	5	8	66.2376	2.43	1	2	110.018	11.04	5	3	0.666667	453	50.1749	6.90283
1288	W4XVE9	Uncharacterized protein	Strongylocentrotus purpuratus	8.84	1	4	4	9	42.21	4.91	2	2	166.409	8.84	4	3	0.666667	509	56.0291	5.30029
1289	D5H3J2	Putative heat shock protein 70	Psammechinus miliaris	3.78	5	2	3	9	54.82	1.73	1	2	177.126	3.78	3	3	0.666667	635	69.2864	5.51611
1290	W4Z4G3	Uncharacterized protein	Strongylocentrotus purpuratus	3.96	1	3	6	17	85.1233	1.47	2	4	272.35	3.96	6	6	0.666667	1768	196.777	4.53857
1291	W4XG37	Uncharacterized protein	Strongylocentrotus purpuratus	2.96	1	5	5	8	69.32	1.05	2	2	109.551	1.91	3	3	0.666667	1621	172.105	4.61475
1292	W4YNW1	Uncharacterized protein	Strongylocentrotus purpuratus	2.59	1	3	3	8	109.433	1.27	1	2	199.164	2.59	3	3	0.666667	1660	183.288	5.49072
1293	W4YWI4	Uncharacterized protein	Strongylocentrotus purpuratus	3.24	3	5	5	8	41.4	1.31	2	2	108.55	3.24	5	3	0.666667	1757	193.119	4.67822
1294	W4ZKG2	Uncharacterized protein	Strongylocentrotus purpuratus	1.46	5	7	8	24	95.56	0.54	3	6	303.68	1.46	8	9	0.666667	5406	614.594	8.26514
1295	W4ZGT2	Uncharacterized protein	Strongylocentrotus purpuratus	27.49	1	11	11	214	1385.69	21.29	9	52	4582.96	27.49	11	79	0.658228	371	42.6257	7.60596
1296	W4Z0T0	Uncharacterized protein	Strongylocentrotus purpuratus	12.29	2	7	7	21	92.0267	6.64	4	5	383.9	12.29	7	8	0.625	708	80.0459	7.00537
1297	W4X9T4	Uncharacterized protein	Strongylocentrotus purpuratus	37.6	1	14	14	658	6132.24	32.23	10	153	14563.1	37.6	14	245	0.62449	242	27.8631	4.81787
1298	P12431	Actin, muscle	Strongylocentrotus purpuratus	55.35	1	6	20	2339	14026	34.49	13	539	47956.9	55.35	20	873	0.617411	374	41.5256	6.25244
1299	W4XXK1	Uncharacterized protein	Strongylocentrotus purpuratus	26.14	1	5	5	27	161.797	19.61	3	6	496.372	26.14	5	10	0.6	153	17.5987	5.08447
1300	W4Y3C3	Uncharacterized protein	Strongylocentrotus purpuratus	17.2	1	5	5	13	110.76	13.2	3	3	220.533	17.2	5	5	0.6	250	26.6706	5.68115
1301	W4ZBD0	Uncharacterized protein	Strongylocentrotus purpuratus	17.49	2	5	5	13	95.5	8.27	3	3	282.376	17.49	5	5	0.6	423	45.0589	7.69385
1302	W4YXP1	Uncharacterized protein	Strongylocentrotus purpuratus	8.37	1	3	3	13	63.4835	5.5	2	3	140.766	8.37	3	5	0.6	418	45.8146	5.92236
1303	W4XLB7	Uncharacterized protein	Strongylocentrotus purpuratus	23.19	1	1	4	1125	5836.44	23.19	4	251	22005.7	23.19	4	424	0.591981	207	22.9903	5.73193
1304	Q38HL4	Actin 1 (Fragment)	Strongylocentrotus intermedius	46.05	1	1	8	1690	8777.04	46.05	7	372	31958.5	46.05	8	639	0.58216	152	16.8554	5.99854
1305	W4YGH9	Uncharacterized protein	Strongylocentrotus purpuratus	6.26	9	8	10	43	258.678	2.88	3	9	863.431	6.26	10	16	0.5625	1389	150.595	5.17334
1306	W4YPA7	Uncharacterized protein	Strongylocentrotus purpuratus	19.14	3	42	42	146	806.506	10.07	21	31	3248.87	18.79	41	56	0.553571	2602	279.102	6.11279
1307	W4ZB84	Uncharacterized protein (Fragment)	Strongylocentrotus purpuratus	21.97	2	2	2	4					124.586	21.97	2	2	0.5	132	14.8254	4.43701
1308	W4XAW2	Uncharacterized protein	Strongylocentrotus purpuratus	22.02	1	3	3	4					116.2	22.02	3	2	0.5	168	18.8813	8.60205
1309	O97041	Rho1 GTPase	Hemicentrotus pulcherrimus	11.46	5	2	2	4					117.69	11.46	2	2	0.5	192	21.661	5.79541
1310	W4XFJ8	Uncharacterized protein	Strongylocentrotus purpuratus	4.59	1	1	1	4					91.66	4.59	1	2	0.5	283	30.1635	4.01807
1311	W4XYD1	Uncharacterized protein	Strongylocentrotus purpuratus	5.94	1	2	2	4					69.32	5.94	2	2	0.5	286	31.9439	8.73389
1312	W4Y9X7	Uncharacterized protein	Strongylocentrotus purpuratus	7.5	1	2	2	4					115.25	7.5	2	2	0.5	280	31.9998	8.55811
1313	W4ZID9	Serine/threonine-protein phosphatase	Strongylocentrotus purpuratus	19.51	1	4	4	4					130.77	19.51	4	2	0.5	287	32.8973	5.30029
1314	W4XQQ2	Uncharacterized protein	Strongylocentrotus purpuratus	7.32	1	2	2	4					113.71	7.32	2	2	0.5	328	37.7526	5.64307
1315	Q8IS92	Mitogen-activated protein kinase	Strongylocentrotus purpuratus	14.36	2	3	3	4					118.42	14.36	3	2	0.5	369	42.1676	6.7417
1316	W4YU83	Uncharacterized protein	Strongylocentrotus purpuratus	13.04	2	4	4	5					192.027	13.04	4	2	0.5	391	42.9858	5.46533
1317	Q9U6S0	Calreticulin	Strongylocentrotus purpuratus	7.13	3	3	3	4					74.9	7.13	3	2	0.5	421	48.7917	4.34814
1318	W4X9Z1	Uncharacterized protein	Strongylocentrotus purpuratus	3.82	1	1	1	5					180.33	3.82	1	2	0.5	445	49.289	5.14795
1319	W4ZIN7	Uncharacterized protein	Strongylocentrotus purpuratus	6.96	1	1	3	4					68.6193	6.96	3	2	0.5	460	52.4783	5.57959
1320	W4YM08	Serine hydroxymethyltransferase	Strongylocentrotus purpuratus	10.75	1	3	3	5					151.688	10.75	3	2	0.5	558	61.39	7.48877
1321	W4YV18	Uncharacterized protein	Strongylocentrotus purpuratus	2.22	1	1	1	5					293.33	2.22	1	2	0.5	541	61.5131	6.44287
1322	O96459	SRC8	Strongylocentrotus purpuratus	3.75	1	3	3	4					156.683	3.75	3	2	0.5	587	64.8835	4.81787
1323	A0FKR3	Mortalin	Lytechinus variegatus	4.73	2	3	3	4					133.093	4.73	3	2	0.5	697	75.4785	5.66846
1324	W4Y917	Uncharacterized protein	Strongylocentrotus purpuratus	6.37	1	4	4	5					138.82	6.37	4	2	0.5	722	79.5858	5.79541
1325	W4YA47	Uncharacterized protein (Fragment)	Strongylocentrotus purpuratus	2.15	1	4	4	5					103.76	2.15	4	2	0.5	2278	246.71	9.94971
1326	W4Z4T9	Uncharacterized protein	Strongylocentrotus purpuratus	0.76	1	3	3	5					106.05	0.76	3	2	0.5	4235	476.631	5.71924
1327	W4Y3B2	Uncharacterized protein	Strongylocentrotus purpuratus	16.07	1	3	3	364	1077.11	16.07	3	71	2994.31	16.07	3	142	0.5	112	13.0238	6.03662
1328	W4YQE4	Uncharacterized protein	Strongylocentrotus purpuratus	19.3	2	3	3	5	26.39	7.89	1	1	118.62	18.42	2	2	0.5	114	13.0616	8.6167
1329	W4YQQ9	Uncharacterized protein	Strongylocentrotus purpuratus	23.97	1	2	2	5	27.02	13.7	1	1	111.59	23.97	2	2	0.5	146	16.094	5.52881
1330	W4Y2N1	Uncharacterized protein	Strongylocentrotus purpuratus	35.8	2	4	4	5	30.23	7.41	1	1	206.12	35.8	4	2	0.5	162	18.4701	4.66553
1331	W4Y7N0	Uncharacterized protein	Strongylocentrotus purpuratus	9	2	2	2	6	32.23	5.5	1	1	53.27	9	2	2	0.5	200	22.7996	4.44971
1332	W4XUD0	Uncharacterized protein	Strongylocentrotus purpuratus	22.77	1	3	3	5	44.31	7.43	1	1	135.46	22.77	3	2	0.5	202	22.8754	8.54346
1333	W4Y9S4	Uncharacterized protein	Strongylocentrotus purpuratus	8.47	1	2	2	5	63.11	5.08	1	1	172.699	8.47	2	2	0.5	236	24.9945	5.23682
1334	W4ZKF0	Uncharacterized protein	Strongylocentrotus purpuratus	8.91	1	3	3	5	30.62	3.49	1	1	61.78	8.91	3	2	0.5	258	28.983	8.1626
1335	W4X9Z3	Uncharacterized protein	Strongylocentrotus purpuratus	12.21	1	3	3	5	0	4.2	1	1	80.5564	12.21	3	2	0.5	262	29.3765	7.10791
1336	W4Z7X4	Uncharacterized protein	Strongylocentrotus purpuratus	15.09	1	4	4	5	34.99	3.51	1	1	108.372	11.58	3	2	0.5	285	30.0891	5.23682
1337	W4Y3G1	Uncharacterized protein	Strongylocentrotus purpuratus	10.11	1	3	3	5	27.32	4.69	1	1	75.1965	10.11	3	2	0.5	277	30.1823	8.73389
1338	W4YV57	Uncharacterized protein	Strongylocentrotus purpuratus	7.82	2	2	2	5	66.36	4.76	1	1	104.664	7.82	2	2	0.5	294	32.3284	6.18896
1339	W4YGM4	Uncharacterized protein	Strongylocentrotus purpuratus	7.24	4	1	2	5	27.43	1.88	1	1	40.45	7.24	2	2	0.5	373	41.014	4.98291
1340	W4XI49	Uroporphyrinogen decarboxylase	Strongylocentrotus purpuratus	8.7	1	4	4	5	40.94	1.63	1	1	91.0533	8.7	4	2	0.5	368	41.1419	6.18896
1341	W4YC99	Uncharacterized protein	Strongylocentrotus purpuratus	7.63	5	2	3	5	41.2	2.54	1	1	49.3967	7.63	3	2	0.5	393	44.0545	6.88818
1342	W4Z1N7	Uncharacterized protein	Strongylocentrotus purpuratus	4.89	1	2	2	5	56.43	2.69	1	1	52.4763	4.89	2	2	0.5	409	45.967	6.3667
1343	W4YJH6	Carboxypeptidase	Strongylocentrotus purpuratus	3.83	1	2	2	6	23.87	2.34	1	1	96.305	3.83	2	2	0.5	470	52.2758	5.5415
1344	W4Y9K0	Uncharacterized protein	Strongylocentrotus purpuratus	2.16	1	2	2	10	36.18	0.82	1	2	129.635	2.16	2	4	0.5	970	107.069	4.53857
1345	W4XUU3	Uncharacterized protein	Strongylocentrotus purpuratus	5.51	1	2	2	5	25.22	2.76	1	1	55.51	5.51	2	2	0.5	508	57.3198	4.00537
1346	H1ACK9	Apolipoprotein B-like protein (Fragment)	Strongylocentrotus purpuratus	3.45	1	1	2	6	44.8	2.11	1	1	90.3415	3.45	2	2	0.5	522	59.0934	5.47803
1347	W4XAX2	Uncharacterized protein	Strongylocentrotus purpuratus	2.73	3	0	2	5	27.43	1.13	1	1	55.55	2.73	2	2	0.5	622	68.1358	4.67822
1348	W4Z1E1	Uncharacterized protein	Strongylocentrotus purpuratus	6.63	2	4	4	6	48.76	2.12	1	1	121.77	6.63	4	2	0.5	709	75.0497	5.50342
1349	W4XA47	Uncharacterized protein	Strongylocentrotus purpuratus	2.66	2	6	6	10	41.52	0.38	1	2	151.419	2.66	6	4	0.5	2631	282.663	6.50732
1350	W4Y3T7	Uncharacterized protein	Strongylocentrotus purpuratus	3.33	2	4	4	5	23.36	0.42	1	1	103.83	2.91	3	2	0.5	2373	262.472	5.10986
1351	I2E654	Actin (Fragment)	Sterechinus neumayeri	35.15	1	1	6	1321	7025.68	35.15	6	254	28202.3	35.15	6	517	0.491296	165	18.5423	5.74463
1352	W4XK99	Uncharacterized protein	Strongylocentrotus purpuratus	16.99	8	5	5	27	95.7714	10.42	3	5	363.455	13.9	4	11	0.454545	259	29.6208	4.89404
1353	W4YL19	Uncharacterized protein	Strongylocentrotus purpuratus	11.78	3	3	3	22	83.41	4.38	1	4	434.542	11.78	3	9	0.444444	365	39.2822	7.35693
1354	W4ZHL1	Uncharacterized protein	Strongylocentrotus purpuratus	11.22	1	10	10	18	82.2067	3.77	3	3	289.181	9.38	9	7	0.428571	1034	114.156	6.56592
1355	Q70BL5	Alpha-5 collagen	Paracentrotus lividus	23.22	4	45	47	355	1767.85	14.1	28	61	11490.4	23.22	46	143	0.426573	2795	288.351	4.71631
1356	O18551	Cytoplasmic actin LvC2 (Fragment)	Lytechinus variegatus	28	2	2	6	74	455.612	22	3	11	2507.18	28	6	31	0.354839	150	16.752	5.32568
1357	W4YDT8	Uncharacterized protein	Strongylocentrotus purpuratus	4.51	1	20	20	63	300.748	1.57	5	9	1923.35	4.51	20	26	0.346154	4703	513.654	5.26221
1358	W4X9J1	Uncharacterized protein	Strongylocentrotus purpuratus	3.67	1	2	2	7					35.3722	3.67	2	3	0.333333	218	25.3456	5.18604
1359	W4XRH4	Uncharacterized protein	Strongylocentrotus purpuratus	11.33	1	2	3	6					123.42	11.33	3	3	0.333333	362	40.7376	5.04639
1360	W4YT19	Uncharacterized protein	Strongylocentrotus purpuratus	3.45	1	3	3	7					269.78	3.45	3	3	0.333333	1160	125.371	5.5542
1361	W4XYY4	Uncharacterized protein	Strongylocentrotus purpuratus	2.12	1	3	3	6					179.403	2.12	3	3	0.333333	2457	270.016	5.14795
1362	W4Z5W0	Uncharacterized protein	Strongylocentrotus purpuratus	24.56	1	4	4	7	40.03	7.89	1	1	67.4945	16.67	3	3	0.333333	114	12.7923	10.3599
1363	W4XJC0	Uncharacterized protein	Strongylocentrotus purpuratus	14.04	4	2	2	7	54.71	6.18	1	1	192.944	14.04	2	3	0.333333	178	19.7472	5.37646
1364	Q25114	Regulatory subunit of cAMP-dependent histone kinase	Hemicentrotus pulcherrimus	15.22	3	5	5	7	32.82	2.99	1	1	110.528	15.22	5	3	0.333333	368	41.6536	4.79248
1365	W4YRR7	Uncharacterized protein	Strongylocentrotus purpuratus	9.89	1	4	4	7	34.59	2.7	1	1	64.8286	7.19	3	3	0.333333	445	50.0667	5.60498
1366	W4YV73	Uncharacterized protein	Strongylocentrotus purpuratus	4.58	1	2	2	7	38.12	2.86	1	1	155.31	4.58	2	3	0.333333	524	60.296	9.01221
1367	W4XEL7	6-phosphofructokinase	Strongylocentrotus purpuratus	6.75	3	5	5	8	44.01	1.45	1	1	123.853	6.75	5	3	0.333333	830	90.7722	8.01611
1368	W4YB15	Uncharacterized protein	Strongylocentrotus purpuratus	5.35	1	4	4	7	47.02	2.05	1	1	150.903	5.35	4	3	0.333333	879	97.7726	4.53857
1369	W4YYJ5	Uncharacterized protein	Strongylocentrotus purpuratus	6.34	1	6	6	7	48.15	1.22	1	1	145.586	6.34	6	3	0.333333	899	103.602	5.31299
1370	W4XMD0	Uncharacterized protein	Strongylocentrotus purpuratus	2.27	1	6	6	14	105.78	0.94	2	2	307.933	2.27	6	6	0.333333	2242	241.365	7.2251
1371	W4ZJI6	Uncharacterized protein	Strongylocentrotus purpuratus	2.04	1	3	3	7	48.34	0.65	1	1	243.943	2.04	3	3	0.333333	2308	251.371	8.79248
1372	W4ZKU5	Uncharacterized protein	Strongylocentrotus purpuratus	16.36	1	4	4	8					176.8	16.36	4	4	0.25	220	25.099	8.14795
1373	W4Z332	Uncharacterized protein	Strongylocentrotus purpuratus	11.74	1	3	3	9					115.426	11.74	3	4	0.25	264	28.9597	6.12549
1374	I4EC35	ALG-2 interacting protein X/1	Paracentrotus lividus	8.48	2	6	6	8					173.79	8.48	6	4	0.25	896	98.3636	6.85889
1375	P16890	Late histone H2B.L4 (Fragment)	Strongylocentrotus purpuratus	32.71	29	1	3	9	66.41	10.28	1	1	210.245	32.71	3	4	0.25	107	11.9934	10.3599
1376	W4YYT1	Uncharacterized protein	Strongylocentrotus purpuratus	11.06	1	2	2	9	52.26	4.61	1	1	210.05	11.06	2	4	0.25	217	24.1571	5.65576
1377	W4YI22	Uncharacterized protein	Strongylocentrotus purpuratus	11.02	1	6	6	18	117.14	2.86	1	2	535.64	11.02	6	8	0.25	490	54.8351	5.51611
1378	W4XEH4	Serine/threonine-protein phosphatase	Strongylocentrotus purpuratus	16.51	3	5	5	10	25.87	4.13	1	1	289.514	16.51	5	4	0.25	315	35.8499	6.18896
1379	W4YR38	Uncharacterized protein	Strongylocentrotus purpuratus	12.94	1	5	5	9	34.05	1.37	1	1	172.235	11.57	4	4	0.25	510	56.5728	6.84424
1380	W4Z0K3	Uncharacterized protein	Strongylocentrotus purpuratus	8.19	1	5	5	10	47.3	2.05	1	1	182.72	8.19	5	4	0.25	684	75.0538	6.04932
1381	W4Z6X2	Uncharacterized protein	Strongylocentrotus purpuratus	22.08	1	6	6	14	21.3	4.76	1	1	524.089	17.32	5	6	0.166667	462	51.4457	6.34131
1382	W4Z2M3	Uncharacterized protein	Strongylocentrotus purpuratus	4.37	1	4	4	15	31.04	1.03	1	1	338.913	4.37	4	7	0.142857	870	97.0959	4.7417
1383	W4YIJ3	Uncharacterized protein	Strongylocentrotus purpuratus	18.24	1	4	4	41	57.7148	9.02	2	2	439.622	18.24	4	19	0.105263	510	56.2398	8.93896
1384	W4Z1N0	Uncharacterized protein	Strongylocentrotus purpuratus	12.01	1	6	6	49	55.24	3.56	1	2	748.352	12.01	6	23	0.0869565	3373	389.291	5.05908

## Sheet: Peptides Disc vs Stem
Sequence	# PSMs	# Proteins	# Protein Groups	Protein Group Accessions	Modifications	MH+ [Da]	q-Value	PEP	IonScore A4	Exp Value A4	IonScore B4	Exp Value B4	# Missed Cleavages
LVDLIK	1	1	1	W4XIZ9		700.462	0.004156	0.150317			30.66	0.0301084	0
VIDLIK	1	1	1	W4YH39		700.462	0.001528	0.100198			21.83	0.229979	0
EILLSK	1	1	1	W4XC37		702.441	0.008667	0.196597			35.59	0.0156387	0
AILLFK	3	1	1	W4ZIC3		704.473	0.0044	0.150089	42.14	0.000494863			0
VGYGVAR	2	1	1	W4XZA7		721.399	0.002848	0.132659	44.49	0.00218002	37.58	0.00989008	0
NAPSIPK	4	1	1	W4YAB0		726.42	0.002117	0.118867	38.25	0.0036583	36.31	0.00555474	0
IIIIVR	1	1	1	W4Y4G9		726.527	0.001825	0.10749	29.41	0.00171827			0
DGVPVIK	1	1	1	W4Y1N9		727.436	0.009695	0.199878	31.21	0.0156286			0
ILLEIK	1	1	1	W4YNX5		728.494	0.007685	0.183403	28.94	0.0341447			0
ISPATLK	1	1	1	W4ZD57		729.452	0.002479	0.128222			41.06	0.00490035	0
IGVLSLK	1	1	1	W4ZJL9		729.49	0.009011	0.198136			34.2	0.0110255	0
DLNALGK	2	2	2	W4Y7J3;Q25432		730.413	0.001345	0.0924228			29.32	0.0875955	0
LILFPK	2	1	1	W4YR85		730.487	0.006371	0.178171	36.71	0.00653778	36.69	0.00656796	0
DLTVAGR	1	1	1	W4XK23		731.407	0.005452	0.165903			20.1	0.9445	0
MLIVLK	1	1	1	W4XZN4	M1(Oxidation)	732.47	0.003033	0.134404			27.69	0.0503839	0
VFTVLR	1	1	1	W4YLI7		734.456	0.009959	0.206369			36.1	0.00666453	0
TAENFR	1	5	2	P91791;W4XI85		737.358	0.002432	0.126908			37.49	0.0126638	0
TSVEFR	1	1	1	W4YEW9		738.382	0.001707	0.108603			43.03	0.00179683	0
VVAIPDK	2	2	1	B0FLR0		741.449	0.001796	0.111211	41.52	0.00162784	41.7	0.00150767	0
LALIALK	1	1	1	H1ACK9		741.525	0.001112	0.0820413			37.81	0.00152331	0
VVIIGLK	1	1	1	W4YSZ0		741.528	0.005452	0.165352			35.87	0.00238116	0
NDLILR	2	1	1	W4XI49		743.443	0.005208	0.160476	40.94	0.00480408	39.95	0.00554851	0
LIEIEK	2	2	1	W4YXC6		744.457	0.008581	0.195385			31.62	0.0551266	0
EVAIDAK	6	1	1	W4Y3B2		745.411	0.000917	0.0722635	37.71	0.017045	43.79	0.00445198	0
TGAWSAR	1	4	2	KT351732;Q70JA0		748.373	0.007933	0.184129	25.53	0.181094			0
AYIPGTK	1	1	1	W4YJY4		749.42	0.005232	0.161843	23.29	0.285273			0
AGHAPAVK	1	1	1	W4XCU8		750.426	0.001737	0.103599	38.79	0.00502092			0
ILQILR	4	1	1	W4ZFV5		755.515	0.002525	0.129007	36.53	0.00175641	32.61	0.00444104	0
GLIALLR	1	1	1	W4XFJ5		755.518	0.001209	0.0861025			35.08	0.0024526	0
GFGFGFK	5	1	1	W4YSZ3		759.385	0.002432	0.127477	29.93	0.0539628	30.06	0.0462565	0
IGIEDGR	3	3	1	W4Z4Y0		759.402	0.002177	0.119401	36.12	0.0185579			0
ALDEALK	2	1	1	W4Y3G1		759.426	0.001485	0.0974941			40.2	0.00928253	0
DLAALEK	1	1	1	Q9TWE2		759.426	0.003389	0.131088	39.01	0.0117878			0
IDIFPR	1	1	1	W4YPS0		760.439	0.004746	0.154631	37.4	0.0164865			0
VFTPLGK	10	1	1	W4YD32		761.456	0.000121	0.0306495	40.54	0.00474214	53.8	0.000223859	0
TLMLVGK	2	2	1	W4Z491		761.46	0.002389	0.12615	38.63	0.00675845	42.28	0.00307316	0
IEMINK	1	1	1	Q6WQT5	M3(Oxidation)	763.402	0.007437	0.186762			36.06	0.0174658	0
KLIFDK	1	1	1	W4YDT8		763.479	0.000783	0.0609702			42.39	0.00154862	1
FAVGSGAR	2	1	1	W4XYD1		764.404	0.007523	0.187926			23.45	0.26411	0
IFFLPK	1	2	1	W4Y1S2		764.476	0.003606	0.139142	36.94	0.00368189			0
MVFAGLK	1	2	1	W4YJY4		765.434	0.006635	0.180278			21.13	0.319539	0
SLFTGLK	1	2	2	W4XAW7;Q5XMJ0		765.453	0.001209	0.0851313			23.72	0.108915	0
VITIPPK	7	1	1	W4YI22		767.504	0.001069	0.0781911			36.85	0.00111531	0
TSFLFR	1	2	1	O16151		770.419	0.001565	0.101103			41.98	0.00168609	0
LQVPADK	1	1	1	W4XLR6		770.444	0.007105	0.178166	33.84	0.0101816			0
VVLDGLR	2	1	1	W4XG37		771.475	0.002117	0.119668			42.72	0.00231734	0
ILDLLGK	1	1	1	W4Y4Z0		771.499	0.00629	0.177033			36.88	0.00686114	0
IAAWLAK	2	3	1	M1FAD1		772.474	0.008318	0.194778			28.52	0.0916743	0
TIELDGK	3	2	2	W4Y4X0;W4YMP8		775.421	0.003972	0.148704	41.67	0.00587164	44.85	0.00282331	0
NILLFR	1	3	1	Q25114		775.484	0.002714	0.129517			38.3	0.00537656	0
TVANMIK	1	1	1	W4Z8N3		776.435	0.005704	0.168297			25.16	0.227373	0
IIDIFR	1	0	0			776.47	0.009543	0.20297			22.79	0.195941	0
LGMEDGR	1	2	2	KT351732;Q70JA0		777.355	0.003394	0.138866			27.51	0.0792176	0
CDVDIR	1	25	15	P53465;P10990;P53466;W4Y1A3;P53474;W4Y157;Q25379;O18555;O18554;W4Y969;W4ZD41;O18553;Q86N81;W4Z0B2;O18551	C1(Carbamidomethyl)	777.357	0.006966	0.183744			37.23	0.00843985	0
DAMAELK	4	1	1	W4YS38		777.382	0.001112	0.0797192	25.09	0.202726	25.52	0.183335	0
SMEAIVK	4	4	2	Q7Z1Y6;Q6WQT5		777.419	0.002209	0.120565	33.47	0.0308999	32.51	0.0388806	0
LIFLSGK	1	1	1	W4XSB0		777.494	0.007105	0.178255	32.41	0.00958774			0
DALQGFK	1	1	1	W4YJH2		778.412	0.005585	0.167057			26.99	0.130191	0
LHLLQR	1	1	1	W4XVR8		779.496	0.002117	0.118421			28.77	0.010951	0
GGEFLMK	2	1	1	W4XGX6		781.39	0.002099	0.114142	21.6	0.30406	29.06	0.0545085	0
ISVDYGK	1	1	1	W4Z8Z1		781.411	0.002099	0.114004	36.25	0.0106238			0
GGFGFGLK	16	2	1	W4YSZ3		782.424	0	0.0289099	54.59	0.000106346	54.46	0.000112442	0
LPVPDDK	1	1	1	W4XQI6		783.427	0.001454	0.0992451	36.35	0.00847008			0
IGDPLDR	2	1	1	W4Z8Z8		785.416	0.001942	0.112581	27.81	0.0556339	37.35	0.00624942	0
VGNNLDR	1	1	1	W4YNC5		787.406	0.008693	0.188476	31.32	0.0352718			0
ATMVPIR	1	1	1	W4ZFY3		787.454	0.006449	0.17199	31.71	0.0589875			0
ADTLVLR	1	1	1	W4XI50		787.471	0.009457	0.196669	28.34	0.119076			0
ESLVVLK	1	1	1	W4XFY6		787.494	0.006718	0.181355			30.14	0.0581451	0
ITLEIAK	1	2	1	W4XU80		787.495	0.00629	0.176967			30.47	0.0538906	0
LDLQTAK	1	1	1	W4XMR0		788.452	0.007972	0.193031			24.41	0.346667	0
DLVSVQK	1	3	1	W4Y7J3		788.454	0.001565	0.104844			31.91	0.0584262	0
SPFPDAR	4	1	1	W4Z2M3		789.39	0.000917	0.0691824			54.46	0.000217902	0
TTLDIVK	1	1	1	W4XYT0		789.47	0.00161	0.106835			28.27	0.090851	0
FVLWPK	1	1	1	W4Y5S7		789.471	0.000917	0.0696062			40.61	0.00533107	0
ELEMIR	1	0	0			790.412	0.005452	0.165288			25.41	0.251485	0
AGNLIFR	7	1	1	W4Y2M8		790.459	0.000514	0.0554707	53.91	0.000277804	53.85	0.000281669	0
IGIVGFGK	1	1	1	W4XUG4		790.485	0	0.00592579			54.57	0.000121326	0
CDIDIR	2	9	8	P53463;P53464;P12431;Q25381;W4Z0B1;W4YKQ1;W4YHN2;W4ZC67	C1(Carbamidomethyl)	791.374	0.002344	0.124489			41.23	0.00402669	0
VALSVFR	1	2	1	W4Y2V8		791.477	0.001565	0.100918			30.59	0.033784	0
AILTVFK	6	1	1	W4YTB6		791.504	0.000402	0.0526878	54.46	5.62211e-05	54.62	5.41876e-05	0
SMEAIVK	2	4	2	Q7Z1Y6;Q6WQT5	M2(Oxidation)	793.413	0.001796	0.109312	27.37	0.109298	27.57	0.111378	0
YLGGTGVK	1	1	1	W4XUD0		794.44	0.00308	0.135077			20.15	0.473365	0
VVVPPQR	1	2	1	W4XC05		794.489	0.006928	0.182867			34.93	0.00686117	0
YGEEGLK	1	2	1	W4Z293		795.39	0.001345	0.0926459			23	0.217265	0
LTGMAFR	2	2	1	E2S0A9		795.421	0.00097	0.0750359			29.73	0.048791	0
IIAPPER	110	32	21	P53465;P10990;P53466;W4Y1A3;P53474;W4Y157;P53463;P53464;P12431;Q25379;Q86N81;Q25381;O18555;O18554;W4Y969;W4ZD41;W4YKQ1;W4YHN2;O18553;O18513;W4ZC67		795.477	0.000121	0.0390605	39.22	0.00334489	36.53	0.00621415	0
IIPLIVK	1	1	1	W4ZBQ3		795.572	0.001392	0.0945647			24.97	0.00317665	0
IQLPAEK	5	1	1	W4XFL2		798.474	0.000621	0.0591135	35.7	0.00701145	39.42	0.0029772	0
GGFGFGMK	10	2	1	W4YSZ3		800.38	0.000121	0.0304443	54.46	6.96498e-05	42.02	0.00122157	0
YDLDFK	2	1	1	W4YDJ0		800.388	0.001914	0.111841	35.34	0.00615534	34.59	0.00726351	0
GTAFGGYK	2	1	1	W4ZDZ4		800.396	0.003566	0.14267	26.37	0.0497104	21.9	0.139138	0
ISAPQER	1	1	1	W4XDB1		800.424	0.001485	0.0967056			36.44	0.00738841	0
LSIDLIK	5	2	1	W4YZ75		801.51	0.001069	0.0766195	27.85	0.0725961	27.78	0.0785273	0
TVIIIDK	1	1	1	W4YYN3		801.511	0.009457	0.197588	25.35	0.137411			0
NGVILCK	2	1	1	W4YIJ3	C6(Carbamidomethyl)	803.446	0.001565	0.102423	53.9	0.000356458	54.27	0.000327347	0
AMAPMVGK	1	1	1	W4YB92		804.413	0.003606	0.140879	22.77	0.391049			0
GELTETR	1	1	1	W4XD75		805.405	0.005047	0.157444			30.49	0.0598515	0
ELGTVMR	4	11	3	Q76LB7;P05932;W4Z077		805.424	0.003389	0.130698	22.23	0.463171	30.33	0.0688171	0
VHAIPLR	1	1	1	W4XAW2		805.508	0.001345	0.0900963			28.91	0.022364	0
GGGFHFGK	1	1	1	W4YSZ3		806.398	0.000475	0.0593389	48.94	0.000723741			0
TSWLDGK	35	1	1	W4YDC6		806.407	0.000676	0.0601292	48.53	0.000836778	48.52	0.000838707	0
AAVIGFTK	4	1	1	W4ZEG4		806.479	0.000121	0.0343859	46.22	0.000944379	46.67	0.000889099	0
VSVEMDK	2	1	1	W4Z5C9		807.388	0.00637	0.170778	39.45	0.00581126	36.75	0.00991226	0
ASLDVFR	1	1	1	W4XJQ5		807.434	0.004238	0.151701			30.28	0.0564881	0
LTGMAFR	2	2	1	E2S0A9	M4(Oxidation)	811.415	0.003214	0.136677			39.65	0.00396175	0
ILGPGLNK	2	1	1	W4YPF9		811.506	0.000475	0.060412	30.11	0.0134061	22.12	0.0883817	0
HLITNSK	1	2	1	W4Z1D3		812.462	0.001825	0.110078	33.31	0.0136498			0
AGIIDPTK	1	3	1	Q1KND2		814.468	0.007599	0.189673			31.67	0.031009	0
EGLNILR	1	1	1	W4XMI0		814.516	0.009664	0.204177			36.8	0.0108643	0
VLLQTIK	1	1	1	W4YZ62		814.54	0.006253	0.176776			27.61	0.0581691	0
GGDNLDPK	1	3	2	P18294;W4YHV1		815.387	0.000621	0.0589719			31.25	0.0171351	0
YSISFAK	1	1	1	W4Z4T9		815.433	0.005009	0.157227			29.66	0.0556398	0
ILEDTPK	2	1	1	W4Y2I0		815.454	0.005167	0.160851	32.73	0.0323468	33.42	0.0279135	0
ELIIGDR	1	3	1	W4YP78		815.464	0.006077	0.175702			30.11	0.067713	0
ELLELAK	1	3	2	W4XWB1;W4ZIN7		815.489	0.009118	0.2003			30.09	0.0644994	0
VIDDIIK	2	0	0			815.49	0.005047	0.157599	24.61	0.225725	29.92	0.0670233	0
GGFGFGMK	1	2	1	W4YSZ3	M7(Oxidation)	816.373	0.008834	0.191234	26.5	0.0411925			0
LAEQAER	1	3	1	W4XK99		816.424	0.002117	0.118113			23.47	0.291232	0
DVTLAAVK	1	1	1	W4YKF0		816.484	0.008581	0.195752			31.06	0.0682367	0
VTLELGGK	2	3	2	W4XV28;W4XV29		816.484	0.000762	0.081884	47.06	0.00157234	27.92	0.128987	0
TALLGLTK	1	2	1	W4XWU4		816.519	0.000121	0.0247574			47.29	0.000794145	0
SVDEVLR	3	1	1	W4YGI4		817.442	0.000121	0.0310873	36.32	0.0206744	55.04	0.000277609	0
DDTLILK	5	3	1	Q1KND2		817.469	0.000121	0.0405705	30.22	0.075478	35.89	0.0204818	0
SLEAQDR	8	1	1	W4X9T4		818.4	0.000121	0.0385676	54.89	0.000202064	54.88	0.000202692	0
KVEDSIK	1	3	2	P18294;W4YHV1		818.464	0.007807	0.192323			33.66	0.033947	1
TNLPVFK	5	1	1	W4YZR2		818.479	0.003566	0.141675	42.67	0.00314449	43.06	0.00289419	0
LNFADLK	4	1	1	W4YW56		820.458	0.003389	0.131839	39.29	0.0073306	39.15	0.00757076	0
IFSIVNK	1	1	1	W4YWR3		820.497	0.003685	0.144167	34.04	0.0136482			0
GYVDDPR	3	4	1	W4XQI6		821.379	0.003566	0.143375	35.52	0.012919	31.76	0.0308398	0
AVIEYAR	2	1	1	W4YQB2		821.451	0.009118	0.200507	30.62	0.0448219	21.76	0.403085	0
TFLQSVK	4	1	1	W4XJP6		822.476	0.002432	0.127074			29.85	0.0395424	0
TSDFIIK	1	1	1	W4Z5C9		823.46	0.002744	0.125644	30.49	0.0335436			0
SILLHLK	1	2	1	W4YR12		823.542	0.0044	0.149065	35.11	0.00191158			0
SGMDIFR	1	1	1	W4XSL7		825.396	0.000762	0.0818848	47.44	0.000672526			0
NQNIPIK	2	2	1	W4XDA2		826.478	0.001796	0.10967			29.79	0.0289674	0
VAEGIPLK	9	1	1	W4ZGT2		826.507	6.7e-05	0.0226213	37.85	0.00328118	45.25	0.000580657	0
AAVPDAVGK	1	2	1	W4ZCC9		827.463	0.000363	0.0561536	27.75	0.0460832			0
NIVLAGIK	1	1	1	W4XMJ9		827.535	0.000676	0.0600159			21.27	0.152649	0
VIELLLK	1	2	1	W4XC05		827.563	0.001392	0.0948481			36.59	0.00230245	0
ALGAEIVR	2	1	1	W4YMN4		828.494	0.000783	0.0621816	35.83	0.0114935	32.3	0.0258797	0
GGWGISPR	3	1	1	W4ZAK5		829.432	0.005047	0.158046	30.68	0.0303121	32.11	0.0203624	0
IADILER	1	2	1	W4Y819		829.478	0.000783	0.0630407			40.88	0.00490358	0
ISEIQLK	1	1	1	W4XI54		830.499	0.003214	0.136146			39.25	0.00840865	0
IALWLSK	1	2	1	O44344		830.513	0.002389	0.126216			34.84	0.0212442	0
INWVATK	4	1	1	C4P259		831.475	0.001565	0.101865	29.83	0.0878213	47.79	0.00140475	0
STELLIR	6	32	1	W4XGI8		831.498	0.002554	0.122192	47.4	0.00115096	39.6	0.00802074	0
YIDFFK	1	0	0			832.425	0.006198	0.17041	21.12	0.557875			0
LTFDLPK	1	1	1	W4XHA9		833.474	0.003304	0.138343			31.37	0.0467218	0
DSGIDVTK	1	2	1	A0FKR3		834.425	0	0.00829976			46.76	0.00153192	0
ISPPFFK	1	1	1	W4XJ82		835.474	0.002117	0.119677			29.38	0.0600372	0
SMGDWLK	3	1	1	W4YNA2		836.4	0.003606	0.139864	26.28	0.160379	30.11	0.0633256	0
LQDYAAR	1	1	1	W4YQT8		836.427	0.007679	0.190717			25.27	0.257643	0
VSAFGIDK	2	2	1	W4YAR9		836.451	0.000402	0.0524743			47.03	0.00138013	0
SGIDLFGK	3	1	1	W4Y3C3		836.452	0	0.0135943	55.28	0.000206501	48.47	0.000990652	0
HLQLAVR	1	26	1	W4XGI8		836.519	0.000676	0.059964			25.33	0.0527561	0
EGFEVTR	1	2	1	W4XWX8		837.408	0.005124	0.158836			36.01	0.011265	0
IDPFFAK	2	1	1	W4YSK9		837.453	0.004241	0.14604	23.49	0.185353	23.1	0.202768	0
AQYVTEK	1	3	1	W4YL19		838.428	0.001984	0.113984			31.11	0.0379874	0
IIQPELK	1	3	1	W4YAR9		840.521	0.009317	0.194719	33.32	0.0073097			0
YGDAFIR	1	1	1	W4YUC8		841.422	0.007599	0.189037			22.74	0.164421	0
TILPEIR	3	1	1	W4YW00		841.516	0.000917	0.0685249	47.53	0.000395592	47.45	0.000416439	0
VGVVMLPK	6	1	1	W4YDE0		842.518	0	0.011003	47.97	0.000544993	68.3	5.25083e-06	0
VVLVLSGR	2	1	1	W4YVD8		842.547	0.002939	0.134077	26.37	0.0679337	34.83	0.00968468	0
LGNAEIVK	2	2	1	W4XC05		843.499	0.000762	0.0749819	32.77	0.0288003	33.3	0.0254916	0
LCLPSVR	2	1	1	W4YWQ1	C2(Carbamidomethyl)	844.474	0.003606	0.138287	20.59	0.688338	20.2	0.753012	0
ILTGVITK	2	1	1	W4Z3I3		844.556	0.000917	0.068201	36.08	0.0053883	39.3	0.00228518	0
IYNPPGGK	2	1	1	W4XKA4		845.454	0.000246	0.0531616	30.58	0.0698237			0
DQDLLSR	20	3	2	Q6WQT5;Q8WQY0		846.432	0.000121	0.039127	41.45	0.00560382	36.33	0.0184268	0
EGTIVVTK	1	1	1	W4X9Z3		846.486	0.005369	0.164517			23.67	0.306045	0
HFDGFPK	3	2	1	W4Z4P2		847.408	0.00161	0.105516	23.31	0.274162	30.35	0.0583065	0
ATSTINLK	2	1	1	W4YDT8		847.492	0.001112	0.079336			34.42	0.0218834	0
QTMELAR	1	1	1	W4ZB76		848.428	0.003475	0.134447	32.39	0.0420174			0
FWPSVGR	2	1	1	W4ZHL1		848.443	0.004876	0.155478			24.27	0.282079	0
LGQLFDR	3	1	1	W4Y9A4		848.456	0.003129	0.126936	34.39	0.0249464	27.79	0.125005	0
NLADFLR	5	1	1	W4YQM3		848.463	0.001528	0.100197	30.96	0.0548749	29.9	0.0752632	0
AIQELFK	3	1	1	W4YQ68		848.492	0.001914	0.111794	35.64	0.0145591	20.29	0.499507	0
FGVQQDR	1	1	1	O96459		849.423	0.001565	0.102204			22.34	0.375739	0
GITNPYGK	1	1	1	W4YXZ9		849.45	0.004661	0.152253	30.12	0.0627908			0
ELIEFAK	1	1	1	W4YBF1		849.475	0.003438	0.140397			28.55	0.0730999	0
SAFLGNIK	5	1	1	W4Z8A7		849.487	0.000762	0.0770825	35.67	0.013158	30.02	0.0508652	0
GGDDFDPK	1	2	1	P18294		850.356	0.000121	0.0404523			47.91	0.000288827	0
HLQLAIR	3	8	1	P08991		850.529	0.00127	0.0927167	29.61	0.0154248	26.42	0.0321528	0
YAHYIGK	1	1	1	W4YKL4		851.447	0.001065	0.0901157	22.96	0.281491			0
IAMGAFDK	1	1	1	W4Y3G1		852.434	0.003173	0.135458			28.61	0.0723035	0
IGIYDSGK	1	1	1	W4YMY8		852.449	0.009836	0.202398	34.6	0.0169208			0
GLVVPVLR	2	1	1	W4YJL7		852.569	0.000402	0.0539829			36.49	0.000964869	0
QYTSLSR	1	1	1	W4Y8N7		854.439	0.003703	0.1447			29.71	0.0408379	0
NPVQGLAR	2	1	1	W4XMD0		854.485	0.000121	0.030907	31.04	0.0242017	36.08	0.00758307	0
GLTDFFR	2	2	1	W4ZDX4		855.438	0.005704	0.167984	21.75	0.230244	22.04	0.219123	0
IAGLNVLR	1	1	1	W4YGH9		855.544	0.000121	0.0276989			37.11	0.00329739	0
LGLGVIQR	1	1	1	W4Y2X0		855.544	0.000121	0.0315736			34.48	0.00604185	0
VVDPSLVK	1	1	1	W4YPA7		856.514	0.001392	0.0945493			20.48	0.323227	0
GANPTEIR	4	3	1	Q1KND2		857.451	0.003482	0.140906	34.58	0.0117041	34.97	0.0103646	0
VIAGEALGK	1	2	1	W4YV57		857.51	0.00276	0.130643			20.7	0.43025	0
IDIVENR	1	0	0			858.469	0.007105	0.177848	25.83	0.160648			0
HLAYLNK	1	1	1	W4ZAU3		858.488	0.000402	0.0528747			27.17	0.142941	0
AIVEWLK	1	0	0			858.508	0.005704	0.168478			29.66	0.0798098	0
VALIWEK	1	1	1	W4YR38		858.511	0.001737	0.105461	34.05	0.0274304			0
VGVVMLPK	2	1	1	W4YDE0	M5(Oxidation)	858.516	0.002099	0.113467	35.04	0.0214473			0
IGMAIAQR	1	1	1	W4Z473		859.485	0.001528	0.0995543			24.47	0.30529	0
ESLVDGIK	3	1	1	W4YDE0		860.473	0.000514	0.0554169	31.6	0.0615384	48.62	0.0012332	0
LFPWGNK	3	2	1	W4Y329		861.464	0.004194	0.150748			29.49	0.0895748	0
LLEVMEK	1	1	1	W4YTF4		861.476	0.005335	0.162838			33.52	0.0326804	0
GFDIPADK	2	1	1	W4YF12		862.427	0.001565	0.102196	23.6	0.312109	22.8	0.342437	0
FGGSPELR	3	2	1	W4XCI0		862.443	0.000121	0.0371595	33.39	0.0369721	36.46	0.0180303	0
ELGIDTSK	1	1	1	W4XN77		862.454	0.000692	0.0646591	33.35	0.0359732			0
VFVGNGDR	1	1	1	KT351732		863.438	0.001652	0.103227	48.27	0.00106489			0
TTWDWR	4	2	1	W4ZH65		864.401	0.002254	0.123145	28.97	0.0511498	36.21	0.0103272	0
QLVDFSR	1	1	1	W4Z0K3		864.459	0.003972	0.147964			24.32	0.230773	0
LGLEDYR	5	4	3	KT351732;Q70JA0;W4Z4Y0		865.445	0.000125	0.0414651	47.46	0.000964669			0
VNLNYSR	1	1	1	W4Z2C0		865.455	0.007685	0.183376	34.73	0.0180875			0
SGDIIAYK	5	2	1	W4ZDK3		866.466	0.002177	0.115373	35.06	0.015267	35.13	0.0150229	0
GDLLHALK	1	1	1	W4YHS1		866.511	0.003389	0.131348	26.47	0.0512839			0
VMEYAVR	1	1	1	W4XHN5		867.437	0.007091	0.184971			26.68	0.0971893	0
AAVHQLTK	1	1	1	W4Y9S4		867.507	6.7e-05	0.0232895			33.63	0.0121383	0
DGEIFCK	2	1	1	W4XQM5	C6(Carbamidomethyl)	868.39	0.002554	0.123798	36.79	0.00473269	29.61	0.0249969	0
GMVQMFR	1	6	1	W4XG78		868.416	0.006851	0.181901			23.52	0.15651	0
HGWLGGDK	1	1	1	W4XSZ6		869.427	0.000402	0.0536209			22.08	0.187071	0
GTFIEFR	3	1	1	W4YEY1		869.453	0.00308	0.13519	31.39	0.0227634	31.25	0.0240341	0
EAVYFLK	1	1	1	W4YIR2		869.479	0.002939	0.134366			21.57	0.215954	0
VIPELNGK	4	2	1	E2S0A9		869.512	0.00574	0.171002	20.04	0.251671	28.25	0.0352363	0
IYYGLLK	1	1	1	W4XXY0		869.516	0.001209	0.084749			29.25	0.030188	0
TLLGIEPK	1	1	1	W4YDT8		870.533	0.000179	0.0414065			32.75	0.0140153	0
LNQVAGGGR	1	2	2	KT351732;Q70JA0		871.471	0.000762	0.0799907	28.55	0.0542489			0
DLITPGGAK	4	1	1	W4ZAZ7		871.492	0.000783	0.063025	27.89	0.0655909	40.07	0.00397048	0
LLQGSILK	1	1	1	W4Z5C9		871.565	0.000783	0.060587			36.76	0.00653675	0
DYGNLYK	2	1	1	W4ZD57		872.416	0.002254	0.122238	25.19	0.0898993	28.13	0.0456832	0
VEEIPASK	2	1	1	W4Z6D0		872.473	0.000121	0.0375459	44.38	0.00180371	35.43	0.0141634	0
IIGLDGER	1	1	1	W4ZHW6		872.485	0.002117	0.117369			35.49	0.0159182	0
NIEDILR	6	1	1	W4YIT6		872.486	0.002209	0.121005	30.18	0.0540622	30.36	0.0518673	0
AWDIIVR	5	1	1	W4XD09		872.503	0.000762	0.0765433	36.08	0.0155114	40.61	0.00545273	0
ALELDALK	9	1	1	W4YD32		872.511	0	0.0280554	53.7	0.000258294	50.25	0.000587678	0
KLIELEK	1	2	1	P18294		872.554	0.008318	0.194989			24.23	0.141023	1
DAVAEQLK	1	2	1	Q9TX29		873.472	0.000121	0.0368527			36.59	0.0171806	0
GGSWGPWK	1	1	1	W4YMP4		874.424	0.003606	0.136016	25.92	0.174112			0
TIEEVQR	3	1	1	W4YNC5		874.463	0.003438	0.14013	32.53	0.047107	33.3	0.039968	0
DGMITPLK	2	2	1	W4YQK5		874.473	0.000121	0.0343431	42.79	0.00471837	54.01	0.000356281	0
DDLLSAIK	1	0	0			874.49	0.005124	0.158949			22	0.565022	0
EGLDLLSK	1	1	1	W4Z473		874.518	0.003874	0.145243	20.59	0.529457			0
TGIDWER	2	3	1	Q00P45		876.421	0.000762	0.0745985	37.68	0.00946876	35.74	0.0147877	0
ETIEQEK	9	3	1	Q8MPK6		876.433	0.000676	0.0604307	35.23	0.0183099	39.2	0.00733982	0
VSTEVDAR	4	1	1	W4Z2Y1		876.444	0	0.0222272	47.2	0.00131286	51.74	0.000457196	0
GFEIAQGR	1	3	1	W4YDB3		877.458	0.002714	0.129907			21.71	0.505221	0
SAWEVMR	1	3	1	W4YB22		878.415	0.003566	0.143537			29.83	0.0534519	0
ELGFVSAR	1	1	1	W4XG37		878.476	0.002099	0.114993	31.13	0.0501473			0
SAALIFEK	4	1	1	W4YBT4		878.504	0.000121	0.0346505	48.47	0.000649293	42.22	0.00270506	0
AVLHVALR	3	2	1	W4YAR9		878.562	6.7e-05	0.0181378			35.31	0.00232609	0
ALDDFATK	2	1	1	W4Y7J3		880.443	0.000179	0.0427043			47.88	0.000839087	0
SILTQYR	1	1	1	W4YJH6		880.49	0.007129	0.185896			36.5	0.0091116	0
VSPLHSLK	1	1	1	W4YCH0		880.525	0.001796	0.110525			27.62	0.0389209	0
IYEISEK	1	1	1	W4XMD0		881.465	0.001345	0.0914371			27.75	0.0689149	0
FIMESGAK	2	1	1	W4YD34		882.44	0.00127	0.0929878	26.49	0.0946918	30.81	0.0343973	0
SFDMIDR	2	2	1	W4YP74		883.4	0.000762	0.0747125	30.59	0.0192927	32.15	0.0134708	0
DLLAAGVPK	1	1	1	W4YX98		883.526	0.002525	0.128376			20.84	0.187079	0
DPVNLQAK	2	1	1	W4YYB3		884.483	0.000125	0.0336715	48.47	0.000492126	33.51	0.0150186	0
LGGAAVQIR	3	1	1	Q0QBV2		884.533	0	0.00243659	48.16	0.000444522	71.64	1.90566e-06	0
ILLLAEGR	1	1	1	W4YPK0		884.558	0.000458	0.0551468			35.19	0.00655327	0
VGLQVAAVK	1	3	1	Q1KND2		884.56	0	0.00939163			56.41	5.41687e-05	0
LTYFDAR	7	3	1	W4Z1X7		885.447	0.000294	0.04778	47.99	0.000510718	44.35	0.00116796	0
NIDQLQR	1	1	1	W4YFG4		886.477	0.005167	0.160772	30.67	0.0364241			0
CPNVIGVK	1	1	1	W4XQZ8	C1(Carbamidomethyl)	886.484	0.001069	0.0783799			34.79	0.0160969	0
HFINDLK	2	1	1	W4YGT9		886.484	0.00127	0.091971	31.79	0.0321175	36.52	0.0106742	0
NSQILIAK	4	1	1	W4YB92		886.534	0.000121	0.035637	30.22	0.0521407	41.79	0.00360246	0
NVLVESAR	2	1	1	W4YAZ7		887.497	0.001485	0.0975854			31.26	0.0537186	0
FPHLVFK	1	1	1	W4ZA38		887.517	0.002177	0.119533	23.22	0.350891			0
AGVLDALTK	1	2	1	W4ZB84		887.522	0	0.00814367			59.12	8.4621e-05	0
LGSTAIGIR	1	1	1	W4XFY6		887.531	0.000621	0.0580757			28.91	0.0845076	0
AEGAEGQVK	3	1	1	W4X9T4		888.445	0.000121	0.0290438			46.57	0.00117306	0
EDLAALEK	5	31	8	W4XVH8;W4YVY4;W4XTK5;W4YIK6;W4Z8Z1;W4Z244;W4ZJ54;W4YLE4		888.469	0.000121	0.0407376	46.01	0.00181568	48.03	0.00116003	0
DNIQGITK	2	1	1	W4XFC5		888.48	0.001737	0.106962	22.62	0.441168			0
IWLVDSR	2	2	1	W4XRK5		888.497	0.003972	0.147374			27.28	0.161159	0
LVTLADEK	1	2	2	W4Y7J3;W4YYB3		888.505	0.001485	0.0971395			25.07	0.254383	0
DGMITPLK	1	2	1	W4YQK5	M3(Oxidation)	890.468	0.002177	0.119621	25.31	0.239087			0
VFLPWTK	8	3	2	P14000;O16138		890.515	0.002254	0.122581	27.04	0.118717	26.15	0.145718	0
AEHNFFK	1	1	1	W4XI49		892.438	0.000402	0.0520302			25.37	0.183679	0
MSVIWEK	3	1	1	W4ZAZ7		892.461	0.001454	0.0986549	42.72	0.00392638	24.76	0.248474	0
YGNPWEK	1	1	1	W4XD09		893.416	0.005167	0.16141	22.95	0.20305			0
LCDFNPK	3	2	1	W4YR12	C2(Carbamidomethyl)	893.422	0.001069	0.0784464	30.2	0.0427359	46.8	0.000951674	0
NFEWVAK	3	1	1	W4XDX6		893.449	0.001565	0.101707	27.35	0.123516	30.25	0.0574933	0
TYEVNLR	1	1	1	W4XUT3		894.428	0.004922	0.156126			30.95	0.0417432	0
INFTEDR	7	2	1	W4YAR9		894.429	0.001528	0.0995696	51.87	0.000338393	52.18	0.000311145	0
YAWVLDK	1	4	1	Q9U8R3		894.476	0.002254	0.122264			27.81	0.0872591	0
DGTYHFR	2	1	1	W4Z9Z3		895.41	0.000692	0.067439	33.15	0.0177207			0
YLPVFEK	1	7	1	W4Y8T8		895.495	0.005704	0.168489			29.51	0.0452253	0
DGETFTVK	2	1	1	W4Y8J0		896.439	0	0.0114288	42.04	0.00225062	51.79	0.000260251	0
VVDYTTAK	1	1	1	W4Y4X0		896.477	0.000121	0.0280662			40.74	0.00357574	0
EHLIASVK	1	1	1	W4Y044		896.522	0.001065	0.0897737	35.29	0.00872614			0
VLLDVIPK	11	1	1	W4Y044		896.585	0	0.0291105	46.96	0.000144988	43.74	0.000302208	0
LGFEEFR	2	1	1	W4Z5Q7		897.447	0.002372	0.120311	25.17	0.118138	26.44	0.0880708	0
QFSQFIK	4	1	1	W4YCF3		897.483	0.001796	0.109824	29.08	0.0470896	29.42	0.0465151	0
GSPLLIGIK	1	1	1	W4Z6R7		897.58	0.001825	0.108159	29.84	0.0127616			0
IAHGTPFR	2	1	1	W4X9G8		898.494	0.000402	0.0534659	35.19	0.011472	23.09	0.18139	0
HVLNFLR	5	8	1	W4XX98		898.528	0.000475	0.061185	29.76	0.0288511	29.72	0.0291181	0
LPVDVLSR	1	1	1	W4YXU2		898.537	0.000179	0.0428415			30.55	0.0211892	0
IIVNLNGR	1	3	1	P33095		898.552	0.002254	0.122716			26.91	0.0460372	0
DLDDYMK	5	1	1	W4XMR4		899.385	0.000121	0.037355	32.17	0.011619	28.14	0.0294646	0
DMEDFVK	1	0	0		M2(Oxidation)	899.385	0.002117	0.119261			23.88	0.0787827	0
YWANFAK	4	2	1	W4Y7N0		899.444	0.001565	0.104531			25.3	0.112146	0
TYDLLFK	4	1	1	W4YDU9		899.491	0.000121	0.0322464	26.62	0.0861284	40.21	0.0034253	0
LLNELVAK	1	1	1	W4XIN6		899.557	0.001065	0.089783	23.64	0.155056			0
SFNEEFK	1	2	1	W4Z352		900.41	0.002344	0.124392			28.76	0.0232164	0
VPVWLMR	1	1	1	W4XI49		900.514	0.000458	0.0539977			35.44	0.0152167	0
VPVISETR	1	1	1	W4ZE26		900.52	0.00451	0.1528			28.73	0.0808495	0
VALLELDK	1	0	0			900.544	0.000458	0.0542197			23.34	0.266714	0
VLLESAIR	4	1	1	W4YF12		900.555	0.000121	0.0269165	46.72	0.00109067	46.83	0.00106339	0
YWSNFGK	1	1	1	W4YYV7		901.423	0.0044	0.149837	26.32	0.0576364			0
SLDFYTR	1	2	1	W4Y7A1		901.443	0.004332	0.147448	34.85	0.011817			0
YHNNLLK	1	1	1	W4XJ69		901.492	0.003311	0.129295	27.24	0.133387			0
LSDGVAVLK	1	3	1	Q1KND2		901.537	0.004238	0.152105			26.51	0.143395	0
SLVQILTK	1	1	1	W4XD08		901.572	0.000762	0.075144	40.03	0.00308363			0
ALVETLKK	2	2	1	W4XNL0		901.574	0.001112	0.0791338	36.08	0.00743511	34.21	0.0114363	1
HFELGGDK	1	1	1	W4YHP8		902.438	0.000835	0.0643171			23.51	0.172915	0
GFGDHELK	1	0	0			902.44	0.00653	0.172376	21.6	0.28538			0
GIFLLPDK	10	1	1	W4XV44		902.537	0.001112	0.0800098	40.14	0.00516092	30.11	0.0619118	0
LQLLFLR	1	1	1	W4XFQ2		902.589	0.002432	0.126678			27.95	0.0194794	0
ECLPTQR	1	1	1	W4XGP5	C2(Carbamidomethyl)	903.435	0.002177	0.117177	26.03	0.129095			0
LCVIENR	1	1	1	W4YNR9	C2(Carbamidomethyl)	903.474	0.005369	0.163941			25.98	0.194056	0
TVTQLWR	1	1	1	W4ZEA0		903.508	0.001392	0.0940932			45.83	0.00201006	0
IVSSIEQK	1	3	1	W4XK99		903.523	0.000692	0.0657364	31.08	0.0490123			0
STLEADIR	1	2	1	W4Z923		904.44	0.009083	0.198858			29.29	0.066417	0
IWDLETK	1	1	1	W4XR42		904.482	0.004746	0.155542	25.19	0.236856			0
MGLDVLTR	1	1	1	W4XDQ6		904.496	0.000121	0.0404837			30.22	0.073862	0
ESILDLSK	1	1	1	W4XNC2		904.503	0.000861	0.0857307	26.04	0.188406			0
GLMIIWR	1	1	1	W4YIE2	M3(Oxidation)	904.509	0.00161	0.107125			33.64	0.0307301	0
TFIPLDAK	1	1	1	W4XNB3		904.517	0.002177	0.117073	23.7	0.288368			0
IIDFGLAR	1	2	1	W4YVA2		904.528	0.000349	0.0504353			26.94	0.114301	0
GFAGDDAPR	32	1	1	Q38HL4		905.418	0	0.00811896	53.28	0.000172451	53.38	0.000211231	0
FAEHVFR	1	1	1	W4ZFP4		905.467	0.007933	0.183526	23.33	0.345135			0
ATDVMLAGK	2	1	1	W4YDE0		905.478	0	0.0100263	58.91	9.80031e-05			0
GVMVGMGQK	7	1	1	I2E654		906.455	0.000121	0.0273166	28.57	0.0839531	46.64	0.00128762	0
NFDEILR	8	2	1	D9IVF0		906.469	0.000861	0.0877161	25.11	0.202411	30.66	0.0581123	0
NYELIVR	1	1	1	W4Z9F2		906.504	0.003703	0.145472			20.14	0.561601	0
ADLIAYLK	2	1	1	W4YJY4		906.536	0	0.00505859	66.84	7.35935e-06	28.6	0.0543871	0
GNEMMAVR	1	1	1	W4ZHK2		907.409	0.00161	0.105986			26.04	0.0841234	0
DGDGTITTK	4	11	3	Q76LB7;P05932;W4Z077		907.439	0	0.0014644	59.53	6.19548e-05	60.55	5.02198e-05	0
NGYELSPK	2	1	1	W4YQM3		907.454	0.000121	0.0301007	40.19	0.00596811	57.5	0.000122168	0
DIFPLFR	2	1	1	W4XS65		907.504	0.003214	0.136335	24.87	0.183772	26.9	0.115154	0
NLLSVAYK	3	8	1	W4XK99		907.529	0.000783	0.0609604	31.13	0.0306049	32.7	0.0213202	0
EDYAFHK	1	1	1	W4Y6L8		909.411	0.007175	0.180699	20.95	0.253111			0
QGEDVSFK	2	2	1	Q05634		909.433	0.000692	0.07087	35.53	0.0115598			0
GIGPTYSSK	1	2	1	W4YYR1		909.473	0.001392	0.0935405			25.53	0.152265	0
IFSATGWK	1	2	2	W4YYY3;W4YAA9		909.481	0.000294	0.0466474			27.62	0.0889991	0
ISVDYGKK	1	1	1	W4Z8Z1		909.505	0.002008	0.112661	34.09	0.0178398			1
FVADGVFR	2	1	1	W4YD34		910.485	0.005167	0.161261	25.34	0.121645	24.95	0.133074	0
GPPPPPPPR	1	1	1	W4YA47		911.51	0.007679	0.190821			22.64	0.214534	0
VYFNIEK	2	1	1	W4XHS3		912.486	0.002344	0.125061	26.13	0.0949527	27.68	0.0676462	0
GVPLNIDGK	1	1	1	W4YXP8		912.513	0.000917	0.0736642			30.11	0.0317847	0
TLVPELIK	1	2	1	W4YXS3		912.581	0.000121	0.0250852			30.71	0.0152852	0
ELGVPENR	1	1	1	W4YB92		913.466	0.005335	0.162617			25.39	0.107244	0
GGNNWPLR	2	2	1	W4YPQ6		913.469	0.001825	0.107467	37.89	0.00608768			0
VEAPEIKK	1	1	1	W4YTG5		913.536	0.001345	0.0927231			35.96	0.00812509	1
GMVGLQGPR	3	1	1	Q70BL5		914.493	0.000363	0.0573951	29.49	0.0467273	27.79	0.0701128	0
LLDLDPTK	1	1	1	W4YR19		914.522	6.7e-05	0.0215111			41.54	0.00350026	0
YWSNFAK	4	7	2	W4YGM4;W4XAX2		915.436	0.001796	0.111148	27.43	0.0588235	27.48	0.0581502	0
HFLLNGSK	1	1	1	W4Y0Y6		915.508	0.001069	0.0770399			23.38	0.310188	0
HVLNFMR	3	5	1	W4Z325		916.487	0.001737	0.104706	33.32	0.0325445	22.7	0.371089	0
NVAENITR	1	1	1	W4XD09		916.487	0.000692	0.0681635	27.96	0.110529			0
IPLLSDMK	2	1	1	W4Z332		916.515	0.000121	0.0265024			32.91	0.0379412	0
DGIPVLFR	1	1	1	W4XGP4		916.524	0.003214	0.136569			21.67	0.468029	0
WPFGWPK	1	2	1	Q27747		917.474	0.000762	0.072826	40.17	0.00793811			0
IHEDYLK	1	1	1	W4ZAR7		917.476	0.001454	0.0965286	27.02	0.167924			0
AAAEIAMIK	1	2	1	W4YDB3		917.516	6.7e-05	0.0191848			38.8	0.0105856	0
GLLVFLQK	1	1	1	W4YSA2		917.582	0.000121	0.0378883			34.18	0.00716146	0
YNPGVLQK	1	2	2	W4ZF87;W4YNA2		918.507	0.000882	0.0672903			24.2	0.284382	0
VFLPWTR	2	1	1	W4YAH5		918.522	0.000621	0.0575775			40.62	0.00575229	0
HFLMEDK	1	1	1	W4Y1D3		919.438	0.000475	0.0591104	37.22	0.00932231			0
DTQDALEK	1	1	1	W4XNL0		919.44	0.001209	0.0840618			20.24	0.503398	0
EAIGNFLR	5	2	2	W4YKL4;W4Y3C9		919.501	6.7e-05	0.0205412	66.7	1.64302e-05	65.69	2.05568e-05	0
ELAFQIAK	1	1	1	W4Z979		919.531	0.004661	0.153469	21.53	0.384932			0
HVLNPALR	2	1	1	W4XDE1		919.551	0.003389	0.130575	22.45	0.211044	21.28	0.231239	0
GGNPSAFDR	1	1	1	W4XEL7		920.424	0.001209	0.0856135			26.18	0.0962757	0
QFIEDIR	6	1	1	W4Z8A7		920.484	0.001825	0.108956	32.69	0.0371137	33.6	0.0290938	0
FGLVNSAGR	2	3	1	Q05634		920.493	0.001454	0.0980584	32.14	0.0415441	28.36	0.0894983	0
GLFIIDDK	2	2	2	W4YGI4;W4XS16		920.513	0.000121	0.0340174	53.01	0.000310021	47.4	0.00109	0
LSLAEFIK	3	1	1	W4ZFP4		920.546	6.7e-05	0.0194017			47.28	0.000641644	0
VFSYYDK	1	1	1	W4YXR4		921.437	0.002649	0.124485	25.63	0.14196			0
FDGEAVQR	1	2	2	W4Y2X0;Q99327		921.448	0.000917	0.0685016			28.71	0.0771178	0
ELMPIYR	2	1	1	W4Y132		921.493	0.002554	0.124357	21.16	0.474287	27.23	0.126125	0
TLGSIVGFK	2	1	1	W4Y5H4		921.539	6.7e-05	0.0226484	21.99	0.222293	33.19	0.0177981	0
GVMVGMGQK	1	1	1	I2E654	M3(Oxidation)	922.45	0.001069	0.0769786			34.09	0.02016	0
DALFDSVR	8	1	1	W4Y9K0		922.466	0.000514	0.0555717	35.58	0.0160206	36.08	0.0142784	0
GAGWLFGSK	4	1	1	W4Y8C4		922.48	0	0.00927279	31.39	0.0416422	46.41	0.00131079	0
IIAPPERK	15	32	21	P53465;P10990;P53466;W4Y1A3;P53474;W4Y157;P53463;P53464;P12431;Q25379;Q86N81;Q25381;O18555;O18554;W4Y969;W4ZD41;W4YKQ1;W4YHN2;O18553;O18513;W4ZC67		923.569	0.001984	0.11399	45.8	0.000441885	33.76	0.00719443	1
NFSDTNVK	4	1	1	P22623		924.441	0.000237	0.0450818	26.52	0.0867975	30.52	0.0347322	0
AAIDCGYR	3	1	1	W4ZJJ0	C5(Carbamidomethyl)	925.419	0	0.0142863	42.66	0.00139023	42.72	0.00128563	0
EYFPLEK	2	1	1	W4ZGQ4		925.466	0.003475	0.133094	24.27	0.150392	23.95	0.156858	0
TSTATFLGK	1	3	1	W4XAX3		925.502	6.7e-05	0.0215177			31.24	0.0309293	0
FLVNTFGK	1	1	1	W4XT36		925.516	0.001209	0.0853389			28.23	0.0539628	0
QGLCYSAK	2	1	1	W4XHE1	C4(Carbamidomethyl)	926.441	0	0.0214013	50.27	0.000425695			0
EFVVASFK	1	1	1	W4YNH0		926.503	0.000621	0.0593242			28.81	0.0520829	0
GAGPILEAAK	1	1	1	W4ZA38		926.537	0	0.0254402	36.43	0.00704143			0
DIVEPLLK	1	1	1	W4XHN6		926.558	0.004661	0.152527	22.94	0.122212			0
EVIELPVK	1	1	1	W4XW63		926.562	0.000917	0.0732982			24.38	0.0860819	0
ILIVTDPR	1	3	2	P38980;P46771		926.568	0.001565	0.105069			30.05	0.0186342	0
FDITYNR	1	0	0			928.456	0.007638	0.190075			20.38	0.307392	0
IPIDEWR	3	1	1	W4YKL5		928.49	0.001454	0.0945907	45.47	0.00123875	51.41	0.000242851	0
MVLNLNPK	15	2	1	M1F7C1		928.533	0	0.0269386	45.63	0.00134165	44.83	0.00166892	0
HILNYLR	1	2	1	W4YKN4		928.54	0.000762	0.085186	26.44	0.115423			0
DIELGLLR	2	1	1	W4YU18		928.548	0.007258	0.180953	24.31	0.202021	28.08	0.0833998	0
ILDLLEGR	1	1	1	W4XP23		928.549	0.000125	0.0457743	31.22	0.0411525			0
HFNLPSSK	1	1	1	W4XYE2		929.488	0	0.0265322	48.12	0.00074387			0
LLADVENR	1	1	1	W4XIN3		929.495	0.008186	0.185902	20.66	0.411467			0
NPLFLGLR	3	2	1	W4Z7T2		929.561	0.001252	0.0883605	24.41	0.183295	30.21	0.0539759	0
LWLWLAK	2	2	1	W4X9I2		929.566	6.7e-05	0.0218258			30.9	0.0408447	0
DIIEDTPK	10	1	1	W4XF93		930.476	0.000121	0.0336761	43.86	0.00274031	40.58	0.00532428	0
DNDLIAAAK	2	1	1	W4XQG2		930.492	6.7e-05	0.0152967	40.36	0.00723934	39.58	0.00866361	0
GFDGPEGPR	2	4	2	Q9N2N7;Q26052		931.429	0.000692	0.0686264	38.45	0.00505828			0
TLDEEVAR	4	1	1	W4YDE0		932.47	0.000125	0.0476032	27.74	0.120479	45.94	0.001686	0
ASLADLQSK	1	1	1	W4XSQ9		932.515	0.000125	0.0416121	34.78	0.0258476			0
LFVWVLR	3	1	1	W4YGA4		932.575	0.001112	0.08049			29.64	0.0319952	0
TYDFLFK	2	1	1	W4YMP8		933.473	0.000121	0.0361658	31.88	0.0488097	25.88	0.197801	0
TALAMGVDR	1	1	1	W4YVV1		933.482	0.001112	0.0803065			32.02	0.0492398	0
MGWSALIR	1	1	1	C3RSF7		933.501	6.7e-05	0.0180974			32.83	0.0403926	0
LTSESQLR	2	1	1	W4XFB0		933.504	0.000121	0.0372598			45.23	0.00223288	0
KPEDFLGK	1	1	1	W4XWY1		933.505	0.000125	0.0500755	32.07	0.0472481			0
NFQPDTGR	1	1	1	W4XSL7		934.437	0.000475	0.060077	35.53	0.0134071			0
DEIPYLGK	3	1	1	W4YD71		934.492	0.001345	0.0909228	20.36	0.643394	29.59	0.0752819	0
QLALNTFK	1	2	1	W4Y5Z5		934.539	0.002714	0.129874			28.57	0.0674822	0
VTNFGELR	3	1	1	W4YBV4		935.506	0.000121	0.0344182			44.43	0.00238162	0
VLDVPEHK	2	2	1	Q66NB9		936.516	0.000237	0.0447641	33.49	0.022229	40.81	0.00418245	0
TLVDFVSR	2	1	1	W4YD71		936.518	0.000121	0.0401215			37.78	0.00827788	0
EGFDNISR	6	3	1	Q1KND2		937.438	0.000121	0.0310417	65.45	1.20456e-05	58.72	6.12972e-05	0
GQAFVIFR	1	1	1	W4YJH2		937.528	0.000294	0.0481024			24.48	0.163789	0
EFLLIFR	5	1	1	W4X9J1		937.553	0.001112	0.0797884			30.62	0.0269192	0
AHSIQIIR	1	1	1	W4Z6D0		937.566	0.000835	0.0645034			35.45	0.00671415	0
LDPMFTSK	2	1	1	W4XNE2		938.466	0.000762	0.0719312	30.4	0.0417701	30.35	0.0416541	0
NSYWQIK	1	1	1	W4XMF3		938.475	0.004238	0.15151			26.42	0.104782	0
LYSESLAR	3	1	1	W4XN05		938.498	0.000125	0.0347686	42.35	0.00267767	26.37	0.104265	0
TTDGYLLR	3	2	1	W4Y6K2		938.5	0	0.0143495	65.71	1.22989e-05	64.52	1.63877e-05	0
DGWTWFK	6	1	1	W4XFB0		939.436	6.7e-05	0.023686	47.56	0.000661213	46.01	0.000944803	0
NMGLYGER	2	1	1	W4YHM9		939.436	0.00127	0.0925064	29.21	0.0452211	29.35	0.0428575	0
YGSGTAEVR	1	1	1	W4ZDU6		939.453	0	0.00759031			49.91	0.000430326	0
AMYQSIVK	1	1	1	W4Y3U0		939.499	0.000783	0.0606093			27.3	0.084725	0
TFLEGDMK	2	1	1	W4Z6W9		940.451	0.000121	0.0371593	26.21	0.0899887	22.93	0.201695	0
NGYGFINR	2	1	1	W4XI83		940.468	0.000962	0.088633	21.59	0.297826	29.2	0.051517	0
DLHALEDK	5	2	2	W4Y7J3;W4YYB3		940.472	0.000179	0.0411677	37.51	0.00786853	37.36	0.00783284	0
IFNMYPR	3	1	1	W4ZAZ7		940.476	0.002177	0.119327	31.58	0.0308243			0
LNQPLGNGK	2	2	2	KT351732;Q70JA0		940.524	0.000125	0.0301818	26.35	0.0870182			0
VELFYDR	1	1	1	W4XEQ9		941.472	0.002432	0.126569			22.89	0.191481	0
IAYKPPPR	1	2	2	Q9GV77;W4Z4G3		941.557	0.000121	0.026469			45.44	0.000911571	0
GILTLEAPK	3	1	1	W4YWT4		941.572	0	0.0176365	60.45	2.52891e-05	66.42	6.60159e-06	0
LLQAIQAGK	3	1	1	W4YDV2		941.583	0	0.0239996	30.45	0.0224942	38.41	0.00374229	0
LVGGVLVER	1	1	1	W4Z4H6		941.584	0.000882	0.067512			27.8	0.0414067	0
EGYPDFSK	8	1	1	W4YHV1		942.425	0	0.0250673	51.57	0.000166842	54.5	7.8946e-05	0
QEQVVLAR	3	1	1	W4YJV2		942.54	0.000237	0.0455032	36.03	0.0125603	31.36	0.0369591	0
LGITVSGPAK	1	2	1	W4YPA7		942.563	0	0.0121474			44.25	0.00173825	0
MVLNLNPK	1	2	1	M1F7C1	M1(Oxidation)	944.531	0.000569	0.057292			23.85	0.314018	0
AGLQFPVGR	8	48	2	P08991;W4XGI8		944.534	0	0.00674878	43.57	0.00336909	52.49	0.000426674	0
VTGIITQGR	7	4	3	KT351732;Q70JA0;W4Z4Y0		944.553	0	0.0129492	30.9	0.0557602	40.53	0.00607189	0
KVTLELGGK	1	3	2	W4XV28;W4XV29		944.578	0.000121	0.029191			41.6	0.00353526	1
DIGGSDPER	1	1	1	W4Z491		945.428	0.000882	0.0674092			35.89	0.00591266	0
DQEIEALK	1	1	1	W4ZJ47		945.503	0.00203	0.115807			28.45	0.109811	0
GGPLDIMSR	2	1	1	W4YIT6		945.529	0.000121	0.0342136			32.98	0.0410605	0
IDTIAIDGK	1	1	1	W4XSB0		945.531	0	0.00777566	48.19	0.00119619			0
VVNPLFEK	2	1	1	W4Y5S7		945.543	0.000125	0.0355629	41.29	0.00517513			0
ELEDLGDR	3	2	2	W4Y2X0;Q99327		946.45	0.000475	0.0585682	41.39	0.00441835	26.38	0.139582	0
ENLEETGR	1	2	1	W4YP78		947.444	0.006109	0.170212	26.62	0.112152			0
GIQTSQDAK	1	3	1	Q9U6S0		947.481	0.001209	0.083998			27.08	0.142702	0
EIDDLTDK	2	1	1	W4Z4Z2		948.454	0.000179	0.0425818	29.53	0.0717606	32.87	0.0326633	0
CWQIVDK	1	1	1	W4YH08	C1(Carbamidomethyl)	948.455	0.004661	0.152566	26.1	0.15661			0
VLDWIFR	1	2	1	W4YQK5		948.537	6.7e-05	0.0182384			46.51	0.00126085	0
IVAEEFLK	3	1	1	W4Y916		948.544	0.000125	0.0357138	32.09	0.0307154	32.41	0.0284475	0
VFVESVLR	1	1	1	W4XSB2		948.554	0.001022	0.0757368			26.07	0.101217	0
DGVVFGVEK	2	2	1	W4ZEW4		949.502	6.7e-05	0.0175921	40.74	0.00605093	47.22	0.0014102	0
EGAEFLKR	1	1	1	W4XGB8		949.523	0.009317	0.19481	33.75	0.0280217			1
ILGYIDGAK	1	1	1	W4XHM9		949.523	0.000783	0.0616998			29.64	0.072193	0
DQVLFVTK	2	1	1	W4XZZ0		949.538	0.000125	0.0410117	35.14	0.0171011	32.88	0.0287755	0
GLELEFSR	5	1	1	W4YYY3		950.497	0.000762	0.0812036	30.8	0.055645	30.32	0.0601041	0
DYVDVAIR	2	1	1	W4YD34		950.498	0.005167	0.161551	24.9	0.215837			0
NALSDFER	1	1	1	W4XCP9		951.439	0.000121	0.039585			24.45	0.148594	0
YGNANAWR	1	1	1	W4Y8C4		951.445	0.000125	0.0427984	51.98	0.000306159			0
EDSLISCK	3	1	1	Q70BL5	C7(Carbamidomethyl)	951.449	6.7e-05	0.0189042	41.62	0.00324011	59.19	5.89865e-05	0
YGNANVWK	3	1	1	W4ZAK5		951.469	0.000349	0.0499749	23.07	0.280862	51.03	0.000449256	0
NDVAEYIK	1	1	1	W4Z9Z3		951.484	0.000402	0.0518879			34.11	0.0232502	0
DTTMAATLK	5	1	1	W4XGB8		951.485	6.7e-05	0.0240234	38.08	0.00941359	42.63	0.00326909	0
DYLHYIK	1	1	1	W4Z3I3		951.503	0.005507	0.164511	21.1	0.441296			0
LAANYPFR	4	1	1	W4YJT9		951.508	0.000125	0.0437122	33.18	0.0266866	32.74	0.0295586	0
SLLEFQSK	1	1	1	W4Z2I9		951.517	0.001112	0.0807946			34.95	0.0171461	0
TFWEDVR	2	2	1	W4YEJ8		952.456	0.000475	0.0610809	37.08	0.00843283	28.64	0.0558717	0
EVFETATR	1	5	1	O97041		952.473	0.001209	0.0848649			25.23	0.139461	0
LTYEWIK	1	0	0			952.519	0.006593	0.180003			25.36	0.129818	0
VNIVPVIAK	1	1	1	W4XCZ5		952.622	0	0.0121331			33.18	0.00310141	0
GGATFTEDR	4	1	1	W4YJV2		953.436	6.7e-05	0.0196017	59.02	3.35215e-05	53.29	0.000137831	0
SQVTVEYK	3	2	1	Q6PTG3		953.5	0.000692	0.0660472	39.5	0.005223	51.49	0.000325341	0
LILPGELAK	9	26	1	W4ZAD2		953.606	0	0.012904	34.73	0.00412227	43.57	0.000538438	0
GFGGIYGVGK	4	2	1	W4ZBD0		954.508	0	0.00919049	43.98	0.00149779	47.09	0.000769033	0
YFLWVVK	1	2	1	W4XJK8		954.546	0.000917	0.0708975			23.89	0.117392	0
LPLDLVER	1	1	1	W4ZKD8		954.567	6.7e-05	0.0167914			34.29	0.00878844	0
VAEGIPLKK	7	1	1	W4ZGT2		954.6	0.000882	0.0649488	38.89	0.00181416	44.38	0.000512479	1
AMYQSIVK	1	1	1	W4Y3U0	M2(Oxidation)	955.485	0.000882	0.0652159			28.32	0.0575674	0
YILDYLR	1	1	1	W4Y6J5		955.529	0.007638	0.19009			26.59	0.0821205	0
SLEDFFAK	1	1	1	W4Z7X4		956.475	0.000835	0.0632029			46.16	0.000849781	0
EAFSLFDK	56	11	3	Q76LB7;P05932;W4Z077		956.475	0.000121	0.0304513	66.26	8.4345e-06	66.28	8.28977e-06	0
EFLSGIYK	2	1	1	W4ZFC6		956.509	0.000294	0.0463926	29.16	0.049931	41.13	0.00320696	0
TIILPPFR	3	2	1	Q00P45		956.595	0.001209	0.0860319	24.47	0.114685	33.86	0.0136296	0
EGWPLEVK	2	2	1	W4XQZ8		957.506	0.000237	0.0456266	30.27	0.0431333	30.25	0.0428604	0
DINLDVLR	1	1	1	W4XHN6		957.539	0.003567	0.134986	29.5	0.0614866			0
DGANVVIAAK	1	1	1	W4XB51		957.541	0	0.00111985			61.78	3.73355e-05	0
GEFSEFDK	2	1	1	W4YEY1		958.42	0.001553	0.101708	23.87	0.054352			0
VLENAEGAR	1	2	1	A0FKR3		958.496	0	0.0096119			59.51	5.92742e-05	0
DEVAQGIAR	2	1	1	W4YY27		958.498	0	0.0276767	32.25	0.0313914	40.11	0.0051382	0
NLVQESLR	5	1	1	W4XJ88		958.531	0.000349	0.0504273	23.11	0.316891	32.92	0.0324426	0
ANNWWLR	6	1	1	W4ZDU8		959.491	0.000125	0.0429861	51.72	0.000390999	30.35	0.0521714	0
AMGNLTQPK	1	1	1	W4XIU9		959.499	0	0.00783649			42.61	0.00341302	0
AIVVTDGER	1	1	1	W4XRK5		959.512	0.000458	0.0545516			47.08	0.00137805	0
ETVQIIEK	3	1	1	W4XC06		959.542	0.000349	0.0506471			47.06	0.0014218	0
TLQTAIGQK	1	1	1	W4YLI7		959.565	0.005009	0.157047			20.06	0.573028	0
SLLSGLLEK	1	2	1	W4YPG7		959.579	0.00203	0.11584			31.15	0.0336488	0
HLTGEFEK	2	1	1	W4Z513		960.485	0.003127	0.135308	26.82	0.131645	24.18	0.24559	0
GGPLDIMSR	1	1	1	W4YIT6	M7(Oxidation)	961.482	0.001252	0.0886306			21.91	0.427728	0
ALEPFEQK	2	1	1	W4XLW1		961.5	0.001553	0.101908	26.02	0.186276			0
FAFYDTAK	1	1	1	W4YQE4		962.464	0.006333	0.177948			39.74	0.00576501	0
AESNGMLIK	2	2	1	Q05634		962.5	0	0.00926703	52.97	0.000368403			0
EGLEVFLR	1	1	1	W4Y812		962.535	0.005704	0.167847			28.64	0.0874663	0
IFAVATQGR	1	2	2	KT351732;Q70JA0		962.545	0.000121	0.0292118			41.89	0.00378578	0
INLGVGAYR	14	2	1	W4YHM9		962.546	0	0.010891	53.01	0.000266018	52.73	0.000311201	0
IQFGTAGLR	1	2	1	W4ZL03		962.549	0.00574	0.16986			23.35	0.24275	0
FGFGFGFGK	2	1	1	W4YSZ3		963.476	0	0.00177453			68.81	8.14124e-06	0
YNLGLDIR	11	2	2	W4ZI37;W4ZI36		963.527	0	0.0129274	52.88	0.000330262	52.94	0.000343262	0
TALDIFRK	1	1	1	W4YGX3		963.557	0.002939	0.133828			35.57	0.0129514	1
KWADEMGK	1	1	1	W4XZA7		964.459	0.001825	0.109124	23.7	0.199426			1
EELEGFLK	5	1	1	W4YA46		964.503	6.7e-05	0.0193826	46.75	0.00127972	45.04	0.0019113	0
DVFTIVDR	1	1	1	W4XMS0		964.511	0.00127	0.092896	34.56	0.0213642			0
QTATQLFR	2	1	1	W4Y5S7		964.522	0.000861	0.0864805	34.98	0.0188865			0
FLIDGFPR	1	1	1	W4X9Z7		964.53	0.000121	0.0363122			34.07	0.021017	0
MPTACDDR	3	1	1	W4YC46	C5(Carbamidomethyl)	965.38	0	0.0209515	52.72	3.58158e-05	51.78	4.21477e-05	0
ASFNHFDK	1	1	1	W4YYJ5		965.457	0.000621	0.0575335			25.84	0.121707	0
TLQFEDGR	2	1	1	W4XGY3		965.468	0.000125	0.0478286	29.92	0.0548002	29.78	0.060067	0
VLSLYASGR	3	1	1	Q86N81		965.539	0	0.0138673	46.83	0.000951348	43	0.0022378	0
WSELFER	3	1	1	W4YD32		966.467	0.000402	0.0525973			39.75	0.00462364	0
FLYPEGIK	2	1	1	W4XGY3		966.536	0.001454	0.0985376	28.33	0.0660282			0
DTTMAATLK	1	1	1	W4XGB8	M4(Oxidation)	967.481	6.7e-05	0.0151683			39.82	0.00493537	0
DTAEAYLGK	1	1	1	W4Y0E3		967.484	6.7e-05	0.0158354			44.58	0.00167899	0
YSPYKPGR	1	1	1	W4YPA7		967.5	0.000294	0.0464478			35.16	0.015148	0
TGFLSIDSK	3	1	1	W4Y278		967.506	0	0.0147903	56.39	0.000111937	57.06	9.57377e-05	0
TVVMGASFR	4	1	1	W4Z2Y1		967.507	6.7e-05	0.0219731	20.1	0.467119	39.18	0.00577335	0
QSFFPITK	1	1	1	W4XCL8		967.535	0.003606	0.141176	37.29	0.00772681			0
VYEWLMK	19	2	1	W4ZD57		968.493	0.000125	0.0493647	31.36	0.0338883	31.04	0.036637	0
EGFDFLLK	1	1	1	W4Y917		968.513	0	0.00517531			54.51	0.000150449	0
GNVGFVFTK	4	1	1	W4ZJJ8		968.521	0	0.0160257	46.08	0.00102834	40.1	0.0039627	0
SMLNWYR	1	3	1	W4XAQ2		969.459	0.006449	0.171598	23.18	0.144733			0
EAFGLYDR	1	1	1	W4YW27		970.472	0.001914	0.112182	38.39	0.00462883			0
SWDIFFR	2	1	1	W4YW08		970.48	0.000121	0.032119			35.35	0.00937953	0
NNYQYIR	2	1	1	W4ZDU8		970.482	0.001984	0.114122	29.31	0.0406166	31.54	0.0223764	0
TTTYTVER	5	1	1	W4XD75		970.487	0.000121	0.033431	29.8	0.0358642	34.1	0.0135193	0
VPEGINDAR	2	1	1	W4Y8J0		970.498	0	0.013238			30.4	0.032194	0
VVAPNMALR	1	2	1	W4YDB3		970.552	0	0.0133509			33.29	0.0159397	0
SYVYNVAR	1	2	1	W4Z352		971.501	0.000294	0.0477893			30.07	0.0403937	0
EALPDLASR	1	1	1	A8CFY4		971.517	0.002117	0.118725			37.07	0.0105138	0
DLVVLGVEK	1	2	1	W4XHR5		971.578	0.000621	0.0589896			33.83	0.0225837	0
ITDLILQR	2	1	1	W4YQY2		971.597	0	0.0124447	46.66	0.00102169	46.25	0.00120703	0
GQGLLDDVR	1	1	1	W4XT10		972.497	0.00574	0.171414			29.56	0.0462569	0
LTPEDIER	1	1	1	W4XYP1		972.5	0.003475	0.133146	46.33	0.00110817			0
IGHGYAINK	1	2	1	W4Y5Z5		972.529	0.000125	0.043806	26.05	0.151347			0
QNIEDIIK	3	1	1	W4Z9Z3		972.536	0.000349	0.0509017	22.76	0.348254	44.85	0.00217518	0
DVLNEVER	1	1	1	W4Y0S7		973.499	0.000125	0.0464687	45.91	0.0015092			0
ISVISDVLK	2	1	1	W4XWZ8		973.597	0	0.0103493	39.09	0.00416789	53.43	0.000163873	0
YFCSELR	1	8	2	Q70BL5;Q26638	C3(Carbamidomethyl)	974.439	0.0044	0.148465	22.61	0.113219			0
LDTIEDIR	1	2	1	W4YXH6		974.517	6.7e-05	0.0172717			46.96	0.00146398	0
LNVWDLSK	2	2	1	W4ZDM4		974.534	0.000125	0.0386747	44.66	0.00252381	29.1	0.0907938	0
LFLLLLDK	1	1	1	W4XUT3		974.632	0	0.0066845			29.06	0.0145273	0
IGLFGGAGVGK	3	3	1	Q25117		975.561	0	0.00231154	33.49	0.0289447	44.67	0.00233035	0
ETTGLTLLK	3	1	1	W4Y5Z5		975.573	0.000121	0.0253685	33.55	0.0291436	29.32	0.0535631	0
DGLDEASNR	61	1	1	W4X9T4		976.437	0	0.00943342	52.4	0.000159397	53.12	0.000139921	0
AGFAGDDAPR	368	29	16	P53465;P10990;P53466;W4Y1A3;P53474;W4Y157;P53463;P53464;W4Y969;O18555;O18554;W4ZD41;W4Z0B1;W4YKQ1;W4YHN2;O18548		976.453	0	0.000393273	79.56	4.49289e-07	93.35	2.04835e-08	0
DVTEDELR	1	1	1	W4YP69		976.456	0.00127	0.0922433	40.9	0.00362929			0
LLEFNQGR	2	1	1	W4Z0T0		976.525	0.000475	0.0590002	25	0.246183	20.69	0.664138	0
NILGGTVFR	7	2	2	W4XA42;W4XP66		976.562	0	0.0145828	43.59	0.00225543	51.1	0.000445178	0
KNLADFLR	1	1	1	W4YQM3		976.567	0.002177	0.118914	32.04	0.0305709			1
IMSDEVER	7	1	1	Q6WQT5		978.458	0.000121	0.0288995	45.48	0.00131801	59.14	5.6744e-05	0
FTSDPANAR	5	1	1	W4Z2M3		978.464	6.7e-05	0.0206256	31.04	0.0410838	45.22	0.00152558	0
DIFQGISAK	8	2	1	W4Z8A7		978.529	0.000125	0.0472352	44.92	0.00197613	28.58	0.0861869	0
SLMFIVLR	1	1	1	W4Y170		978.58	0.000121	0.028938			34.69	0.00967932	0
FTISLNER	1	1	1	W4XIL9		979.524	0.000569	0.0564881			41.78	0.00383975	0
NEFNLESK	1	2	1	W4XAV7		980.465	0.000121	0.0410154			35.01	0.013251	0
TAASSSSLEK	1	1	1	W4YKQ1		980.489	0	0.0131161	52.93	0.000256448			0
GMNVYLER	5	1	1	W4YD32		981.485	0.000762	0.078835	35.01	0.014513	32.94	0.0230704	0
ETAEAYLGK	6	4	3	P22623;Q06248;W4XYP1		981.494	0	0.0144652	44.71	0.00165314	39.51	0.00540129	0
YGSITVWR	1	1	1	W4ZID9		981.516	0.000121	0.0320381			22.79	0.254066	0
YCWLQGR	1	1	1	W4XGX6	C2(Carbamidomethyl)	982.458	0.003389	0.131172	28.67	0.0418361			0
KNPVQGLAR	1	1	1	W4XMD0		982.585	0.003304	0.138351			24.67	0.0876866	1
YGMGTAVER	3	1	1	W4Z3V7		983.469	0	0.00947767	34.52	0.0114255	49.98	0.000334035	0
GIWHNDNK	1	1	1	W4YHV1		983.473	0.000762	0.0737849	26.5	0.0779075			0
GFTGEFGLR	2	2	1	W4ZGE3		983.497	0.000179	0.0434556	22.23	0.242057	25.4	0.116659	0
VFETQFGR	5	2	1	W4XZ32		983.5	0	0.025297	45.92	0.00100552	46.14	0.000959504	0
LGYGAFIDK	1	3	1	O61677		983.523	0	0.0149678			38.22	0.00574017	0
FSGGFLLSR	1	1	1	W4YD32		983.532	0	0.00875183			35.73	0.0101708	0
HGSLGFLPR	1	1	1	W4XZA7		983.549	0.003482	0.141015			23.41	0.148896	0
IHNLLFVK	24	2	1	W4ZC86		983.61	0	0.00999178	47.9	0.000274897	48.27	0.000247234	0
GCSGGYLDR	1	1	1	W4XUP6	C2(Carbamidomethyl)	984.424	6.7e-05	0.0152837			48.32	0.000218638	0
VYEWLMK	18	2	1	W4ZD57	M6(Oxidation)	984.487	0.000125	0.0488339	36.79	0.00790527	35.24	0.011236	0
LFGMPYEK	4	6	2	B0FLR0;Q0QBV2		984.489	0.000621	0.0580874			30.74	0.0317094	0
QAVDVSPLR	2	2	1	W4Z4A4		984.55	0.000475	0.0607944	31.89	0.0251738	20.26	0.366395	0
IYHPNVDK	1	1	1	W4YS13		985.512	0.000179	0.041995			29.76	0.0428011	0
LVVLGSGGVGK	2	1	1	W4XQT8		985.617	0	0.00401528	47.47	0.000541658	42.6	0.00217618	0
NCDGFFVK	1	1	1	W4YF12	C2(Carbamidomethyl)	986.442	0.000692	0.063931	21.14	0.151134			0
WCNEHLK	1	1	1	W4YPA7	C2(Carbamidomethyl)	986.446	0.001252	0.0868897			29.72	0.0231451	0
EMVELPLR	1	1	1	W4YUC0		986.536	0.007721	0.191558			22.42	0.339668	0
LENVSIAIK	4	1	1	W4YPA7		986.59	0	0.01108	26.7	0.12785	46.83	0.00128022	0
EYFELMR	1	1	1	W4YSY3		987.468	0.001565	0.102589			36.27	0.00757714	0
TGGAGWSPQK	3	1	1	W4XH46		988.488	0	0.00826337	57.94	9.78627e-05	39.4	0.00699226	0
GVLDMLANR	1	1	1	W4YZS7		988.526	0.000121	0.0358992			38.42	0.0109421	0
DQTLDEIR	1	1	1	W4XFY1		989.493	0.000121	0.037878			28.27	0.0990425	0
QQFLQGLR	1	0	0			989.559	0.000917	0.0687062			25.62	0.189169	0
VFLENVIR	10	24	1	W4XFC5		989.583	0	0.0159396	60.11	4.56783e-05	55.1	0.000147407	0
AADNAHTYK	1	1	1	W4XH75		990.462	0.000125	0.0353931	41.14	0.00357646			0
SQADLDTLK	1	1	1	W4YCE9		990.511	0.000514	0.0558292			29.21	0.0923614	0
LGCGFAPIR	3	1	1	W4XS65	C3(Carbamidomethyl)	990.522	0.000121	0.0357432	40.43	0.00711	25.56	0.21918	0
NVRPDYVK	1	2	1	M1F4Y6		990.54	0.009836	0.201054	39.67	0.00825394			0
FLLEVQNK	2	1	1	W4XVC2		990.563	0.000179	0.0434753			40.21	0.00589304	0
FALEELLR	3	1	1	W4Z5W0		990.569	6.7e-05	0.0153241			47.26	0.0010994	0
TGGLFGLAVR	1	1	1	W4YDM3		990.573	0	0.0122106			34.8	0.0175168	0
DSDELTLAK	1	1	1	W4ZBF8		991.494	0	0.0034119			47	0.00129293	0
SGFAGDDAPR	4	1	1	W4XLB7		992.449	6.7e-05	0.0216627	35.58	0.0073324	34.05	0.0129084	0
GGAGEVAEFR	1	1	1	K0Q6T5		992.473	0.000125	0.0305008	24.28	0.210886			0
SGSDWVTIK	1	1	1	W4XM53		992.506	0	0.00867894			57.38	0.000129795	0
RSGIDLFGK	1	1	1	W4Y3C3		992.559	0.006674	0.180688			26.31	0.131443	1
HAFGDQYR	4	1	1	W4XP66		993.455	0	0.0102598	39.09	0.00510505	44.08	0.00161417	0
LFDANNDGK	4	1	1	W4YXR4		993.467	0	0.005453			59.61	5.09784e-05	0
KLGLEDYR	4	2	2	KT351732;Q70JA0		993.538	0.000861	0.0856995	43.34	0.00258835	22.75	0.290659	1
ALFSWLTR	1	1	1	W4ZIB8		993.555	0.000835	0.0635708			24.45	0.161156	0
LIHNLNNR	1	1	1	W4Y8N7		993.562	0.000475	0.0580298	31.39	0.0308232			0
AILLGPPGAGK	2	1	1	W4Y4V0		993.614	6.7e-05	0.0199116	20.51	0.123599	50.17	0.000133664	0
IMSDEVER	6	1	1	Q6WQT5	M2(Oxidation)	994.451	6.7e-05	0.0216941	41.44	0.00245845	46.04	0.000895989	0
EWQNYVR	2	1	1	W4YR85		994.482	0.003566	0.141509			26.21	0.12888	0
SLMFIVLR	1	1	1	W4Y170	M3(Oxidation)	994.576	6.7e-05	0.0212022			40.18	0.00266234	0
VVNAPIIIR	2	1	1	W4XIN3		994.644	0	0.0108484	42.9	0.000258995	40.63	0.000484382	0
GDYSIDLGR	14	1	1	W4YLT7		995.479	0	0.0181959	59.48	5.2302e-05	45.68	0.00120461	0
FVMSDQLR	3	4	1	W4ZKG2		995.512	0.000121	0.0312633			41.6	0.00364595	0
EHIQDIIK	1	1	1	W4Z0X1		995.55	0.000475	0.0592329	30.83	0.0364283			0
FSDNSSAIR	1	1	1	W4Z1E1		996.475	0.000121	0.0245233			31.77	0.0249477	0
SHDFYLSK	2	1	1	Q0GU40		996.485	0	0.00739153	27.99	0.0630653	52.53	0.000230369	0
GMNVYLER	1	1	1	W4YD32	M2(Oxidation)	997.479	0.000349	0.0497624			36.69	0.00729654	0
NAYELYPK	1	1	1	W4YN20		997.528	0.009374	0.201867			26.28	0.083722	0
ALASLMTYK	1	2	2	W4ZI36;W4YB86		997.541	0	0.0140724			52.46	0.000197506	0
DALSILLPR	2	1	1	W4X9I2		997.608	0	0.00423199	28.07	0.0291636	45.41	0.0005093	0
YVCQVSSR	1	1	1	W4YTR1	C3(Carbamidomethyl)	998.467	6.7e-05	0.0193235			41	0.00218043	0
DITDYLMK	164	1	1	P53465		998.489	0	0.0129335	31.97	0.0221095	35.94	0.00854462	0
YGLEAFNGK	5	3	1	Q05634		998.5	0	0.0107338	44.35	0.00127631	45.16	0.00113686	0
TPVTPNTIR	9	1	1	Q6WQT5		998.566	6.7e-05	0.0197943	37.07	0.0074215	46.59	0.000912207	0
NIVLVEGVR	1	1	1	W4XYN4		998.598	0.001392	0.0940053			25.11	0.0980454	0
FWLMDCK	1	2	1	W4XC05	C6(Carbamidomethyl)	999.444	0.000121	0.0331646			24.61	0.0778364	0
YGMGTAVER	4	1	1	W4Z3V7	M3(Oxidation)	999.455	0	0.0129604	56.31	6.38503e-05	54.41	9.72622e-05	0
ASVFGFDEK	6	1	1	Q5EAJ7		999.478	0	0.00938955	46.35	0.00079139	43.93	0.00142006	0
QFYTQAGGK	1	1	1	W4YIB1		999.496	6.7e-05	0.0197918			29.43	0.0439566	0
NFIMIHPK	1	0	0			999.545	0.002117	0.11788			20.49	0.41628	0
VLSIGDGIAR	1	3	1	W4YP78		1000.58	0.000835	0.0645634			25.24	0.162929	0
AELAIQSLR	2	1	1	W4Y5U7		1000.58	0.002209	0.120864	44.64	0.00187754	37.92	0.00901619	0
IQDLEQQK	1	2	1	I2FL82		1001.53	0.000125	0.0476908	32.52	0.0382314			0
VLNTNIDGR	1	1	1	W4XSR1		1001.55	0.000125	0.0365073	29.97	0.06973			0
LWELLLSK	2	2	2	W4Y7J3;W4YYB3		1001.61	0	0.00953445			52.32	0.000295121	0
STVAQIVKR	1	3	1	W4YP78		1001.61	0.000402	0.0516274			38.29	0.00552979	1
DQLQITER	1	1	1	W4Y2X0		1002.52	0.003389	0.132528	33.37	0.0343351			0
AINDLQNSK	2	1	1	W4Y2X0		1002.53	0	0.0078821			57.52	0.000135679	0
MNVLADALR	1	2	1	P33095		1002.54	0.000179	0.0422719			26.23	0.186059	0
LWDLATQR	4	1	1	W4Z6U4		1002.54	0.000475	0.0625878	29.91	0.0797354	25.47	0.224337	0
IVPIFEER	17	3	2	W4ZF88;W4YNA2		1002.57	6.7e-05	0.0218457	45.93	0.0018405	41.67	0.00500706	0
YYAGWTDK	1	1	1	W4XV28		1003.45	6.7e-05	0.0210669			34.64	0.00829692	0
DVTCVGTPR	5	7	4	Q7Z1Y6;Q6WQT5;Q8WQY0;Q3YL94	C4(Carbamidomethyl)	1004.49	0	0.0133476	42.01	0.00366687	35.15	0.0177949	0
LDDLELMR	1	1	1	W4YNC5		1004.51	0.000294	0.0470884			21.48	0.531276	0
LTWSAAEAR	1	4	1	W4ZCI8		1004.52	0.001454	0.099414	29.71	0.0771858			0
LISSDENVK	1	1	1	W4XFG0		1004.53	0.000125	0.0416435	33.41	0.0346588			0
IIDFGLAQK	1	1	1	W4XAP7		1004.58	0	0.0162288	39.82	0.00569105			0
GIAVLGSFIK	3	1	1	W4XYY9		1004.62	0	0.00877398			46.06	0.000578478	0
LITLDGDMK	8	2	1	W4ZC86		1005.53	0	0.0218253	40.48	0.00644215	38.14	0.0109725	0
EMVLEETR	1	3	1	Q00P45		1006.48	0.000125	0.0389308	38.52	0.00731848			0
FLEDQNIK	1	1	1	W4YPA7		1006.52	0.001303	0.0895673			44.5	0.00252095	0
DNTMQVTAK	2	1	1	W4XGB8		1007.48	0.000121	0.0266001	41.79	0.00339055	40.49	0.00448439	0
WGPYLSER	1	1	1	W4Z5V2		1007.5	0.007679	0.19081			35.83	0.0144191	0
TTIFSPEGR	1	1	1	W4XKV9		1007.52	0.000692	0.0656091	45.54	0.00181515			0
IQQNTFTR	3	1	1	W4YPA7		1007.53	0.000121	0.0394546	25.82	0.172538	39.1	0.00813208	0
HIIVLAEGR	5	1	1	W4YDE0		1007.59	0	0.0100189	36.35	0.00687108	45.41	0.000909258	0
GEVDADFKK	1	1	1	W4Y846		1008.5	0.000692	0.0684437	41.02	0.00462152			1
NWFLETAK	3	2	1	W4YAR9		1008.52	0.000861	0.085644	27.76	0.100832	28.75	0.0790111	0
GEIYDQER	1	1	1	W4ZC05		1009.46	0.001796	0.109938			21.58	0.201905	0
HLELIEEK	2	2	1	W4YTB8		1010.56	0	0.0175182	24.04	0.154824	35.16	0.0118106	0
VMGFTSELK	1	1	1	W4Y8C5		1011.52	6.7e-05	0.0205598			29.15	0.0594715	0
FLEQSIFK	1	2	1	Q9U5H4		1011.56	0.002894	0.133464			31.18	0.031893	0
YWEMVER	2	1	1	W4YR38		1012.46	0.002117	0.117185			25.4	0.0979129	0
NFGLYNER	5	1	1	W4YNT5		1012.49	0.000125	0.0469369	33.56	0.0188557	21.85	0.280846	0
TILGNELPR	4	1	1	W4Z1T0		1012.58	0	0.0102697	45.05	0.00105193	36.8	0.0071245	0
IPVDDVSLR	1	1	1	W4XIN6		1013.56	0.002344	0.124404			26.81	0.0880697	0
PISAEELVR	1	1	1	W4XEA2		1013.56	0	0.0152163	34.54	0.014537			0
LLPSLDLDK	1	1	1	W4Y917		1013.59	0.000458	0.0547418			33.92	0.0154296	0
LAVAGLAAVTK	1	2	1	W4YU83		1013.64	0	0.000703657			62.06	1.51841e-05	0
DMFEGLFR	1	1	1	W4Z0R6		1014.48	0.000783	0.0613487			27.24	0.049843	0
DITDYLMK	182	1	1	P53465	M7(Oxidation)	1014.48	0	0.0122927	51.28	0.000226026	45.57	0.000844476	0
EFLSVEYK	1	1	1	W4XGE2		1014.52	0.006415	0.179204			34.73	0.0149411	0
LCEPLQVR	1	1	1	W4XYX6	C2(Carbamidomethyl)	1014.54	0	0.0290162	30.52	0.0413415			0
DGYEGPIHK	2	1	1	W4ZKF0		1015.49	0.000121	0.0327591	30.62	0.0274393	28.08	0.0492463	0
GEYVSAHPR	1	1	1	W4XCT6		1015.5	0	0.0197075	51.47	0.000259479			0
SVEGSYVFK	15	2	1	W4XN05		1015.51	6.7e-05	0.0212257	46.09	0.00114407	29.13	0.050888	0
AVEGQGLWR	13	1	1	Q70BL5		1015.54	0	0.00307544	36.14	0.0134866	78.69	7.49048e-07	0
DVNAAIATIK	6	24	4	W4XVH8;W4YVY4;Q8MVU0;W4ZJ54		1015.58	0	0.0100529	41.59	0.00438592	44.17	0.00237734	0
LVLVGDGGTGK	1	1	1	W4Z513		1015.59	0	0.00444981			26.3	0.143818	0
DGVILGADTR	2	2	1	W4XYB1		1016.54	6.7e-05	0.01798			32.01	0.0451671	0
ELVGSGLWR	6	4	1	Q26638		1016.56	0.000121	0.0333859	30.98	0.062084	26.66	0.159565	0
ESLVDGIKR	5	1	1	W4YDE0		1016.58	0.000861	0.0867381	48.09	0.00108357	41.06	0.00559369	1
SWITQLLR	1	1	1	W4YQK3		1016.59	0.00203	0.11563			23.74	0.258251	0
SLLQVDLTK	2	3	1	Q25115		1016.6	6.7e-05	0.0171525			40.1	0.00525265	0
LVTLADEKK	2	2	2	W4Y7J3;W4YYB3		1016.61	0.000121	0.0316449	52	0.000321788	29.91	0.0495156	1
EHALMSWK	1	1	1	W4XTK8	M5(Oxidation)	1017.49	0.004194	0.151052			23.89	0.194564	0
NIWYEHR	2	1	1	W4XA42		1017.49	0.001796	0.109719			26.57	0.111248	0
ELSVIAEEK	1	1	1	W4ZAZ7		1017.55	0.000861	0.0875165	24.69	0.26321			0
KGVSPTPGFK	1	1	1	Q26638		1017.58	0.000246	0.0534796	41.69	0.00439789			1
GVDYPLILK	1	1	1	W4Z5V4		1017.6	0.002744	0.125475	25.74	0.123876			0
ELLEQQMK	2	0	0			1018.53	0.004661	0.152625	20.51	0.670013	24.41	0.27295	0
SSSYDWFK	21	1	1	Q6WQT5		1019.45	0	0.0121422	53.78	0.000109724	53.79	9.83991e-05	0
FWMCFTK	1	1	1	W4YRD6	C4(Carbamidomethyl)	1019.45	0.000294	0.0471293			33.34	0.0125131	0
ETTIVWDR	1	1	1	W4YW00		1019.52	0.000861	0.0871494	20.23	0.727911			0
VHVIFNYK	2	1	1	Q9U6S0		1019.57	0	0.0127455			37.5	0.0111054	0
SLQSTAEER	5	2	1	W4ZIT8		1020.5	0.000121	0.0318585	50.19	0.000560437	50.34	0.000509971	0
GLSAPYIDGK	1	1	1	W4Z561		1020.54	0.000125	0.0309276	33.98	0.028816			0
LSSTWEGIK	12	1	1	W4Z2Y1		1020.54	0	0.0182871	59.27	8.38185e-05	59.15	8.85992e-05	0
TGVPVYAWK	9	1	1	W4YDE0		1020.56	0	0.00838045	61.92	4.24174e-05	43.18	0.00315911	0
LFPALGFGAK	1	1	1	W4XS25		1020.59	0	0.01245			39.39	0.00533971	0
WIVFDEGR	1	1	1	W4YB15		1021.52	0.000917	0.0677848			23.18	0.358225	0
LITLDGDMK	11	2	1	W4ZC86	M8(Oxidation)	1021.53	0	0.0114593	52.13	0.000456813	48.97	0.000943133	0
ELIQYEAR	1	2	1	W4ZKG2		1021.53	0.008842	0.196784			23.47	0.349929	0
GQVTFVDQK	32	6	4	Q7Z1Y6;Q6WQT5;Q8WQY0;Q3YL94		1021.53	0	0.0219886	51.62	0.000527163	51.61	0.000528379	0
ADDGSIFIGK	1	2	1	W4ZJ11		1022.52	0	0.00311723			91.21	4.80589e-08	0
KPASYDTIK	4	1	1	E2S0A9		1022.55	6.7e-05	0.0151544	28.73	0.0753568	39.79	0.00620804	0
EDAANNYAR	1	32	9	Q8MVU0;W4YVY4;W4XVH8;W4Z8Z1;W4YIK6;W4ZJ54;W4XTK5;W4Z244;W4Z8Z5		1023.44	0	0.00208693			54.78	7.7676e-05	0
DIDFGAEEK	8	1	1	W4XCS8		1023.47	0	0.0252337	40.51	0.00353457	37.93	0.00640232	0
YTTPAGEER	7	2	1	W4YD32		1023.47	0	0.0168461	50.43	0.000381766	42.43	0.00240878	0
DNTMQVTAK	2	1	1	W4XGB8	M4(Oxidation)	1023.48	0	0.0153565	45.11	0.00145681	43.02	0.00237718	0
DWIFIDSK	1	1	1	W4XGP4		1023.52	0.000121	0.0333084			32	0.0353021	0
ALLQGVPIGR	2	1	1	W4XWF1		1023.64	6.7e-05	0.0229258	30.3	0.0112457	41.65	0.000844631	0
DCFVWIGK	12	1	1	W4ZGT2	C2(Carbamidomethyl)	1024.5	0	0.00512187	46.33	0.00098129	51.96	0.000271912	0
DKYEMVLK	1	1	1	W4Y104		1025.54	0.001345	0.0913435			27.39	0.0793395	1
GYSVLDMIK	1	1	1	W4YXZ9		1025.54	0.000349	0.050075			29.3	0.051108	0
HIEFNPIR	1	1	1	W4XP90		1025.56	0	0.0257172	37.33	0.00724913			0
AFLFDVVSK	1	1	1	W4ZAA5		1025.57	6.7e-05	0.0197481			28.11	0.0564018	0
GTGIVSAPVPK	1	2	1	W4Y5E0		1025.6	0	0.0125351			56.23	5.59845e-05	0
IGGIGTVPVGR	2	7	1	Q9U8R3		1025.61	0	0.00484045	47.42	0.000347777	57.04	4.02313e-05	0
LNLPLSGALK	15	3	2	KT351732;Q70JA0		1025.64	0	0.00292116	46.73	0.000276022	48.07	0.000222236	0
KMDFDENK	1	1	1	W4XYM2		1026.43	0.007851	0.192467			37.58	0.00310756	1
LLLFDYDK	1	1	1	W4XU36		1026.55	6.7e-05	0.0207112			36.58	0.00915409	0
AVDSLVPIGR	2	2	1	W4YP78		1026.6	0.000121	0.0370379	41.27	0.00205647	41.2	0.00219987	0
GLSLVQAAIR	3	1	1	W4YTB6		1027.63	0	0.0086969			51.13	0.000261336	0
SLDAMAYNK	2	1	1	W4YQB2	M5(Oxidation)	1028.47	0	0.0139726			52.65	0.000158629	0
TAVCDIPPR	5	13	4	P11833;W4X9L7;W4Y3Z9;W4YEV4	C4(Carbamidomethyl)	1028.52	0	0.0209971	57.55	8.06008e-05	26.06	0.112103	0
GQGASGPWNR	1	1	1	W4Z7X4		1029.49	0	0.0192338	34.99	0.0243106			0
EAEAAVFHR	1	1	1	W4XEK3		1029.51	0	0.0147825	63.53	3.93259e-05			0
ELTGVQNLR	1	1	1	W4Y7J3		1029.58	0.000458	0.0546293			24.47	0.225618	0
AQLEITQVK	2	2	2	W4Y2X0;Q99327		1029.59	0.000121	0.0297154			37.73	0.00924231	0
TEIIILATR	2	1	1	W4YD34		1029.63	0.000402	0.0513553	34.67	0.0111058	30.99	0.027149	0
DLADDAPWK	5	1	1	W4YPA7		1030.49	6.7e-05	0.0239254			39.91	0.00567132	0
LDEAEAAALK	1	1	1	W4Y2X0		1030.54	0	0.00696498			48.18	0.00105982	0
GVVWVEWR	2	1	1	W4Z518		1030.55	0.000121	0.0320833			40.59	0.00640761	0
NADSLELIR	1	2	1	W4Y553		1030.56	0.000121	0.0272233			39.46	0.0084194	0
EAADASLLNK	1	2	1	W4YMN2		1031.53	0.000475	0.0583894	30.13	0.062792			0
LFDPVTSPR	6	1	1	W4ZI16		1031.55	0.000676	0.0600536	41.41	0.00513167	45.37	0.00206186	0
DVNASIATIK	1	1	1	W4YLE4		1031.58	0	0.00716074			39.25	0.00751728	0
DILAPHLPR	1	2	1	W4YGV5		1031.61	0	0.0292884	26.01	0.115657			0
EQLLLFLR	6	1	1	W4YSK9		1031.63	6.7e-05	0.0217105	30.02	0.0339433	38.77	0.00396891	0
FTLFYGER	1	1	1	W4Y334		1032.52	0.000962	0.0883902	30.26	0.0634834			0
ASYGTPIPVK	1	2	1	W4ZEW4		1032.58	0	0.00741378			38.46	0.00994361	0
ALLHGVPIGR	1	1	1	W4Z308		1032.64	0.000762	0.0730094	32.45	0.0157572			0
ETDLDEAIK	7	1	1	W4XMJ7		1033.51	0	0.00739633	39.72	0.00674622	40.3	0.00586084	0
LGEWAGLCK	4	1	1	W4YY23	C8(Carbamidomethyl)	1033.52	0	0.00602466	56.8	0.000147191	35.98	0.0189892	0
DDPLYIGLK	2	2	1	W4XRK5		1033.56	0	0.0261375	29.69	0.0761995	29.99	0.0710133	0
ANFINIWR	6	1	1	W4Z0T0		1033.56	6.7e-05	0.0157497	30.92	0.0567581	42.36	0.00411472	0
CATITPDEK	1	1	1	W4XA42	C1(Carbamidomethyl)	1034.48	0.000121	0.0308441			24.21	0.146605	0
GNEMSEVLR	1	1	1	W4YM59		1034.49	0.002554	0.124068	22.94	0.261702			0
DTTWEGGLR	5	1	1	W4XSB1		1034.5	0.000917	0.0733453	30.26	0.0486486	30.49	0.0489531	0
IAMSTLDAGR	1	1	1	W4XY91		1034.53	0.000121	0.0313806			26.16	0.167535	0
IMPIFEER	1	1	1	W4ZF87		1034.54	0.000179	0.0422759			28.03	0.112618	0
LLDALSLYK	1	3	2	W4XWB1;W4ZIN7		1035.62	0	0.00843076			35.7	0.0071864	0
ATIGADFLTK	1	1	1	W4YTE5		1036.55	0.001485	0.0966869			20.82	0.560517	0
FIPAMTAGTK	2	2	1	W4XFY0		1036.56	0.000475	0.0597527	28.84	0.0862726	27.59	0.115395	0
AVLSLYASGR	10	1	1	P12431		1036.58	0	0.00290225	24.33	0.155709	64.7	1.80265e-05	0
TLVIDFDSK	6	2	1	C4P259		1037.56	0	0.0101444	50.67	0.000461086	46.12	0.00137076	0
DEEFEITR	2	1	1	W4Y2X0		1038.48	0.000121	0.0389313			24.91	0.122521	0
EGIPPDQQR	5	6	1	D5H3J3		1039.52	0.001565	0.103744			39.5	0.00573351	0
FGVLFADDR	2	1	1	W4Y2E7		1039.52	0	0.00349069	39.62	0.00569732	57.97	8.12302e-05	0
GITLEELHK	1	1	1	W4XHN6		1039.58	0.000762	0.0735988	36.17	0.00907006			0
SFQDDCLR	1	1	1	W4XFY0	C6(Carbamidomethyl)	1040.44	0.000783	0.0606088			20.02	0.171707	0
GTTYQDSIR	2	1	1	W4XVE9		1040.51	6.7e-05	0.0191016			50.42	0.000379923	0
MILMFEEK	2	1	1	C1KG55		1040.52	0.000121	0.0404817			38.46	0.00602319	0
TETAPEAPPK	4	1	1	I2FL82		1040.53	0	0.00436393	67.15	8.41365e-06			0
IAPEKPEEK	1	1	1	W4Z1N0		1040.56	0.000121	0.0331772			41.48	0.00284485	0
SAIVVRPGNK	1	2	1	W4ZEW5		1040.63	0.00127	0.0920186	30.13	0.0208174			0
GYPLYLSTK	1	1	1	W4XA42		1041.57	0.000121	0.0332314			29.7	0.0478969	0
TLATEIHTR	2	1	1	W4Y4K0		1041.57	0.000121	0.0328807	31.92	0.0271214	46.99	0.000857941	0
VDVGTPSDPR	1	1	1	W4Y3T7		1042.52	0.003685	0.144383	23.36	0.18222			0
DHALTSGTIK	2	1	1	W4XCF7		1042.56	0.000121	0.0334679	30.36	0.0422947	38.58	0.00637908	0
VNGELNQLR	5	1	1	Q99327		1042.57	0	0.0162365	61.83	3.16262e-05	52.15	0.000293797	0
LQLAQANER	2	1	1	W4YWT4		1042.57	0	0.0124837			50.13	0.000452258	0
VSVPVLWDK	2	2	1	W4XPW1		1042.6	0	0.0205556	37.62	0.0080004			0
FLCLEFSK	4	2	1	Q70BL5	C3(Carbamidomethyl)	1043.52	0.000121	0.0319231	34.94	0.0151015	40	0.00471	0
GVTAVVVGADR	2	2	1	W4YQK6		1043.59	0	0.0136728	51.37	0.000432568	37.1	0.012167	0
DVNSAIAIIK	2	1	1	W4Z244		1043.61	0	0.011409			33.79	0.0210587	0
VVLIGDSGVGK	1	2	1	W4XAV7		1043.62	0	0.00924594			34.17	0.0185479	0
SLGLTCHEK	1	1	1	W4Y044	C6(Carbamidomethyl)	1044.52	0.000125	0.0319239	38.37	0.00768482			0
DTTLDVPQR	6	4	1	W4ZKG2		1044.54	0.000121	0.0355454	40.82	0.00534851	41.47	0.0045979	0
EREVELNR	2	1	1	W4Y7J3		1044.55	0.001454	0.0986683	36.34	0.0163521	20.94	0.604839	1
DGIEAIDIAK	2	1	1	W4ZHL1		1044.56	0	0.00851802	50.05	0.000749818	43	0.00380652	0
GVLNNSWVR	1	0	0			1044.56	0.000692	0.0704916	21.3	0.558948			0
GTIEEILNR	3	1	1	W4Y278		1044.57	0.000121	0.0305708	52.88	0.000404712	52.5	0.000441719	0
GFEAEIDHK	2	1	1	W4ZID2		1045.5	0	0.0253256	52.75	0.000414355			0
NVPASPFSVK	3	1	1	W4YPA7		1045.57	0.000121	0.0408964	28.59	0.10439	41.22	0.00562166	0
AVGEPGFQLK	1	1	1	W4YB15		1045.57	0	0.0135265			24.94	0.239669	0
HGSLLDYLK	2	2	1	B6DS95		1045.58	0	0.0148206	43.04	0.00350098			0
VNLNCIWK	2	1	1	W4Z2M3	C5(Carbamidomethyl)	1046.55	0	0.011723			39.91	0.00759069	0
SRLDTAAGAGK	1	2	2	KT351732;Q70JA0		1046.56	0	0.0256702	43.14	0.0038265			1
TLVASDELAK	1	2	2	W4Y7J3;Q25432		1046.58	0	0.00460964			44.7	0.002521	0
IVSSITASLR	1	1	1	W4YLE4		1046.62	0	0.00486221			53.03	0.000213778	0
DEEITTVIK	36	1	1	Q8WQY0		1047.56	0	0.0120756	36.85	0.0147468	36.89	0.0146116	0
NTGISVPFGR	8	1	1	W4Z4G3		1047.56	0	0.0122515	41.31	0.0052549	41.54	0.00493474	0
GVVFNELAAK	1	2	1	W4XTF7		1047.59	0.000121	0.0276593			20.59	0.522037	0
AIEEVFAIR	1	1	1	W4ZAA5		1047.59	0	0.00980545			45.26	0.0017186	0
NGQDIVDCK	1	1	1	W4YNW1	C8(Carbamidomethyl)	1048.48	0	0.0121381			35.2	0.0112191	0
DETAVLLCK	1	1	1	W4Z7W4	C8(Carbamidomethyl)	1048.52	0.000121	0.0256865			28.7	0.0795888	0
CVFIIGPDK	1	2	1	D9IVF0	C1(Carbamidomethyl)	1048.56	0	0.0140548			51.98	0.000412332	0
LFSWLVQR	1	1	1	W4Y2X0		1048.6	0	0.0126641			38.59	0.00654427	0
LNAFTELLK	1	1	1	W4YQK4		1048.61	0	0.0073715			24.4	0.15921	0
VGVDPFLFR	7	1	1	W4XTP2		1049.58	0	0.00375992	59.13	6.47554e-05	49.94	0.000587562	0
GWADIMTTR	3	1	1	Q8T3T1		1050.51	0	0.00500635	34.99	0.0169572	51.49	0.000362949	0
SFLNDVIDK	1	2	1	W4ZCS0		1050.54	0.000121	0.0310336			25.03	0.194869	0
STLTDSLVSK	1	2	1	W4Y536		1050.57	0.000121	0.0270427			22.41	0.332413	0
VNWTVLYR	1	1	1	W4Z5K8		1050.59	6.7e-05	0.016108			39.91	0.00495666	0
SQVISELFK	6	4	1	W4ZKG2		1050.59	0	0.00733832	34.77	0.0150542	64.39	1.67583e-05	0
TILLNHSPR	4	1	1	W4XC36		1050.61	0	0.00462882	42.13	0.00236673	42.48	0.00217218	0
YRNDLSQR	1	3	1	W4XAZ0		1051.53	0.003685	0.14304	42.13	0.00336487			1
YLISAPTMR	2	1	1	W4XH25		1051.56	0.001112	0.0822543	29.58	0.0554625	24.89	0.162494	0
ITGLIHEIR	1	2	1	W4XML6		1051.63	0	0.0122281	31.14	0.0138443			0
ENQMFIDR	2	1	1	W4XY05		1052.48	0.001565	0.105131	26.8	0.0822138	28.1	0.0552153	0
IVDDDGQYK	1	1	1	W4ZC96		1052.49	0.000125	0.0426411	51.54	0.000288298			0
EAVFSSGSIR	1	1	1	O61230		1052.54	0.000121	0.0362102			45.34	0.00151179	0
DVLAHIQEK	4	2	1	W4XWB1		1052.58	0	0.0248923	31.75	0.0285049	20.15	0.434723	0
ALGDFVFKR	1	1	1	W4Y6K1		1052.59	0.001454	0.100252	22.88	0.182649			1
VQHDLEANK	3	1	1	W4XN05		1053.53	0	0.00356913	41.9	0.0029571	30.15	0.0437621	0
IYFSDRPR	1	1	1	W4XAP2		1053.55	0	0.0203016	23.4	0.212546			0
VIFLENYR	1	1	1	W4XD09		1053.58	0	0.0277674	33.9	0.0171303			0
YLTVAAIFR	1	10	4	P11833;W4X9L7;W4XVG8;W4ZL30		1053.62	0	0.0129301			38.32	0.00392371	0
VVNVVPVISK	2	1	1	W4YL46		1053.67	0	0.0155676	43.5	0.000426583			0
ELYSSHYR	1	1	1	W4XZZ8		1054.5	0	0.0113606			20.98	0.338749	0
HTLWEGGVR	3	1	1	W4ZL27		1054.55	0.000475	0.0626561	30.04	0.0475104	21.93	0.297521	0
AAAGPTDPVQK	5	1	1	W4XCS8		1054.55	0	0.00207533	57.72	7.81829e-05			0
VLGNDVFYK	1	1	1	W4YJT9		1054.56	0	0.0189774	52.05	0.000266023			0
VAVLSDLLPK	1	1	1	W4YW44		1054.66	0	0.000769907			59.06	1.98044e-05	0
ATPLSVLIIK	1	3	1	C3RSF7		1054.69	0.001657	0.107218			21.83	0.0554443	0
LVGGSGSHEGR	2	1	1	W4XTI1		1055.52	0	2.60354e-05	57.06	9.0326e-05	84.58	1.59887e-07	0
GIAENVPEVK	32	1	1	Q6WQT5		1055.58	0	0.00588317	58.88	5.16384e-05	58.66	5.43216e-05	0
AGIDIQTPLK	1	1	1	W4YJ66		1055.61	0	0.0129481	43.8	0.00155492			0
MILMFEEK	1	1	1	C1KG55	M4(Oxidation)	1056.51	0	0.0218869	29.34	0.0436547			0
LVESANMHR	2	2	2	W4Y7J3;W4YYB3		1056.53	0	0.0130968	43.03	0.00200588	42.89	0.00206903	0
VTVPVLWDK	1	2	1	W4ZHP0		1056.61	0	0.00656853	46.39	0.00104475			0
LMHDGESIR	1	1	1	W4ZDZ4		1057.51	0.000121	0.0253228			27.94	0.0530291	0
FVPNLPQDK	2	1	1	W4YKL4		1057.57	0.000692	0.065549	26.74	0.112379	26.65	0.112894	0
VIILGDSGVGK	2	1	1	W4YTE5		1057.63	0	0.000745752	46.42	0.00114245	59.59	5.48404e-05	0
ILLLGAGESGK	1	1	1	W4Z9G7		1057.63	0	0.00692117			35.92	0.0128057	0
EIVDQVLDK	1	1	1	W4YIK6		1058.57	0.001069	0.0776107			20.75	0.503154	0
NIIEALEEK	5	2	1	W4Y1N5		1058.58	0	0.0207552	36.36	0.0135256	34.78	0.0198265	0
FRPQLEIR	4	1	1	W4XJ88		1058.61	0.000125	0.0397946	32.65	0.0264563	33.62	0.0211606	0
DFSTSPLHR	2	2	1	W4XC58		1059.52	0	0.00865645	43.14	0.00262784	26.3	0.141943	0
NLNHVSYGR	4	1	1	W4YB86		1059.54	6.7e-05	0.0237731	31.68	0.0425181	28.69	0.0843017	0
IAGSPQPDFK	4	1	1	W4YDT8		1059.55	6.7e-05	0.0193247	38.25	0.010137	51.33	0.000511296	0
QQEVTLWR	1	1	1	W4YHI4		1059.56	0.000762	0.0800073	35.1	0.0227909			0
DLLTLTDLR	1	1	1	W4XEF4		1059.61	0	0.00576144			45.99	0.00147662	0
IPDWFLNR	6	2	1	W4XSR1		1060.55	0	0.00675555	56.23	0.000172956	46.94	0.0014768	0
ELDLLEGGSK	2	1	1	W4Z4A4		1060.56	0.000125	0.041322	36.66	0.0153631			0
AFIAEVEPGK	1	1	1	W4XSP5		1060.57	0	0.0126196			40.27	0.00683649	0
TTPWVLTDK	5	1	1	W4YJV2		1060.57	0.000121	0.0306276	30.48	0.0658093	35.68	0.0196307	0
ITLSTLIDGK	1	1	1	W4ZGC9		1060.58	0	0.0134977			38.75	0.00924797	0
YLAGLGLTPR	1	1	1	W4YF12		1060.61	0	0.00332034			52.96	0.000275422	0
GPDAPAFSGDK	1	1	1	W4Z8A7		1061.49	0	0.0100944			43.14	0.0019727	0
ERDFYFGK	3	1	1	W4ZHG9		1061.51	0.000246	0.0532544	44.98	0.00168851	43.61	0.00238225	1
LGSENSDLAR	3	1	1	W4Y2X0		1061.53	0	0.00111356			63.12	3.20794e-05	0
EAFNQPISR	5	2	2	W4XY91;W4XUX4		1061.55	6.7e-05	0.0168004	40.34	0.00698147	49.37	0.000874021	0
RATDVMLAGK	4	1	1	W4YDE0		1061.58	0.000475	0.0600754	49.68	0.000750834	49.47	0.000814583	1
GVNTFSPEGR	3	1	1	W4XFY6		1063.52	0.000125	0.0413517	49.68	0.000651261	20.52	0.618791	0
GVQYLNEIK	1	2	1	W4Y536		1063.58	0.004906	0.157384	22.95	0.303434			0
LLQDYLNGK	2	1	1	W4YGH9		1063.58	0	0.00562444			51.92	0.000372759	0
DPAGMPHPDK	1	3	1	A9YWQ6		1064.48	0	0.013588	24.81	0.138094			0
LFGAMEIQR	1	2	2	W4Y7J3;W4YYB3		1064.56	0	0.00777257			42.5	0.00376206	0
GETPLHLAAR	4	2	1	W4XC05		1064.59	0	0.0139463	43.04	0.00260214	43.61	0.00228208	0
KLYDIDVAK	1	1	1	W4XAI4		1064.61	0.002554	0.124449	26.17	0.0961353			1
NMMAACDPR	3	15	6	P11833;W4X9L7;W4XVG8;W4Y3Z9;W4YEV4;W4XKG7	C6(Carbamidomethyl)	1065.43	0.000125	0.0396087	30.19	0.00899762	29.83	0.00972325	0
ANFEGISGDR	3	6	2	W4XMB1;W4YC99		1065.5	0	0.0236111	41.2	0.00335291	34.24	0.0159722	0
LVILDDYSK	5	1	1	W4YTM2		1065.6	0	0.00874372	36.75	0.0099017	39.81	0.00414232	0
EFLLIFRK	2	1	1	W4X9J1		1065.65	0.002117	0.117979			25.32	0.0505276	1
KTEFTVDVK	1	1	1	W4YPA7		1066.59	0.000835	0.0647763			43.49	0.00183339	1
AFAFLQEIK	2	1	1	W4ZKU5		1066.59	6.7e-05	0.0186106			32.12	0.024305	0
LDPPSVIAVR	2	1	1	W4XLC7		1066.63	6.7e-05	0.0161904	36.17	0.00543479	33.63	0.0111196	0
YICNEVNR	4	3	1	Q70BL5	C3(Carbamidomethyl)	1067.5	0	0.0291394	56.35	7.71692e-05	39.79	0.00352121	0
ETALLYDSR	1	1	1	W4Z6D1		1067.5	0.000861	0.0877102	32.87	0.0192623			0
ISLSFDEEK	15	1	1	W4ZHG7		1067.53	0	0.0108797	64.7	1.43839e-05	63.57	1.83728e-05	0
DSLFDLVMK	1	1	1	W4Z1E1		1067.55	0	0.00499148			44.33	0.00166962	0
NTIVTSYNR	1	1	1	W4XQZ8		1067.55	0.002209	0.121867			23.54	0.197173	0
HAQLESNIR	2	2	1	W4XWB1		1067.56	0	0.0183006	45.92	0.00113601	23.35	0.204141	0
ESTLHLVLR	20	8	1	D5H3J3		1067.63	0	0.00392676	61.81	1.75999e-05	60.56	2.61949e-05	0
DLEDYEER	8	1	1	W4Y2X0		1068.45	0	0.0131903	40.07	0.00153998	40.3	0.00146054	0
TAAYVSSIEK	2	1	1	W4ZI37		1068.56	0	0.00521741	40.94	0.00369669	43.39	0.00217159	0
NSPLSQTPPK	3	3	1	Q2WBP7		1068.58	0	0.0160284	30.88	0.0349906	24.33	0.161243	0
AAGFLTIGYR	2	1	1	W4Y6J5		1068.58	0.004492	0.150964	29.86	0.0415686			0
DLAPQVVAAGK	2	1	1	W4XBU5		1068.61	0	0.0013978			54.08	0.000123701	0
EGVVYFEAR	3	1	1	W4Z4T1		1069.49	0.000294	0.0468383	20.4	0.227091	32.8	0.0139074	0
TTTGSYVANR	3	1	1	W4XUT4		1069.53	0	0.00220017			58.56	5.2522e-05	0
LEVGTPSNPR	2	2	1	W4Y3T7		1069.57	0	0.0120652			50.25	0.000382345	0
IILLFDAHK	3	1	1	W4YZW1		1069.65	0	0.0102247	42.2	0.00147025	40.49	0.00230026	0
SDTVVHVWK	1	1	1	W4YQB2		1070.56	0	0.00290253			52.14	0.000279811	0
EFLILHLW	1	1	1	W4YXN7		1070.61	0.0044	0.149197	31.54	0.029426			0
TTQGPLINVK	1	1	1	W4YLU6		1070.62	0	0.00793123			44.17	0.00148536	0
ILDAGGIINGK	1	1	1	W4XHE0		1070.62	0	0.008511			21.39	0.281729	0
MPINEPADGK	3	1	1	W4XXN2		1071.52	0	0.00209252	50.25	0.000366768	37.86	0.00630174	0
GVTIDPPASSK	2	1	1	W4ZIB8		1071.57	0	0.0161916	31.92	0.0290174			0
DTIKPQVDR	6	1	1	W4YDE0		1071.58	0	0.0134395	39.73	0.00519302	29.39	0.0562166	0
LAGGITDGLVR	4	2	1	W4XMR4		1071.62	0	0.00243357	56.54	9.97079e-05	57.16	8.77891e-05	0
LLIIGDSGVGK	7	1	1	W4Y005		1071.64	0	0.000498259	58.36	5.33926e-05	63.84	1.52621e-05	0
YIYEDVDR	1	1	1	W4Z5R2		1072.5	0.001439	0.0957182			23.41	0.131339	0
MVELFYDR	2	2	2	W4YB86;W4XEQ9		1072.51	6.7e-05	0.0225055			32.39	0.0196101	0
DSPIPGSPFR	1	2	1	W4YPA7		1072.54	6.7e-05	0.0194151			27.18	0.0915014	0
DATHVTSLTK	2	1	1	W4YNC5		1072.56	0	0.0144952			39.85	0.00571916	0
AIDVAHTAFK	2	1	1	W4XVN4		1072.58	0	0.0072561	30.78	0.0527266	27.82	0.103908	0
DVLEVGELAK	2	2	1	W4ZG13		1072.59	0.001069	0.0772269	23.37	0.302389	22.42	0.36258	0
QLNTWIGLK	5	1	1	W4XDX6		1072.62	0	0.00700766	39.93	0.00576721	57.82	9.5566e-05	0
IIEETLLNK	1	1	1	W4YNX5		1072.63	0	0.0112209	37.26	0.00972546			0
WTSNLLPSR	1	3	1	P33095		1073.58	0.000125	0.0338051	36.35	0.0172646			0
DLASVTNLIK	2	1	1	W4Y7J3		1073.62	6.7e-05	0.0225553			39.99	0.00580335	0
KVVNPLFEK	1	1	1	W4Y5S7		1073.64	0.000179	0.0412061			28.7	0.0687297	1
IPLLTYTPR	4	1	1	K0Q1V4		1073.64	0.000121	0.0342287	45.6	0.00127383	32.64	0.0342492	0
WDSDLLLGR	11	1	1	Q6WQT5		1074.56	0	0.00191659	57.88	0.000119753	58.45	9.70219e-05	0
VTGEEWQVK	3	1	1	Q5EAJ7		1075.55	0	0.0189669	37.06	0.0142672			0
SLAFPAAENR	6	1	1	W4YBT4		1075.55	0	0.00406704	47.01	0.0014522	54.17	0.000275825	0
NANAGVFNLR	5	1	1	W4ZGQ4		1075.57	0	0.00244744	49.9	0.000762353	50.21	0.000700305	0
SVENVVDASR	1	2	1	W4XA47		1075.57	0.000121	0.0395825			25.03	0.23067	0
TGTDLAEVAAK	2	1	1	W4XYE7		1075.57	0	0.0201156	43.71	0.00312602			0
LLDIVHPAAK	2	1	1	W4XMR9		1076.65	0	0.00100106	29.49	0.029802	44.05	0.00115507	0
KLDYVLGLR	2	1	1	W4XY79		1076.65	0	0.00777182	38.18	0.00402945	48.69	0.000379256	1
GEEIMSGAQR	1	1	1	W4YMP7		1077.5	0.000125	0.0459562	31.66	0.0309099			0
GFGFGFGFGGK	1	1	1	W4YSZ3		1077.52	0.000569	0.056395			29.82	0.0617052	0
LGGAVSDAEMK	2	1	1	D3VNG8		1077.53	0	0.0019495	58.64	9.02701e-05	54.45	0.000236888	0
IREEYPDR	1	12	2	P11833;W4YEV4		1077.54	0.003438	0.140574			29.36	0.0790866	1
IMSGVNTVTR	1	1	1	W4Y5S7		1077.58	6.7e-05	0.0218652			40.16	0.00663114	0
RATDVMLAGK	1	1	1	W4YDE0	M6(Oxidation)	1077.58	0.0044	0.150552	47.12	0.00131301			1
GHAVGDIPGVR	1	1	1	W4ZEE8		1077.59	0	0.0131506			42.72	0.00355485	0
INLFGVESAK	1	2	1	W4XUF5		1077.59	0	0.00546877			51.39	0.000446192	0
YPQYLPGIK	9	1	1	W4YDE0		1078.6	0	0.00643834	32.17	0.0327334	37.19	0.0105806	0
FYTNYESR	2	1	1	W4Y0A9		1079.47	0.000125	0.0464211	26.54	0.0598913	30.17	0.0303389	0
GHDFYEGVR	2	1	1	W4XAR0		1079.49	0.000762	0.0828243	22.97	0.177893	21.9	0.264073	0
IAINICYGR	1	2	1	W4XZ32	C6(Carbamidomethyl)	1079.56	0.000121	0.0377311			22.23	0.341095	0
KYGNANVWK	2	1	1	W4ZAK5		1079.56	0.000762	0.0817598	23.83	0.23598	20.89	0.463974	1
VSFTGSVPTGK	1	1	1	W4XHM9		1079.57	0	0.00153109			50.31	0.000518162	0
QGFVPAAYVK	1	2	2	W4Y7J3;Q25432		1079.59	0	0.00588244			43.5	0.00217535	0
LGWFEASDR	2	1	1	W4YZC3		1080.51	0	0.0230272	29.13	0.0535148	20.81	0.368869	0
STIGVEFATR	1	2	1	W4XAV7		1080.57	0.000692	0.0660377	25.26	0.157861			0
NMMAACDPR	2	15	6	P11833;W4X9L7;W4XVG8;W4Y3Z9;W4YEV4;W4XKG7	M2(Oxidation); C6(Carbamidomethyl)	1081.42	0.000835	0.0634995	21.07	0.0425987	30.42	0.00621857	0
GYSLPECQK	2	1	1	W4Z7I3	C7(Carbamidomethyl)	1081.49	0.000294	0.0469929	28.59	0.0435823	22.95	0.157167	0
TLSDYNIQK	15	8	1	D5H3J3		1081.55	0	0.00537514	42.47	0.00274909	49.96	0.000491506	0
LLQDFFNGK	3	2	1	W4Y0E3		1081.57	0	0.0069351	35.36	0.0136367	49.63	0.000519964	0
EGIHAITTLK	3	1	1	W4Y7J3		1082.62	0	0.00776794	34.62	0.0116659	41.17	0.00258176	0
TVPLGETPLR	1	1	1	W4XVC2		1082.62	0.000246	0.0543313	25.1	0.0976533			0
AEELIGIPIK	1	2	1	W4YYR1		1082.66	0	0.00380552			45.68	0.000578647	0
DEIDGYEDK	2	1	1	W4XWB1		1083.45	0	0.00603742	50.67	0.0001157	50.7	0.000114904	0
DSLFDLVMK	1	1	1	W4Z1E1	M8(Oxidation)	1083.54	0.002254	0.122372			23.11	0.195705	0
QLYEFDIR	1	1	1	W4Z3H4		1083.55	6.7e-05	0.0223431			49.26	0.000493873	0
DLAGCIHGLK	12	1	1	W4XP66	C5(Carbamidomethyl)	1083.56	0	0.00483074	46.03	0.0010365	46.12	0.00101402	0
LTPEELLIR	8	1	1	W4XG46		1083.64	0	0.0107264	30.38	0.0240508	43.91	0.00112382	0
FADENFTLK	6	2	2	P91791;W4XXZ1		1084.54	0	0.00391258	45.66	0.00111374	57.85	6.73462e-05	0
VGFTYNDLR	49	5	4	Q6WQT5;Q7Z1Y6;Q8WQY0;Q3YL94		1084.55	0	0.0040035	64.41	1.53953e-05	64.88	1.406e-05	0
FSNFELATR	1	3	1	W4Y5G3		1084.55	6.7e-05	0.0207706			31	0.0343944	0
VVVTMEHAAK	3	1	1	W4Y2M8		1084.58	0	0.00270346	44.57	0.00156415	64.34	1.67315e-05	0
TDIDHPFIK	3	1	1	W4XIN5		1085.57	0	0.00710551	44.04	0.00173167	42.25	0.00257326	0
VDATLGEVPGK	1	0	0			1085.58	0.008834	0.192197	20.1	0.454415			0
DLVGDLAAGVR	2	1	1	W4ZF87		1085.6	0	0.00639849	49.65	0.00051053	38.07	0.00735329	0
EIIDIVLDR	7	3	1	W4XTK5		1085.62	0	0.0067892	45.25	0.00130163	53.22	0.000218205	0
LVLLGESAVGK	2	1	1	W4Y8Q1		1085.66	0	0.00267438	43.59	0.00139788	45.04	0.00109508	0
DFSHPQMPK	1	1	1	W4ZBF5		1086.51	0.000125	0.0419734	26.54	0.0827387			0
SNWNLPMPK	7	1	1	W4YIR2		1086.54	0	0.0189683	54.4	0.000177545	32.48	0.0282186	0
GPPVAPPPAQR	7	1	1	W4Z3G5		1086.61	0	0.0234863	44.85	0.00188057	40.44	0.0051508	0
VLPLEFLQK	1	1	1	W4XZK0		1086.66	0.000294	0.0463686			23.39	0.147522	0
LPLLSKYPR	2	3	2	P18294;W4YHV1		1086.67	0	0.00838218	26.1	0.0745004	35.49	0.00857351	1
QWLQEIDR	8	2	1	W4Y4X0		1087.56	0.000121	0.0281735	38.66	0.00835927	30.55	0.0538321	0
IHIMPDFSK	7	1	1	W4Z4L2		1087.56	0	0.00682554	31.91	0.0401962	41.6	0.00428935	0
YALTYVETK	1	1	1	W4Z3B0		1087.57	0	0.0206523	40.58	0.00585802			0
DQGGELLSLR	1	1	1	W4YEJ8		1087.58	0.000692	0.0651538	51.66	0.000454438			0
SLLWNPTEK	8	1	1	W4XXK1		1087.58	0	0.0145301	34.6	0.0239248	38.78	0.00923066	0
FLLTLESHK	1	1	1	W4YS12		1087.61	0.000121	0.0374007			32.34	0.0364361	0
ILMVGLDAAGK	3	4	1	W4XJC0		1087.62	0	0.00142405			52.86	0.000308494	0
LLLLGTGESGK	1	3	1	Q6QM11		1087.63	6.7e-05	0.0204877			25.3	0.159808	0
LVGGSNEAEGR	1	10	2	W4Y9J7;W4XAU6		1088.53	0	0.00093663			63.63	2.28243e-05	0
HAGLDVASYR	1	2	1	W4YHM9		1088.55	0	0.0124772			33.45	0.0295062	0
WPFWLSPR	2	1	1	W4YY79		1088.57	0	0.0148389			41.98	0.0046431	0
LTLDFHTNK	3	1	1	W4XQL0		1088.58	0	0.00625513	30.47	0.0657367	51.77	0.000487313	0
DFVELQIPK	1	1	1	W4YPQ3		1088.61	0.003475	0.134764	22.66	0.362057			0
KEPFELVAR	1	1	1	Q94738		1088.62	0.008353	0.187355	22.13	0.33618			1
VVDLLAPYAK	8	3	1	Q25117		1088.64	0	0.00169643	65.09	1.40778e-05	64.64	1.56147e-05	0
VTLISPFVGR	28	1	1	W4Z2Y1		1088.65	0	0.0039609	56.04	8.84789e-05	65.14	1.08853e-05	0
HYEQDLER	3	1	1	W4XHX6		1089.5	0	0.0249602	34.83	0.010737	25	0.117637	0
EEQLNDTIK	5	1	1	W4Y3B2		1089.54	0.000349	0.0505866	28.49	0.0889826	33.04	0.0319557	0
LNFAENLLR	2	1	1	W4ZHM0		1089.61	0	0.0149622			44.76	0.00209874	0
FQDALLALAK	1	2	1	W4XA47		1089.64	0	0.00759022			31.14	0.03538	0
DLESAEDRR	1	1	1	W4ZL39		1090.51	0.005767	0.165393	34.68	0.0164928			1
IESESELQR	4	1	1	Q5EAJ7		1090.54	6.7e-05	0.0156789	30.26	0.0604222	48.91	0.000827082	0
FAFYDTAKK	1	1	1	W4YQE4		1090.57	0.001454	0.0945253	26.39	0.16383			1
SAISDIEVEK	1	2	1	W4XHN6		1090.57	0	0.0256423	22.81	0.369662			0
DMVLLIDQK	1	1	1	W4YN20	M2(Oxidation)	1090.59	0	0.00821031	47.61	0.00117205			0
DYIGLLAAVR	1	1	1	W4Z7V2		1090.63	0	0.00260429			57.76	7.44512e-05	0
LVDGTASSEGR	12	1	1	W4Y5J6		1091.53	0.000294	0.0472619	32.26	0.0365787	33.66	0.0264989	0
HVFIPYTSK	1	1	1	W4YUE6		1091.59	0	0.00987705			26.15	0.177628	0
SEAGEEMVLK	3	2	1	W4ZFC6		1092.53	0	0.0147098	32.78	0.030263			0
VVACSCVAVK	1	1	1	W4YY23	C4(Carbamidomethyl); C6(Carbamidomethyl)	1092.55	0	0.00808671			37.12	0.0132951	0
QGAFLVNTSR	1	1	1	W4YRU6		1092.57	6.7e-05	0.0179095			37.8	0.0106628	0
AELNEFLTR	5	1	1	W4YD34		1092.58	0	0.0110902	39.34	0.00753772	41.44	0.00464772	0
KFLIDGFPR	1	1	1	W4X9Z7		1092.63	0.000762	0.0791093	44.34	0.00149828			1
DENFFMYK	1	1	1	W4XMJ7		1093.47	0.000783	0.0628822			31.11	0.0181999	0
DTDSEEEIR	10	6	1	Q76LB7		1093.47	0	0.00793977	49.04	0.000252595	57.73	4.11519e-05	0
LGGAVSDAEMK	2	1	1	D3VNG8	M10(Oxidation)	1093.52	0	0.00244611	53.55	0.000246838	50.25	0.000549915	0
AGSAVDAFIDK	3	1	1	W4Z8A7		1093.55	0	0.000463664	54.58	0.000247494	68.28	1.04015e-05	0
VQDTAGSLFR	3	1	1	W4Z4R8		1093.57	0	0.0040544	24.78	0.222882	57.19	0.000129106	0
EFGFVIPER	1	1	1	W4XNB3		1093.58	0.002467	0.120979	30.13	0.0626949			0
MGTTSATIALK	1	1	1	W4YDT8		1093.59	0	0.000846254			51.13	0.000447895	0
EITVQHPAAK	2	1	1	W4Y0S7		1093.6	0	0.0146187	23.06	0.271871	26.3	0.130925	0
LIIGRPVVVK	1	1	1	W4YUC8		1093.75	0.00203	0.11608			32.51	0.000729362	0
VEFLDDSNR	2	1	1	W4YDK4		1094.51	0	0.00898137			36.93	0.00865821	0
QYHENLYK	1	1	1	W4YB92		1094.53	0.004995	0.159689	27.27	0.0969372			0
IFDGTTPESK	1	1	1	W4YZS4		1094.54	0.000121	0.0382682			23.64	0.225988	0
EGEYQSLLR	1	2	1	W4YP89		1094.54	0.001069	0.0769064			22.34	0.32352	0
VFSGTIGTGQK	2	1	1	W4Y536		1094.59	0	0.000884895			65.14	1.54323e-05	0
SLSIQAHPNK	1	1	1	W4XRD5		1094.6	0.000125	0.0419894	38.18	0.0072226			0
AVYDAVGSVSK	3	1	1	W4YA46		1095.57	0	0.00474401	41.79	0.00329453	57.88	8.13833e-05	0
VAFTGSTEVGK	5	2	1	W4XV28		1095.57	0	0.00137067	29.87	0.0509011	60.43	4.50602e-05	0
TAAYVNSIEK	1	1	1	W4ZI36		1095.57	0	0.00218591			37.91	0.00796904	0
LFNQLDAFK	1	1	1	W4YRR7		1095.59	0	0.0107347			37.74	0.00794222	0
ISDVGFFPSK	1	2	1	W4Y6U9		1096.57	0.002117	0.117216			20.02	0.476799	0
ALADDVVTHR	3	1	1	W4XIN3		1096.57	0	0.00308574	53.37	0.000218852	57.31	9.04751e-05	0
QGLGSVFFNK	11	1	1	W4XGY3		1096.58	0	0.00125838	83.18	2.24792e-07	83.29	2.20342e-07	0
NLCLPAPGVR	2	1	1	W4YJU2	C3(Carbamidomethyl)	1096.6	0.000783	0.0610527	22.7	0.2371	24.02	0.163465	0
LIEVDDEHK	2	2	2	W4XXP9;Q8T317		1097.55	0.000125	0.0307277	43.1	0.00206932			0
TIPFLTDYK	22	1	1	Q6WQT5		1097.59	0	0.0105848	33.59	0.0173478	33.79	0.016567	0
AGNTVHMVLR	1	1	1	W4Y6F3		1097.6	6.7e-05	0.0197972			30.42	0.0342702	0
VPEADIVVQK	5	1	1	W4Y7J3		1097.63	0	0.00168228	42.46	0.00178209	41.11	0.00241245	0
LVPLTTVQVK	1	1	1	W4ZA24		1097.7	0.000121	0.0289917			26	0.0283843	0
TPVPDDSDPR	1	1	1	W4XG48		1098.5	0.000125	0.0415072	28.62	0.0404655			0
GSNGNDGPAGPR	1	2	2	Q9N2N7;Q26052		1098.51	0	0.0162399	55.31	9.06882e-05			0
FVESSDSISK	2	1	1	W4ZHX1		1098.53	0	0.00571248	51.91	0.000248649	38.53	0.00546396	0
MGHAGAIISGGK	3	1	1	W4ZB68		1098.58	0	0.0258384	36.79	0.00953868			0
DFTPLHVAAK	3	2	1	W4XC05		1098.6	0	0.00775175	25.44	0.120019	32.1	0.0265136	0
GSHAPPPPPSR	1	1	1	W4XIG9		1099.56	0.000762	0.0802821	34.47	0.0151841			0
DWNVDLIPK	15	1	1	W4XN05		1099.58	0	0.0197658	37.98	0.00750726	37.84	0.00776143	0
IVAITGPDADK	1	2	2	W4XNB4;W4XE75		1099.6	0.001737	0.105899	27.84	0.0818897			0
GLLTNLVVDR	3	1	1	W4YEK8		1099.66	0	0.0185611	53.42	0.000162431	52.14	0.000247737	0
DGKYDLDFK	19	1	1	W4YDJ0		1100.53	0	0.0199116	47.46	0.000584186	43.17	0.00157356	1
ETLPEDIQR	2	1	1	W4XTP0		1100.55	0.000121	0.0317286	26.98	0.0870943	38.4	0.00560108	0
LVSDPDNVGGK	1	1	1	W4Z9F0		1100.56	0.007175	0.180263	26.76	0.0959426			0
NIINADELAK	2	2	2	W4Y7J3;W4YYB3		1100.59	0	0.00697439	36.26	0.013675	37.4	0.0105179	0
ELIDQVLDR	7	2	1	W4YVY4		1100.6	0	0.0249198	41.73	0.00397822	48.78	0.000778713	0
LQQVQDEIK	2	1	1	W4Z7V2		1100.6	0	0.0114413	22.8	0.298615	50.47	0.000524098	0
LVGGQTALEGR	1	5	1	W4XJ09		1100.61	0	0.000263905			77.37	1.04992e-06	0
DLASVQALQR	4	2	2	W4Y7J3;W4YYB3		1100.61	0	0.00231689	42.9	0.00295152	55.69	0.00015458	0
LITPSVVSER	1	1	1	W4Z5W0		1100.63	0	0.00740185			43.02	0.00271892	0
FIVPEVLQR	5	1	1	W4YTR1		1100.65	0	0.00608223	51.79	0.000329122	59.11	6.10037e-05	0
LLIIGNSSVGK	1	2	1	O16151		1100.67	0	0.00253575	26.94	0.0754586			0
DTFMMWDR	3	1	1	W4XXK1		1101.45	6.7e-05	0.0211512			24.63	0.0254819	0
YSEPLHLDK	1	1	1	W4Z7F2		1101.56	0.005124	0.15865			20.25	0.538587	0
AVVEATGEGIR	1	1	1	W4ZCR7		1101.6	0	0.00643166			46.76	0.00149396	0
ALAEQLVAMR	6	1	1	W4YF13		1101.61	0	0.00275915	55.22	0.000208622	58.36	0.000100658	0
YFCSELRK	1	8	2	Q70BL5;Q26638	C3(Carbamidomethyl)	1102.54	0.000835	0.0632484			24.37	0.312584	1
NPDTQWITK	1	2	1	W4ZIT8		1102.56	0.000125	0.0382341	24.06	0.388718			0
HGLLTTLGYK	1	1	1	W4YW00		1102.63	0	0.000467774	57.71	9.81022e-05			0
YAPPQEQDR	15	1	1	Q6WQT5		1103.51	0	0.0173697	46.3	0.000835718	46.54	0.000790787	0
IHIMPDFSK	3	1	1	W4Z4L2	M4(Oxidation)	1103.56	0	0.00263713	46.73	0.00158713	47	0.00134181	0
ILMVGLDAAGK	2	4	1	W4XJC0	M3(Oxidation)	1103.62	0	0.00177579	54.71	0.000219404	32.83	0.0347116	0
VVEADTEWR	1	1	1	W4XMX6		1104.53	0.000349	0.0491005			20.76	0.515848	0
YTLGEHTQR	2	1	1	W4XYD1		1104.54	0	0.0118777			45.11	0.00209194	0
TEEDAADLLK	1	1	1	W4ZDU8		1104.54	0	0.00268405	59.51	7.67934e-05			0
NASNMLGELR	2	2	1	W4YB88		1104.55	0.000125	0.0347662	29.09	0.0868106			0
DVTEDELRK	2	1	1	W4YP69		1104.55	0.003389	0.132471	30.02	0.076049	24.89	0.246985	1
REIDDLTDK	1	1	1	W4Z4Z2		1104.56	0.00161	0.106388			51.41	0.000551112	1
QTIDLTEER	1	1	1	W4ZCT8		1104.56	0.000125	0.0427785	24.19	0.29304			0
HSSQLIYTR	1	1	1	W4Z5W0		1104.58	0	0.0263285	40.03	0.00795983			0
IGFPWSEIR	2	2	1	P52962		1104.58	0.000294	0.0477663			41.99	0.004917	0
ILYLTLGRR	1	1	1	W4ZCE5		1104.69	0.005047	0.15755			22.25	0.0810101	1
LVDGSDASEGR	10	3	1	Q9NC88		1105.51	0.000121	0.0355273	39	0.00479021	31.5	0.0269373	0
SLLESGTLGTK	1	1	1	W4Z0R6		1105.63	0.002467	0.121185	26.6	0.120764			0
KIMSDEVER	1	1	1	Q6WQT5		1106.55	0.000621	0.0593479			26.37	0.143595	1
YLTELAGPDK	1	2	1	W4Z1U7		1106.58	0	0.0261131	35.02	0.0212001			0
NFLELTELK	1	0	0			1106.61	0.000121	0.0242945			29.23	0.0668036	0
LLEVEHPAAK	2	2	1	W4Z2C7		1106.62	0	0.00360296	50.2	0.000444549	50.84	0.000393938	0
ETDSEEEIR	3	6	2	P05932;W4Z077		1107.48	0	0.00339627	52.67	0.000215491	70.72	3.25759e-06	0
CLSSIKDER	1	1	1	W4Z8A7	C1(Carbamidomethyl)	1107.55	6.7e-05	0.0155529			38.08	0.0102383	1
GKPFAYDGPR	1	1	1	W4XYQ6		1107.56	0.003972	0.14782			24.76	0.223576	0
IGSVFESVNR	52	6	4	Q7Z1Y6;Q6WQT5;Q8WQY0;Q3YL94		1107.58	0	0.00289418	62.93	3.36413e-05	64.62	2.32627e-05	0
INNFIEMVK	31	1	1	Q6WQT5		1107.59	0	0.00793026	65.57	1.77215e-05	59.22	7.65316e-05	0
LAQAVLPHMK	3	1	1	W4YJ12		1107.64	0	0.00455814			41.32	0.00303279	0
LADGPDEVHR	1	2	1	W4YDB3		1108.54	0	0.0080826	49.3	0.000705526			0
VGNEYVSQGR	2	1	1	W4Y2X0		1108.54	0	0.00216955			37.12	0.011655	0
GYNKPDVTSK	2	1	1	W4XMW9		1108.56	0	0.0193149	26.62	0.140462			0
NYAEFVPLR	5	1	1	W4YM59		1108.58	6.7e-05	0.0173051	37.9	0.00950381	40.86	0.00496313	0
SAYTLVPETK	3	2	1	Q0QBV2		1108.59	0	0.0103037	34.15	0.0186912	64.25	2.20053e-05	0
IYEMLPSKK	4	1	1	W4YB92		1108.61	0.000246	0.0537678	26.93	0.0922596	36.66	0.00982853	1
MGTTSATIALK	1	1	1	W4YDT8	M1(Oxidation)	1109.59	0	0.00099519			59.54	5.58089e-05	0
ETAEAYLGKK	2	3	2	Q06248;W4XYP1		1109.59	0	0.029134	48.18	0.000746589	41.03	0.00409024	1
RLPPQEIEK	1	1	1	W4XAR6		1109.63	0.009749	0.204667			34.67	0.0119418	1
YTEDEVLNK	1	1	1	W4YWW2		1110.53	6.7e-05	0.0186058			39.03	0.00501979	0
FTEMVEQVK	1	1	1	W4ZBF5		1110.54	0.000121	0.0293267			30.16	0.0402881	0
IGYSSNDLNK	1	1	1	W4YNC5		1110.55	0.001252	0.0874838			25.03	0.137554	0
TLASDVHIVR	6	1	1	W4Z4H3		1110.63	0	0.000686522	50.24	0.000298538	55.94	7.97158e-05	0
DAHQSLLATR	1	1	1	W4XSL7		1111.6	0	0.0133267	26.92	0.0849525			0
SLCSNVNYR	1	1	1	W4YM39	C3(Carbamidomethyl)	1112.52	0.000121	0.0345747			39.13	0.00433739	0
TPCEEIHVK	1	2	1	W4YPA7	C3(Carbamidomethyl)	1112.55	0	0.00990827	42.18	0.00252427			0
HDSLDAVLDK	4	1	1	W4XLR6		1112.56	0	0.000574441	62.29	2.59393e-05	34.34	0.016529	0
LNPSITILGGK	1	1	1	W4XJS6		1112.67	0	0.00495525			41.35	0.00194931	0
DLIGVQNLIK	1	1	1	W4Y7J3		1112.67	0	0.0123916			26.91	0.0511298	0
MADELLHER	2	1	1	W4XIN3		1113.54	0	0.00699983	55.93	9.33012e-05			0
HTAWASLDGR	1	3	1	C3RSF7		1113.55	6.7e-05	0.0186878			39.72	0.00421839	0
VQNGEIGQIR	1	1	1	W4XPZ6		1113.61	6.7e-05	0.0154073			38.34	0.00687342	0
DALATLDGPLK	5	2	1	P18294		1113.61	0	0.00665709	64.33	1.68069e-05	63.91	1.8168e-05	0
DLVGELAAAVR	6	2	1	W4ZF88		1113.63	0	0.000923344	30.52	0.0400107	55.55	0.000125654	0
HAEEIQFLK	2	1	1	Q26630		1114.59	0	0.0039558			37.27	0.00960935	0
QEVDLAVAAAK	1	2	1	W4YNM6		1114.61	0.000125	0.0384058	24.42	0.202028			0
VGNNLDTLLR	2	1	1	W4XIN6		1114.62	0	0.00180595	27.36	0.0972447	56.53	0.000120948	0
VTDAIVLLDR	2	1	1	W4XIB1		1114.65	0	0.00377816	35.43	0.0127456	50.13	0.000455654	0
VIQDANTLLK	2	1	1	W4XIN6		1114.65	0	0.00464701	26.16	0.107736	43.34	0.00214112	0
ALLEVVQSGAK	2	1	1	W4YQG8		1114.65	0	0.00525087	62.86	2.30335e-05	57.38	8.50981e-05	0
FCETTIGCK	1	1	1	W4ZL44	C2(Carbamidomethyl); C8(Carbamidomethyl)	1115.48	0.000125	0.0396799	40.64	0.00112187			0
AQGPDGGLSASR	1	2	1	W4Z7L4		1115.55	0	0.00502753			29.26	0.0535967	0
FESYLSEIK	1	3	1	W4XAZ0		1115.56	6.7e-05	0.0191096			36.69	0.011443	0
MLLGADSPALK	7	2	1	W4YNT5		1115.61	0	0.00552334	45	0.00207129	46.29	0.00155428	0
CCEYDDVR	9	1	1	Q6WQT5	C1(Carbamidomethyl); C2(Carbamidomethyl)	1116.41	0	0.0195633	50.56	1.31853e-05	50.44	1.31029e-05	0
YSNYELATR	2	3	1	W4XWV8		1116.54	0	0.0110063	50.6	0.000374079	50.26	0.000397477	0
NGQTLDTVIR	2	1	1	W4XIN6		1116.61	0	0.01307	38.89	0.00923222	21.16	0.504145	0
KIVIADCGQL	2	1	1	W4XXZ1	C7(Carbamidomethyl)	1116.62	0.000349	0.0495046			53.4	0.000318133	1
TLSQEAAAVVK	2	1	1	W4X9I2		1116.63	0	0.00275769	23.75	0.244584	49.37	0.000712743	0
LPTVAAIIYR	3	2	2	D3VNG8;W4Z7I3		1116.68	0	0.0035279			34.9	0.00841344	0
DTFMMWDR	1	1	1	W4XXK1	M4(Oxidation)	1117.45	0.001209	0.0837328			26.76	0.0134952	0
NGGGVDETNVR	1	2	1	W4XC05		1117.51	0.000125	0.0410738	43.89	0.00136787			0
YTPPEQLNR	1	1	1	W4Y3C3		1117.57	0.005704	0.167785			29.61	0.0766863	0
LVGGSTELEGR	1	1	1	W4YXM9		1117.59	0	0.00366726			54.9	0.000248035	0
ALAEQLVAMR	3	1	1	W4YF13	M9(Oxidation)	1117.61	0	0.00493813	54.86	0.00023596	48.5	0.00102903	0
DTEQVTAILK	1	2	1	W4XK18		1117.62	0	0.0131487	51.83	0.000455693			0
LVGGSTENEGR	1	4	1	W4Y9J7		1118.54	0	0.0058041	51.07	0.000415044			0
GDEELDSLIK	3	2	1	P08991		1118.56	0	0.00822382	57.51	0.000111064	20.76	0.600214	0
GDLWQSWVK	3	1	1	W4YV73		1118.57	0	0.00807989			37.85	0.0116564	0
FALEELLRK	2	1	1	W4Z5W0		1118.66	0.000121	0.0282187			26.08	0.100491	1
DGFYYDVLK	3	1	1	W4YSK9		1119.53	0	0.0135185	25.1	0.157142	35.51	0.0135112	0
VTVECAEAIK	1	1	1	W4XA42	C5(Carbamidomethyl)	1119.57	0	0.00607824			57.49	0.00012539	0
DLSGATVLTDK	1	2	1	W4XLQ9		1119.58	0.000569	0.0567612			27.58	0.126223	0
IFIGGIGSDLK	2	3	1	Q66NB9		1119.63	0	0.00160815	33.31	0.021583	58.44	8.38546e-05	0
ALILVGGYGTR	3	1	1	W4X9Z3		1119.66	0	0.00795095	21.38	0.286381	49.99	0.000413952	0
HLLLVDPQGK	1	2	1	W4YXY2		1119.66	0	0.00108651			57.8	5.96621e-05	0
EDCAHFWR	5	2	1	W4ZK45	C3(Carbamidomethyl)	1120.47	0	0.0166619	40.01	0.00154644	23.31	0.0741988	0
QDLEIEDMK	1	1	1	W4YBQ8		1120.52	0	0.00773133			45.3	0.0014151	0
LVDGSSSNEGR	2	5	1	W4XYX3		1120.53	0	0.0135546	32.61	0.0262625	32.7	0.0263146	0
AKFDGEAVQR	1	2	2	W4Y2X0;Q99327		1120.58	0	0.00754115			46.25	0.00170976	1
TNLPSNTAFR	1	3	1	W4XCL8		1120.58	6.7e-05	0.0162677			35.15	0.0221176	0
TLLSVDDMVK	5	1	1	W4Z3H4		1120.59	0	0.00103353	31	0.0568342	63.04	3.59285e-05	0
STTTGHLIYK	4	4	1	Q9U8R3		1120.6	0	0.00527827	40.12	0.00670223	32.07	0.0419087	0
NAQYAITIAR	3	1	1	W4X9P7		1120.62	0	0.00404516			48.81	0.000795711	0
HVPALILETK	1	2	1	W4ZHM0		1120.68	0	0.0106036	21.47	0.168946			0
DEDSAESQLK	2	2	2	W4Y7J3;Q25432		1121.5	0	0.00373666	36.21	0.00715601	36.83	0.00620399	0
DVQPDQYEK	1	1	1	W4Z1N0		1121.51	0.000294	0.046882			21.21	0.287218	0
ELEVQHPAAK	4	1	1	W4XRK4		1121.6	0	0.00264558	60.73	5.1393e-05	49.35	0.000711387	0
AEEEFQIEK	1	1	1	W4Y1K7		1122.53	0.000121	0.036158			24.7	0.16129	0
VTYDGAHFGR	2	1	1	W4YKB0		1122.54	0.000762	0.0792391	24.09	0.195556	21.17	0.382682	0
VIEGDFDATR	1	2	2	W4XAX2;W4XAX3		1122.54	0	0.00689801			46.45	0.00118328	0
SLEQQENFK	3	2	1	W4XC05		1122.54	0.000294	0.0464632	29.04	0.0692922	28.88	0.0687865	0
KIMSDEVER	1	1	1	Q6WQT5	M3(Oxidation)	1122.55	0.000294	0.0475076			32.11	0.0348805	1
DDLVTFVDAK	1	1	1	W4XJG5		1122.57	0.006028	0.168601	21.84	0.393764			0
VLHEEILNR	2	1	1	W4XIN6		1122.63	0	0.0101834	38.95	0.00518953			0
FFGFSDFEK	1	1	1	W4XQZ3		1123.51	0.000917	0.0718965			25.26	0.112737	0
LETDGTSSVSK	2	1	1	W4XQP9		1123.55	0	0.0100021	55.05	0.000171465	30.73	0.0495333	0
GGSWSLDFVR	1	1	1	W4XPV5		1123.56	0.000882	0.0650641			25.52	0.160751	0
ESQLYIQDK	2	1	1	W4Y0M7		1123.56	0	0.02275	46.74	0.00123712	26.46	0.12924	0
INNFIEMVK	28	1	1	Q6WQT5	M7(Oxidation)	1123.59	0	0.00862237	62.17	3.61008e-05	61.86	3.77944e-05	0
DASLPLAIAPR	1	1	1	W4XIN2		1123.65	0	0.00536545	56.91	7.11946e-05			0
VGVFFGGLSIK	1	1	1	W4Z979		1123.66	0.000569	0.0566517			25.89	0.0748421	0
LPANLIQAQR	6	1	1	W4Z8A7		1123.66	0	0.00146716	56.46	6.04399e-05	56.88	5.48686e-05	0
ILEVAPAPVSK	2	2	1	W4ZE39		1123.68	0.000121	0.0267614	27.23	0.0389823	38.25	0.00308973	0
EFTEDVNDR	1	1	1	W4YNC5		1124.49	0.000917	0.0710807			38.58	0.0035709	0
GEGFNMVGEGK	1	2	1	W4XEL7		1124.5	6.7e-05	0.0197747			30.06	0.0280597	0
NWGEQGMFR	2	1	1	W4XUP6		1124.5	0	0.0105325	32.59	0.0160285	45.92	0.000761179	0
DLMPHDLQR	2	1	1	W4XYN4		1124.55	0	0.0201345	28.88	0.0621861			0
VDILDPALLR	1	2	1	W4XKC0		1124.67	0	0.0123542			41.06	0.00198208	0
MAEAGDNFVR	1	1	1	W4XG40	M1(Oxidation)	1125.49	0	0.00452924	45.95	0.000500572			0
LFSYSDTHR	5	1	1	W4XA87		1125.53	0	0.0041411	54.83	0.000133349	42.53	0.00217245	0
YYMTHVPSK	1	1	1	W4ZIQ7		1125.58	0.001345	0.0906473			24.72	0.168138	0
YGDITEDDAK	1	1	1	W4YRK7		1126.49	0	0.0055057	45.37	0.000669377			0
ISFTGSTQTGK	2	1	1	W4YLU6		1126.58	0	0.00343795	51.33	0.000336447	44.56	0.001608	0
FFGNLMDAGR	2	1	1	W4XMD0		1127.53	0	0.00105408			64.7	1.1419e-05	0
ELDLVLGNVR	2	1	1	W4XVE9		1127.65	0	0.00761141	36.82	0.00831879	26.65	0.0924562	0
VVAVLLENDR	2	1	1	W4XC05		1127.65	0	0.00499398	70.2	3.8152e-06	69.88	4.56439e-06	0
AFGLPLERPK	11	2	2	D3VNG8;W4Z7I3		1127.66	0	0.0162383	48.94	0.000451859	40.26	0.00344261	0
VFALPSLKPR	2	1	1	W4YIE2		1127.69	0	0.00275231	31.24	0.0161223	31.37	0.0179811	0
GEFGGFGSVSGK	2	1	1	W4ZDM4		1128.54	0	0.00205874	68.09	5.13064e-06			0
WSQQPQQAR	1	2	1	A3KLJ7		1128.55	0	0.00867524	43.5	0.00169293			0
LVGGETPNEGR	6	2	1	W4Y9J7		1128.57	0	0.00274789	57.2	8.00294e-05	48.68	0.000540721	0
IYHPNIDEK	1	1	1	W4YAQ8		1128.57	0.000692	0.0676029	22.94	0.226639			0
PLEFEIAPGR	3	1	1	W4XPY2		1128.61	0	0.0022505	40.05	0.0052591	50.84	0.000434321	0
NCFASVFER	2	1	1	W4YNX5	C2(Carbamidomethyl)	1129.52	0.000125	0.043778	29.19	0.0316924	29.07	0.0315274	0
IMDPNVVGER	1	3	1	Q25117		1129.57	0	0.00325569			60.42	4.23044e-05	0
ELGIDNSLIR	9	1	1	W4XJP6		1129.62	0	0.00686727	52.34	0.000357652	31.84	0.0397364	0
EATQVLDLLK	2	1	1	W4XIN3		1129.65	0	0.0150043	35.98	0.0134502	20.72	0.4736	0
DNINIDEAAR	2	1	1	W4YU92		1130.55	0	0.0108083	41.73	0.00324972	37.53	0.00854762	0
VLPEQYEPR	11	2	1	W4YXN9		1130.59	0.000125	0.0354556	43.36	0.00299856	20.96	0.553158	0
FPGQLNADLR	14	11	5	P11833;W4X9L7;W4XVG8;W4YEV4;W4XKG7		1130.6	0	0.00165238	53.82	0.000287563	56.36	0.000159648	0
VELAETQVNK	2	1	1	W4Y2X0		1130.6	0	0.00503177	51.43	0.000497139	20.65	0.596669	0
DLILVGEESR	1	1	1	W4XR28		1130.6	0.001345	0.0912348			24.65	0.236853	0
FGFEDVDFR	10	1	1	Q26638		1131.51	0	0.00329367	63.67	1.15975e-05			0
LVDSDPQTEK	6	1	1	W4XCS8		1131.55	0	0.0137237	52.3	0.000310321	52.1	0.000326487	0
DQALSVLDDR	3	5	1	Q9Y0S8		1131.56	0	0.00278169	35.45	0.0175338	48.32	0.000882651	0
DSGVLEDLQR	1	1	1	W4XHB9		1131.57	0	0.0109038	29.9	0.0613976			0
LGFDGALDAPR	1	5	1	W4XCA0		1131.58	0	0.000525181	98.58	9.15259e-09			0
EVGQMIDLAR	1	1	1	W4Y9D1		1131.59	0.000121	0.0265848			30.84	0.0576897	0
KEELSLDGIK	2	2	1	W4Z4M9		1131.63	0	0.00118634	26.77	0.138008	51.71	0.000456655	1
GYSFTTTAER	288	21	11	P10990;W4Y1A3;P53474;W4Y157;P53463;P53464;P12431;W4Y969;O18513;I2E654;Q86N81		1132.53	0	0.00330742	44.86	0.00149741	51.78	0.000276781	0
RDPDTGAWSK	1	1	1	W4YDT8		1132.54	0.001345	0.090299			32.49	0.0290837	1
WVCIGDINR	1	2	1	W4X9G1	C3(Carbamidomethyl)	1132.56	0.000125	0.0382454	43.65	0.00275309			0
GSFIDEHTVK	1	1	1	W4YIA6		1132.58	0.001454	0.0965055	29.43	0.0802166			0
LSGFGQEGPLK	1	1	1	W4Z4H2		1132.61	6.7e-05	0.0195804			22.3	0.414252	0
AALGLPAASSFK	1	1	1	W4ZDU8		1132.63	0	0.00485239	41.2	0.00451733			0
AIYKPGQTVR	1	1	1	W4Z8U0		1132.65	0.000125	0.0509418	26.49	0.116794			0
LITLDGDMKK	13	2	1	W4ZC86		1133.63	0	0.00581852	40.82	0.00516636	51.77	0.000416128	1
SAASTDYYTR	1	1	1	W4Z3V7		1134.5	0	0.00727858			47.53	0.000483894	0
DIVDDVTDDK	4	1	1	W4YM04		1134.52	0	0.00683548	38.32	0.00549173	42.65	0.00201546	0
MPVSEDMLGR	1	2	1	W4YKU8		1134.52	0	0.0180281	39.12	0.0047209			0
EESESVLTLK	2	1	1	W4YLI7		1134.59	0	0.0246075	32.54	0.0356599			0
ALVNYQNANK	1	1	1	W4YM26		1134.59	6.7e-05	0.0202738			38.36	0.00934371	0
LNLYIDEVR	1	1	1	W4XNB4		1134.62	0	0.00946058			39.89	0.00590776	0
DVQPEQYEK	5	1	1	W4Z1N0		1135.53	0	0.014539			27.39	0.0863615	0
ESYGIYIYK	4	48	2	P16890;W4ZAD2		1135.58	0	0.0111042			32.48	0.0415794	0
NGFLLDGFPR	5	1	1	W4Y4V1		1135.59	0	0.00272792	45.46	0.00212766	53.2	0.000356579	0
VWDQLPHLK	1	0	0			1135.63	0.001984	0.115185			25.67	0.165457	0
YIIIGDTGVGK	2	1	1	W4YUG2		1135.64	0	0.0063408	31.12	0.0405271	31.32	0.036969	0
LDQTDELFR	2	3	1	W4XWB1		1136.57	0	0.00546193			55.52	0.000164118	0
SMTTTTHITK	2	1	1	W4XD75	M2(Oxidation)	1136.57	0	0.00405007			29.96	0.0588899	0
VLLLSEDYGK	2	2	1	W4XWB1		1136.62	0	0.00364329	41.44	0.00405195	50.72	0.0004431	0
IHWLLDLVK	2	1	1	W4XI54		1136.69	0.001112	0.0792807			28.36	0.028301	0
TNNFWSQIK	3	1	1	W4XJS6		1137.57	0	0.00421408	25.2	0.15583	29.42	0.0583439	0
GTFFQERPR	1	1	1	W4ZC96		1137.58	0.000125	0.0479808	20.89	0.429349			0
LTATDHGTPPK	2	1	1	W4YTW7		1137.59	0	0.00121002	25.04	0.160268	35.93	0.0130826	0
LTQAVLPHMK	2	2	1	W4ZAU5		1137.65	0	0.00425633			38.36	0.00543408	0
YGQNSNHYR	1	1	1	W4XG37		1138.5	0	0.00594103	59.19	3.08489e-05			0
DGSVYVADGQK	1	1	1	W4XJ42		1138.54	0	0.0146716	40.88	0.00352764			0
FVNVVQTFGK	1	2	1	W4ZJD8		1138.63	0	0.000621979			43.5	0.00177557	0
EFVQMMLGGK	1	1	1	C1KG55		1139.56	0	0.00656227			48.22	0.000712625	0
EQVIDVVIPK	8	2	1	Q6PTG3		1139.67	0	0.0103181	48.91	0.000339316	35.62	0.00763528	0
SKPILDILLK	2	1	1	W4Y9X7		1139.74	0.000121	0.0269301			47.67	0.000105166	0
MPHVGDEISR	2	1	1	W4XHU7		1140.55	0	0.0108662	31.3	0.0330254			0
TSYAQSTQVR	3	2	1	W4Y6K2		1140.56	0	0.00482806	25.21	0.143118	30	0.04795	0
VTRPAPPSSTK	6	1	1	W4YZD2		1140.64	0	0.0291677	43.98	0.0014238	48.34	0.000514407	0
QAVDVSPLRR	1	2	1	W4Z4A4		1140.65	0.000363	0.0553143	20.43	0.299797			1
LQTASDESYK	2	1	1	W4YYB3		1141.54	0	0.00557353	54.49	0.000127138	39.02	0.00462409	0
SGGEQLPADLR	9	2	1	W4YD32		1142.58	0	0.00179191	35.62	0.0125427	52.79	0.000247491	0
VVNSDPIVGDK	1	1	1	W4XD09		1142.61	0	0.0108682	70.86	4.192e-06			0
KVPVSLMIQK	1	2	1	W4YC99		1142.71	0.007129	0.185747			20.77	0.221526	1
YYGGTQVIDK	2	1	1	W4YM08		1143.57	0	0.00240953			47.63	0.000758506	0
QFVLDLHSGK	1	1	1	W4YSB5		1143.62	0	0.0128691	36.87	0.0116363			0
IDLLDDAAAVK	1	2	1	W4YKV5		1143.63	0.001252	0.0875551			20.03	0.548697	0
LILLEEDNGK	79	1	1	W4X9T4		1143.63	0	0.00421388	69.53	6.29576e-06	69.49	6.399e-06	0
LAVNMVPFPR	3	10	5	P11833;W4X9L7;W4XVG8;W4YEV4;W4XKG7		1143.64	0	0.00427592			52.74	0.000285476	0
MSIVEEGDHK	2	2	1	W4XD09		1144.53	0	0.0134382	51.12	0.000221373			0
ETAEAYLGYK	1	1	1	W4YGH9		1144.56	0.000121	0.0313231			20.87	0.333115	0
GLALPPCCTR	5	3	2	P18294;W4YHV1	C7(Carbamidomethyl); C8(Carbamidomethyl)	1144.56	0.000363	0.0561062	34.65	0.0143277			0
QDWGELLVGK	1	2	1	W4Y8L5		1144.6	0	0.0100573			32.4	0.0357636	0
NCVNGIQANR	1	1	1	W4ZDI7	C2(Carbamidomethyl)	1145.55	0.000125	0.0339548	27.08	0.0854056			0
IMDPNVVGER	1	3	1	Q25117	M2(Oxidation)	1145.56	0.001454	0.0958022	22.79	0.242231			0
VVQVGIXGFGR	1	1	1	E2S0A9	X7(N)	1145.68	0.000121	0.0278557			47.52	0.0006514	0
MIDPSLLTEK	4	1	1	W4XTP2		1146.61	0	0.00919152	51.74	0.000469924			0
VVQVGIXGFGR	1	1	1	E2S0A9	X7(D)	1146.67	6.7e-05	0.0233558			64.67	1.53707e-05	0
TPYNDLCHK	1	1	1	W4XIN5	C7(Carbamidomethyl)	1147.52	0	0.0132861			20.37	0.250246	0
AAFGLAHEGFK	2	2	1	W4YPS0		1147.59	0	0.00814587	30.48	0.0654512	22.88	0.374056	0
LNKLEQQMK	1	1	1	W4XH70	M8(Oxidation)	1147.61	0.008018	0.18557	25.45	0.214539			1
EITALAPSSMK	110	4	3	P53463;P53464;Q25381		1147.61	0	0.00563207	49.59	0.000817111	58.11	0.000114812	0
FPSHFSADLK	2	3	1	Q25115		1148.58	0	0.00453059	27.93	0.103967	25.8	0.169915	0
FSNLSDPLKK	1	2	1	W4XWB1		1148.63	0	0.0022699			55.61	0.000156767	1
KPAQFTVETK	4	1	1	W4YPA7		1148.64	0	0.00141943	30.58	0.0506616	62.26	3.40232e-05	0
EKLPNYEEK	1	1	1	W4XUM4		1149.58	0.000762	0.0818559	37.57	0.0117502			1
LITLDGDMKK	4	2	1	W4ZC86	M8(Oxidation)	1149.62	0	0.0241049	39.71	0.00673505	41.95	0.00404978	1
ILNLLGLHEK	1	1	1	W4XIN2		1149.7	6.7e-05	0.0228388			27.44	0.0284877	0
ASPFTGAWSAR	5	2	2	KT351732;Q70JA0		1150.57	0	0.0136078	43.12	0.00286179	40.88	0.00450345	0
LLDDVVFSDK	3	1	1	W4XKV9		1150.6	0	0.000322892	50.3	0.000544087	64.48	2.16544e-05	0
ALNDLLQHVK	5	2	1	W4XA47		1150.66	0	0.00356483	33.37	0.0149123	48.64	0.000469131	0
FIILDQFVR	1	1	1	W4XAW7		1150.67	0.000179	0.043946			33.14	0.0131271	0
DIDFGAEEKK	4	1	1	W4XCS8		1151.56	6.7e-05	0.0233395	37.61	0.00927585	33.56	0.0228207	1
LVGSSSPYEGR	1	1	1	W4YXM9		1151.57	0	0.00101498			59.6	6.24444e-05	0
VHQLGDELIK	4	1	1	W4XIN6		1151.65	6.7e-05	0.0156548	40.73	0.00366006	33.94	0.0161458	0
YENNVMNIR	1	1	1	W4YLI7		1152.55	0	0.00493307			33.05	0.0228155	0
ALLTPVAIAAGR	8	2	2	M1FAE0;W4ZCV2		1152.71	0	0.00260051	48.8	0.000137758	48.96	0.000151834	0
LVVKPDQLIK	2	2	1	W4XSW1		1152.74	0	0.00121764	33.36	0.00262951	35.44	0.00162883	0
DEALDYYHK	4	2	1	W4Z3V7		1153.52	0	0.0123973	26.1	0.0710638	49.03	0.000351323	0
NYDSILDTGR	2	1	1	W4YQK4		1153.56	0	0.00730359	31.45	0.0279654	34.29	0.0167018	0
IYGISFPDNK	1	1	1	W4YY79		1153.59	0	0.00825112			23.85	0.207491	0
LGIIEDHSNR	4	2	1	W4ZH65		1153.61	0	0.00627309	62.23	2.93521e-05	56.82	0.000105233	0
AAQQFLNFSK	1	1	1	W4XIN6		1153.61	0	0.00624566			41.42	0.00352982	0
FAGQAGTFLSR	1	1	1	W4Z6W9		1154.6	0	0.00775794			31.74	0.0314176	0
AIGNIGEPVER	5	4	2	W4ZKG2;H1ACK9		1154.62	0	0.0105512	44.8	0.00148016	39.86	0.00460612	0
EFVQMMLGGK	1	1	1	C1KG55	M6(Oxidation)	1155.54	0.000121	0.0394444			24.71	0.120689	0
DLQLDPPDSR	2	1	1	W4XFT7		1155.57	0.001984	0.115126	24.49	0.15221	24.03	0.179101	0
VPAGNMILGAGR	1	2	1	W4YDB3		1155.63	0	0.00599718			34.66	0.0152352	0
KVESYGSDSGK	4	1	1	P91791		1156.51	0	0.00927333	59.7	2.44306e-05	61.07	1.78211e-05	1
WWQSPPLSR	1	2	1	W4YWI4		1156.6	0.000121	0.039437			35.11	0.0154005	0
LSNLNRHMR	1	0	0		M8(Oxidation)	1156.61	0.003888	0.146292			20.21	0.488784	1
NPLVFEYFK	1	1	1	W4YK29		1156.61	6.7e-05	0.0167982			33.69	0.0216133	0
EGCPLVVVAGR	2	1	1	W4YF12	C3(Carbamidomethyl)	1156.62	0	0.013769	28.85	0.0636597	25.05	0.150364	0
IIIIDDSIVR	1	1	1	W4XK77		1156.7	0	0.0147141			51.43	0.000233821	0
EPIGAETATIR	1	1	1	W4XIN6		1157.61	0	0.00913676			34.05	0.0240459	0
VLFPGNAPQSK	1	1	1	W4XMJ7		1157.63	0.000125	0.0505407	28.2	0.0972463			0
DQQSVAILQR	2	2	1	W4XWB1		1157.63	0	0.0186351	43.51	0.00281878	42.52	0.00359644	0
RIQDLEQQK	1	2	1	I2FL82		1157.63	0	0.00992911	43.57	0.00284383			1
AHQLVIEGYK	1	1	1	W4ZID9		1157.64	0	0.0109282			26.39	0.147528	0
DNGYFTASVGK	1	2	1	W4XWV8		1158.55	0	0.0120107			30.36	0.0350231	0
LVDGQTALEGR	1	1	1	W4XJ09		1158.62	0	0.000431436			63.59	2.71482e-05	0
LSPANGLLAFR	2	1	1	W4XRD5		1158.67	0	0.00292532			44.41	0.00181484	0
HGGILNYMVR	1	1	1	W4YF12		1159.62	0.003703	0.145411			24.92	0.213879	0
LAVNMVPFPR	1	10	5	P11833;W4X9L7;W4XVG8;W4YEV4;W4XKG7	M5(Oxidation)	1159.62	0	0.00420327			41.46	0.00474783	0
NGASIDLENVK	2	1	1	W4YX33		1159.63	0.001565	0.101303			31.8	0.0432754	0
VAQGVSGSIVDK	2	1	1	W4XR11		1159.64	0	0.000601057	47.38	0.00116998	51.82	0.000424189	0
TGLLAGGGSAEVK	1	1	1	W4XEK3		1159.64	0.000692	0.0707675	26.93	0.130786			0
MSIVEEGDHK	1	2	1	W4XD09	M1(Oxidation)	1160.53	0.000125	0.0316013	33.05	0.0137487			0
GYSFXTTAER	15	1	1	O18555	X5(E)	1160.55	0	0.013095	30.7	0.0228531	45.32	0.00116772	0
ISMNLDPNEK	1	2	1	W4ZH65		1160.56	0	0.0293076	35.84	0.0130959			0
HLTYENVER	1	2	1	W4XAV7		1160.58	0.000762	0.0825881	33.45	0.0269984			0
LYQVEYAFK	2	1	1	W4YBH3		1160.6	0	0.0056026			55.84	0.000177218	0
NQLGTATNTIK	6	1	1	W4YDT8		1160.63	0	0.00281741			51.82	0.000435369	0
LVDGATPFEGR	1	1	1	W4Z8Q4		1161.58	0.008276	0.194183			33.79	0.0257384	0
ESGYATHLVGK	1	1	1	W4YVP0		1161.59	0	0.00134356			60.13	6.50727e-05	0
KLGEWAGLCK	3	1	1	W4YY23	C9(Carbamidomethyl)	1161.62	0	0.00148101	61.19	5.18162e-05	35.25	0.0209126	1
KNMTGIIQEK	1	1	1	W4Z477		1161.62	0.007105	0.179308	36.26	0.0161829			1
GELTETRVEK	2	1	1	W4XD75		1161.63	6.7e-05	0.0207792	24.87	0.222872	40.4	0.00623815	1
MPEDESTPEK	3	1	1	W4ZFP4		1162.49	0	0.00412982	44.3	0.000510861	24.46	0.0492383	0
GSEMWNSPVR	2	1	1	W4XRS9		1162.54	0	0.0230872	47.88	0.000703041	23.42	0.180403	0
ETWLSENQR	1	2	1	W4XWB1		1162.55	0.001914	0.112123	20.43	0.479133			0
MLAASYELHK	2	2	1	W4XWB1		1162.58	0	0.00174003			55.02	0.000204761	0
LVDGSDESEGR	5	2	1	W4XQY7		1163.5	0.000349	0.0505169	35.68	0.0080578	40.97	0.00171564	0
ENSFHVDTSK	2	1	1	W4YPA7		1163.54	0	0.00562749	56.48	9.5135e-05	55.22	0.000127157	0
DTMQNTIGQR	1	1	1	W4ZFH9		1163.55	0.003685	0.143799	26.25	0.118094			0
TGDLSIESSVR	1	1	1	W4XEI2		1163.6	0	0.0297596	31.83	0.0450444			0
EITALAPSSMK	61	4	3	P53463;P53464;Q25381	M10(Oxidation)	1163.6	0	0.00461233	50.26	0.00064802	49.29	0.000812548	0
NQPITSFTQK	1	2	2	Q9GV77;W4Z4G3		1163.61	0	0.00902212			40.32	0.006382	0
IMRPFDVTGK	3	1	1	W4YD34		1163.62	0.000121	0.0291674			29.22	0.0782668	0
ELLEDAMESK	1	1	1	W4Z4Z2		1164.53	0	0.0272642	39.88	0.00405038			0
YDVHFWIGK	2	2	1	W4YXN9		1164.59	6.7e-05	0.0201731			27.22	0.121863	0
ILEEHLPADK	9	1	1	W4XZ32		1164.63	0	0.000890773	50.77	0.000483254	61.47	4.17732e-05	0
IKIIAPPERK	5	31	20	P53465;P10990;P53466;W4Y1A3;P53474;W4Y157;P53463;P53464;P12431;Q86N81;Q25381;O18555;O18554;W4Y969;W4ZD41;W4YKQ1;W4YHN2;O18553;O18513;W4ZC67		1164.74	0	0.00161578			39.07	0.00108395	2
HYDELTIFK	4	1	1	W4YNH2		1165.59	0	0.00158695	49.13	0.000704368	62.28	3.47838e-05	0
DGFVTEEELK	4	1	1	W4Z5R2		1166.56	0	0.00253054	55.48	0.000136898			0
DEEFEITRK	2	1	1	W4Y2X0		1166.57	0.000121	0.0409517			40.11	0.0050212	1
QTEANSFLEK	2	1	1	W4YBH3		1166.57	0	0.0121445	36.13	0.0127985	31.07	0.0391205	0
MGAEIYQNLK	7	2	2	W4YDJ0;W4YDI9		1166.59	0	0.000993663			61.92	3.41267e-05	0
DRYLPVFEK	2	6	1	W4Y8T8		1166.62	0.001252	0.0882549	20.56	0.437753	36.16	0.0122504	1
NEGGFVWACK	1	1	1	W4XA42	C9(Carbamidomethyl)	1167.54	6.7e-05	0.0156514			21.01	0.290452	0
EGVIECAYVK	3	1	1	W4YS38	C6(Carbamidomethyl)	1167.57	0	0.00373523	41.65	0.00354608	50.22	0.000486234	0
FVFMWPNAR	1	2	1	W4Y6V6		1167.58	6.7e-05	0.0156247			39.02	0.00676696	0
VYGQDLAVFR	1	1	1	W4XIN3		1167.62	0	0.00744685	46.44	0.00118033			0
LGLAFEHAGPR	9	1	1	W4ZHW6		1167.63	0	0.000401675	67.71	8.22601e-06	76.81	1.04954e-06	0
QNLALIGSVPR	2	1	1	W4XI54		1167.69	0	0.0180934	41.46	0.00187555			0
EYLMTDPSGR	3	4	2	B0FLR0;Q0QBV2		1168.53	0	0.0258039	27.65	0.059096	36.89	0.00706023	0
FGSYVTHETK	1	1	1	W4Y7H8		1168.56	0	0.00521669			33.82	0.0196273	0
DATFVTDLMR	1	2	1	W4YNC5		1168.57	0.00276	0.130877			28.4	0.0720552	0
DVVTEHLVEK	1	1	1	W4YTN0		1168.62	0	0.00347953			26.14	0.115408	0
NIIQPDEVLK	1	1	1	W4XCL8		1168.66	0	0.0244894	23.78	0.14595			0
VILGTQPTVLK	1	1	1	W4XVC2		1168.73	0	0.0143929	36.68	0.00287809			0
SAFSNAQGFIK	4	2	1	B0FLR0		1169.6	0	0.00545396	50.81	0.000411606	47.25	0.000953126	0
DLYLYDVLR	2	1	1	W4Z1N7		1169.62	0	0.00539393			39.76	0.00531579	0
SSGEFVWACK	7	1	1	W4XP66	C9(Carbamidomethyl)	1170.53	0	0.0101018	47.87	0.000445007	45.25	0.000731419	0
VLDPATSRPSK	2	1	1	W4YRD6		1170.64	0	0.00968552	54.61	0.000160689	54.96	0.000151598	0
AVFPSIVGKPR	2	1	1	W4ZD41		1170.71	0.000349	0.0501601			24.33	0.108479	0
HQGVMVGMGQK	99	24	13	P53465;P10990;P53466;W4Y1A3;P53474;W4Y157;P53463;P53464;W4Y969;O18555;W4ZD41;O18548;Q38HL4		1171.58	0	4.223e-05	81.6	3.22739e-07	89.73	5.11853e-08	0
DFNTPIHISK	7	1	1	W4Z724		1171.61	0	0.00924862	38.67	0.00779672	48.95	0.000732901	0
AGPNLMGIWGR	1	1	1	W4Y4L1		1171.62	0.000121	0.0275493			30.69	0.0489679	0
DQQDILQAIK	1	1	1	W4XIN5		1171.64	0	0.00820904			24.83	0.190734	0
EITALAPPTMK	109	14	7	P53465;P10990;W4Y1A3;O18555;O18554;O18513;Q86N81		1171.64	0	0.00154338	56.92	0.000118283	60.5	5.08904e-05	0
TTLLNVLNQR	2	1	1	W4YYC6		1171.68	0	0.00117196			64.36	1.68561e-05	0
LQENNISLGGK	2	3	1	Q25114		1172.63	0	0.00222876			51.52	0.000436205	0
EXSALAPPTMK	2	1	1	O18551	X2(K)	1172.65	0.000692	0.0674664	28.51	0.0833594	30.43	0.0544345	1
KDGIEAIDIAK	1	1	1	W4ZHL1		1172.66	0.001565	0.104913			21.14	0.431098	1
ASSVVISGTPVR	5	1	1	W4YXP1		1172.67	0	0.00456706	43.02	0.00266654	41.07	0.00415044	0
KGTIEEILNR	2	1	1	W4Y278		1172.67	0.000121	0.0273819	27.07	0.097579	35.3	0.0153168	1
GLQQTMGPEGR	25	1	1	Q6WQT5		1173.57	0	0.00430914	69.46	5.06183e-06	70.26	4.04542e-06	0
QEGGDNDLVAR	1	1	1	W4X9I2		1173.57	0	0.00913675	25.81	0.115728			0
DVTGAEALLER	3	2	2	W4Y7J3;Q25432		1173.62	0	0.00031731	76.44	1.44931e-06	77.89	1.04929e-06	0
EISSLAPPTMK	1	1	1	W4Y969		1173.62	0	0.00929939	32.05	0.0401685			0
SEIDLVEIKK	1	2	1	W4ZCS5		1173.68	6.7e-05	0.016398			28.59	0.072153	1
DRADAAEAEVK	17	1	1	W4X9T4		1174.57	0	0.0102462	68.09	7.94822e-06	62.82	2.66944e-05	1
VAEFAFEYAK	3	1	1	W4ZHP8		1174.58	0	0.00369026	39.52	0.00620418	50.88	0.000450345	0
DVIAQAQSGTGK	2	3	1	W4Z4M9		1174.61	0	0.00103613	60.82	5.76248e-05	60.67	5.96498e-05	0
LTMKPDGGISR	1	1	1	W4YU35		1174.63	0.000246	0.0526426	31.52	0.0498923			0
YWSCDDSSR	5	2	1	Q05634	C4(Carbamidomethyl)	1175.44	0	0.0240881	34.77	0.000916923	30.91	0.00174357	0
DTSTMGYMAAK	1	1	1	W4Z7G3		1175.51	0	0.00806367			37.67	0.00283863	0
AYGPGLQAGLTK	4	1	1	W4YPA7		1175.64	0	0.00367121	40.52	0.00581974	47.56	0.00116984	0
NHQGFGAGNFK	6	1	1	W4XXN2		1176.56	0	0.0210795	42.47	0.00275192	35.71	0.013843	0
EGTPEGGFVQR	2	1	1	W4YWT4		1176.57	0	0.00915686			46.52	0.00130029	0
IVGGPNYLMGR	2	1	1	W4XG37		1176.63	0	0.00213344			48.43	0.00131132	0
VEADAEDETAK	3	2	1	W4ZH65		1177.53	0	0.00260797	76.91	6.66113e-07	45.39	0.000375788	0
IFEGTNDILR	1	1	1	W4Y0Y6		1177.62	0.000962	0.0883892	25.16	0.213353			0
VADISLAEFGR	7	1	1	W4YDE0		1177.63	0	0.00129252	69.65	7.41948e-06	64.01	2.76247e-05	0
IAGHPLAQNEK	1	1	1	W4YZR2		1177.64	0.000363	0.0563708	23.86	0.275265			0
YDVAQLLLSR	1	2	1	W4XC05		1177.66	0	0.000329104			67.72	8.24935e-06	0
FNTLSGQLVAK	1	1	1	W4Z0H0		1177.67	0	0.00868456	51.65	0.000301605			0
YFMNMSEEK	1	1	1	W4ZGQ4		1178.5	0	0.00775583			31.2	0.0124027	0
QGDKPESYVR	2	1	1	Q25115		1178.58	0.000121	0.0329386	21.53	0.413055	41.63	0.0040434	0
STTSLDEINAK	3	1	1	W4XMT2		1178.6	0	0.00431089	64.76	2.09039e-05			0
MLAASYELHK	1	2	1	W4XWB1	M1(Oxidation)	1178.6	0.000121	0.0252882			36.23	0.0148538	0
IVHLDPVTER	6	1	1	W4XZA2		1178.66	0	0.00271419	38.28	0.00680559	26.3	0.121079	0
DFLQQWSAGK	1	1	1	W4XMJ7		1179.57	6.7e-05	0.0169406			24.42	0.18197	0
ASHIGLVNSGPK	1	1	1	W4XDA3		1179.65	0.000762	0.0850354	25.86	0.123872			0
GMGESDDSINR	4	1	1	W4XGC4		1180.49	0	0.00232264	64.75	4.3378e-06	44.4	0.000510125	0
ILVAESEEYK	1	1	1	W4YDK8		1180.61	0	0.00589207	48.21	0.000836584			0
DGELIETYIK	1	1	1	W4X9Z7		1180.61	0	0.00834067			48.31	0.000805736	0
ISGLIYEETR	3	28	1	W4XFC5		1180.62	0	0.0022908	52.29	0.000311036	52.26	0.000315272	0
ILVPQGVIADR	6	1	1	W4XHX6		1180.71	0	0.0060845	48.5	0.000221062	45.26	0.000467627	0
VTVTSEIAFSK	1	1	1	P13732		1181.64	0	0.00245789			43.34	0.00210868	0
LLLVAPSPEDK	3	2	1	W4ZB45		1181.69	0.000125	0.0423226	31.49	0.0187329	26.03	0.0656078	0
MGAEIYQNLK	4	2	2	W4YDJ0;W4YDI9	M1(Oxidation)	1182.59	0	0.00218702			50.55	0.00051233	0
MNTGGVIATYR	1	1	1	Q0GU40		1182.59	0	0.00179449			49.91	0.000599291	0
VLEDDIVSHR	6	1	1	W4XIN6		1182.61	0	0.000611741	58.15	7.44874e-05	83.25	2.76084e-07	0
NNPQAVLDALK	3	1	1	W4XJF8		1182.66	0	0.0102019	56.55	8.63107e-05	51.69	0.000280544	0
SGQGAFGNMCR	2	1	1	W4YIR2	C10(Carbamidomethyl)	1184.5	0	0.0202076	37.62	0.00242174	35.69	0.00311589	0
EYLMTDPSGR	2	4	2	B0FLR0;Q0QBV2	M4(Oxidation)	1184.53	0.000121	0.0260366	29.16	0.0291213	43.99	0.000959655	0
SPPFFETMTK	2	1	1	W4YF12		1184.57	0	0.0115843			28.21	0.0601012	0
DIFQEIYEK	9	1	1	W4XA42		1184.6	0	0.0285562	37.81	0.00755859	34.68	0.0153354	0
VVDALGTPIDGK	8	2	1	W4YP78		1184.66	0	0.000629674	72.11	2.48531e-06	85.59	1.11113e-07	0
LQRPLTLSEK	1	1	1	W4XQZ8		1184.71	6.7e-05	0.0160893			27.12	0.0528891	0
AVADPEDLEAR	2	1	1	W4XB44		1185.58	0	0.00234193	57.49	0.000108101	41.41	0.0043836	0
HLTEYFTFK	1	1	1	W4YRH1		1185.6	0.000861	0.085562	24.32	0.2574			0
DLADDAPWKR	6	1	1	W4YPA7		1186.59	0	0.00419922	24.41	0.197604	35.09	0.0165092	1
CMTEEIYNK	6	3	2	P18294;W4YHV1	C1(Carbamidomethyl)	1187.51	0	0.00388456	49.87	0.000155588	49.92	0.000153807	0
GNDMIPGAWAR	4	1	1	W4XGY3		1187.56	0	0.00998549	41.2	0.0032505	44.84	0.00131402	0
DVPGAEALMER	2	1	1	W4Y7J3		1187.57	0	0.00472076	27.48	0.0822678	40.15	0.00384005	0
HQGVMVGMGQK	157	24	13	P53465;P10990;P53466;W4Y1A3;P53474;W4Y157;P53463;P53464;W4Y969;O18555;W4ZD41;O18548;Q38HL4	M5(Oxidation)	1187.57	0	0.000180432	55.68	0.000121678	72.18	2.67258e-06	0
DVAGFEHWVK	1	1	1	W4XIN2		1187.59	0	0.00671636	37.54	0.00937371			0
NLHVWDFEK	1	1	1	W4XHU7		1187.59	0	0.0106608	32.35	0.0309679			0
GPDCVVAITQK	2	1	1	W4YBH3	C4(Carbamidomethyl)	1187.61	0	0.0168423	23.18	0.301967	30.29	0.0559373	0
AGEIISVLDDR	4	1	1	W4Y642		1187.63	0	0.0029252	56.43	0.000151294	34.67	0.0227234	0
TLVDAEGDVLR	1	1	1	W4ZEA0		1187.64	0.000349	0.0496321			31.88	0.0442693	0
EITALAPPTMK	86	14	7	P53465;P10990;W4Y1A3;O18555;O18554;O18513;Q86N81	M10(Oxidation)	1187.64	0	0.0111004	51.19	0.000506377	50.77	0.000557795	0
TVQQSLENIR	10	1	1	W4YD32		1187.64	0	0.00914236	42.71	0.00360055	49.75	0.000718174	0
KEVVVDETIR	1	1	1	Q5EAJ7		1187.66	0	0.0146908			35.26	0.0183774	1
QYNQVPLDGR	1	1	1	W4Y4P5		1189.55	0.007033	0.176622	21.11	0.286938			0
GLQQTMGPEGR	22	1	1	Q6WQT5	M6(Oxidation)	1189.56	0	0.00117554	74.94	1.41557e-06	74.98	1.36447e-06	0
LVFKPWDER	4	1	1	W4YY09		1189.64	6.7e-05	0.0234004	28.23	0.104919	32.53	0.040517	0
DSTLIMQLLR	3	7	1	W4XK99		1189.67	0	0.00174919			45.76	0.00152773	0
YGPSLMPGGSPK	5	2	1	W4Z8A7		1190.6	0	0.0188265	45.58	0.0016574	30.23	0.0542495	0
HNFLIFEDR	2	1	1	W4XIB1		1190.6	0	0.0158372	31.27	0.0464291	33.73	0.0261176	0
IADMQVEQLK	1	1	1	W4XC09	M4(Oxidation)	1190.61	0.001439	0.0959979			27.65	0.110891	0
CATITPDEER	1	1	1	W4XP66	C1(Carbamidomethyl)	1191.54	0	0.007693			32.72	0.0170526	0
LAGASYMDVHK	1	1	1	W4YUT1		1191.58	0	0.000764872			51.87	0.000380001	0
LSLLYPATTGR	4	2	1	D9IVF0		1191.68	0	0.0100207	41.13	0.00347292	45	0.00142461	0
AFGGQSYDYGK	1	2	1	W4YPS0		1192.53	0	0.00560193			27.22	0.0584185	0
IVGGPNYLMGR	1	1	1	W4XG37	M9(Oxidation)	1192.59	6.7e-05	0.0201197			29.32	0.0805785	0
ACPVETFIAGK	17	1	1	Q6WQT5	C2(Carbamidomethyl)	1192.61	0	0.00679423	47.56	0.00127683	47.46	0.00131913	0
DAVTYCEHAK	1	22	1	W4XFC5	C6(Carbamidomethyl)	1193.52	0	0.00604169			44.12	0.00113466	0
DFPLDFFHR	20	1	1	W4YS98		1193.58	0	0.0199165	35.25	0.0167928	33.72	0.0244369	0
RIPLPELEAR	1	2	1	W4XZ53		1193.7	0.006165	0.176319			26.68	0.0560584	1
GWYVEGATSPK	1	1	1	W4Y8L6		1194.58	0.000294	0.0472497			20.95	0.390915	0
AFAFLQEIKK	1	1	1	W4ZKU5		1194.69	0	0.00916265			28.01	0.0461724	1
NHGVIMPDANK	1	1	1	W4ZEA0		1195.6	0	0.0107388	39.4	0.00644688			0
GYEVFPQVEK	2	1	1	W4YBT4		1195.61	0	0.00639752	20.38	0.507586	31.35	0.0405618	0
LEFSVTDGLSK	2	1	1	W4YFG2		1195.64	0	0.0220739	50.45	0.000455293			0
GMGESDDSINR	1	1	1	W4XGC4	M2(Oxidation)	1196.49	0	0.00163163	61.15	7.98056e-06			0
DGDDYILNGSK	3	2	1	W4XFY0		1196.55	0	0.0023898	53.49	0.000161177			0
KMENGDIYAR	1	1	1	W4Y334		1196.57	0.001984	0.11464			29.66	0.048989	1
GVTYDTGGADIK	1	1	1	W4Z491		1196.59	6.7e-05	0.0205715			26.37	0.12122	0
QVHPDTGISSR	3	42	2	W4ZAD2;P16890		1196.6	0	0.015405	66.41	1.31193e-05	62.65	3.11554e-05	0
NLHDNLSDLR	2	1	1	W4XNB3		1196.61	0.000125	0.0366413	28.15	0.0865064			0
LVQAFQFTDK	4	1	1	W4YGI4		1196.63	0	0.00167393	31.41	0.03809	52.59	0.000297712	0
KLPTAPESLLK	1	2	1	W4ZEP6		1196.73	0.004579	0.151961	20.68	0.12313			1
GYTVTSPEDTK	3	1	1	W4YEY1		1197.56	0.000121	0.0272054	33.13	0.0154677	26.4	0.0774313	0
SGGSCTAAAFLR	1	1	1	W4YD71	C5(Carbamidomethyl)	1197.56	0	0.00862869			27.18	0.0700618	0
LNTFGDEVFR	1	1	1	W4XT10		1197.59	0.000917	0.0744961			24.27	0.167414	0
VEDATFSTVTK	1	1	1	W4Z7X4		1197.6	0	0.000731381			55.43	0.000127886	0
NTLNQIYFGK	6	1	1	W4YYT1		1197.63	0	0.00397576	52.26	0.000281397	50.29	0.000442915	0
VCIVNDPRPK	1	1	1	W4ZBR4	C2(Carbamidomethyl)	1197.64	0	0.0111936	24.8	0.15232			0
DSYVGDEAQSK	199	29	18	P10990;P53466;W4Y1A3;P53474;W4Y157;P53463;P53464;P12431;W4Y969;O18554;W4ZD41;W4Z0B1;W4YKQ1;O18548;O18553;I2E654;Q38HL4;W4Z0B2		1198.52	0	0.00178455	64.74	7.18478e-06	67.19	4.10618e-06	0
YPENFFLLR	3	2	1	W4XEH4		1198.63	0	0.00282642			43.72	0.00200845	0
GTLEPVENALR	10	2	2	P22623;W4Y0E3		1198.65	0	0.00316456	53.45	0.000215309	40.81	0.00395424	0
IQLIENLLDK	1	1	1	W4YAP7		1198.7	6.7e-05	0.0166304			29.6	0.0374447	0
AVFPSIVGRPR	338	25	14	P53465;P10990;P53466;W4Y1A3;P53474;W4Y157;P53463;P53464;P12431;W4Y969;O18555;O18548;Q38HL4;W4XLB7		1198.71	0	0.0226415	61.55	2.28498e-05	56.76	6.90576e-05	0
FSSSDIDGMLK	3	1	1	W4Z8Z8		1199.56	0	0.00183404			46.95	0.000627712	0
TENTTITYEK	9	1	1	W4XD75		1199.58	0	0.00345304	68.47	6.18002e-06	41.03	0.00331321	0
CLAPDLIGQGR	1	3	1	W4YAK3	C1(Carbamidomethyl)	1199.64	0	0.0165477	33.52	0.0242991			0
YGLSSMQGWR	1	1	1	W4Y278	M6(Oxidation)	1200.55	0	0.00810542			26.2	0.0653682	0
SVEGLQANVQR	3	1	1	W4YR85		1200.64	0	0.000208268	66.11	1.41678e-05	70.48	5.16625e-06	0
VPSDQLTTALR	1	1	1	I4EC35		1200.66	6.7e-05	0.022227			31.29	0.0412376	0
DGIEAIDIAKR	1	1	1	W4ZHL1		1200.66	0.000121	0.0398206			29.03	0.0693894	1
QADTVGLVLER	3	2	1	W4XR10		1200.66	0	0.00296718	53.13	0.000269713	28.22	0.0846713	0
FLIDLGAPINK	1	1	1	W4XEK6		1200.7	0.001796	0.109273			20.92	0.360857	0
VLIEGSINSLR	1	1	1	W4Y916		1200.7	0	0.00743757	31.97	0.0275416			0
LAVITEDGVER	2	1	1	W4Z1T0		1201.65	0	0.0037467	71.06	6.05591e-06	43.81	0.00316092	0
SQWSPALTIAK	1	1	1	W4Z653		1201.66	0.004746	0.155851	21.01	0.612604			0
AEVNDGDIDVR	1	1	1	W4YVY5		1202.59	0.005807	0.17497			23.47	0.276165	0
CLAPDLIGMGR	1	7	1	W4Z7U0	C1(Carbamidomethyl)	1202.6	0	0.00985558	52.3	0.000370088			0
VTVLSSSSGLPR	2	1	1	W4Z4G3		1202.68	0	0.00179032			44.92	0.00185373	0
CMTEEIYNK	4	3	2	P18294;W4YHV1	C1(Carbamidomethyl); M2(Oxidation)	1203.5	0	0.0020319	52.18	6.87062e-05	53.82	4.70973e-05	0
GNDMIPGAWAR	1	1	1	W4XGY3	M4(Oxidation)	1203.56	6.7e-05	0.0218783			27.4	0.0679658	0
HQGVMVGMGQK	31	24	13	P53465;P10990;P53466;W4Y1A3;P53474;W4Y157;P53463;P53464;W4Y969;O18555;W4ZD41;O18548;Q38HL4	M5(Oxidation); M8(Oxidation)	1203.57	0	0.000743728	34.67	0.0149784	43.84	0.00177817	0
DVPGAEALMER	4	1	1	W4Y7J3	M9(Oxidation)	1203.57	0	0.0020906	52.99	0.000220528	54.97	0.000147588	0
QTYTVEYTAK	2	2	1	W4YPA7		1203.59	0	0.00346341			49.88	0.000549989	0
SGQGETIDQIR	2	1	1	W4XHB9		1203.6	0	0.000651877	63.53	2.52192e-05	74.25	2.21556e-06	0
DLESQVEAANK	1	0	0			1203.6	0.000179	0.0428069			24.44	0.211173	0
VTPNPGGFDATK	1	1	1	W4YPA7		1203.61	0.000917	0.0697833			22.96	0.332327	0
HTEESVAMATE	2	1	1	W4XPB5		1204.52	0.000475	0.0629379	62.45	9.01632e-06	31.45	0.0117806	0
ESNNILQVCK	1	1	1	W4XT36	C9(Carbamidomethyl)	1204.57	0.000402	0.0531608			20.01	0.460937	0
RYSDFEFLK	1	1	1	W4YZR2		1204.6	0.004579	0.151842	40.25	0.0058815			1
LEEFDIPTLK	7	2	1	W4Z4P2		1204.65	0	0.00151874	61.21	4.98374e-05	56.57	0.000146605	0
TYQTVGPITPK	5	1	1	W4YFW8		1204.66	0	0.0172252	55.65	0.000166765	31.06	0.0479851	0
EENMVEWLR	1	1	1	W4XTK4		1205.58	0.002389	0.125803			20.48	0.494241	0
GNFLVDVDGNR	10	1	1	W4XPB9		1205.59	0	0.0034765	77.21	1.13875e-06	77.05	1.18148e-06	0
GITASDVSSAAAR	2	1	1	W4YNW1		1205.62	0	0.000595912			66.39	1.5522e-05	0
FTGVDLNSPQK	6	1	1	W4Y804		1205.62	0	0.00400976	46.53	0.00149629	35.62	0.0182863	0
DSTLIMQLLR	8	7	1	W4XK99	M6(Oxidation)	1205.67	0	0.00145779			57.84	9.01938e-05	0
YQIHIPLPPK	1	1	1	W4Z945		1205.71	0	0.0114512			32.18	0.0181905	0
YGLMDHPVFK	2	1	1	W4ZGH6		1206.59	0	0.0104856			32.42	0.0335372	0
AEFAHYINNK	1	1	1	W4XRS9		1206.59	0	0.00293353			38.21	0.00921149	0
EAFTLIDQNR	21	2	1	W4ZAR7		1206.61	0	0.00233394	57.32	0.000121036	63.37	2.90882e-05	0
EAEEVFELLK	36	1	1	W4Z1N0		1206.64	0	0.000831977	42.66	0.00357721	55.87	0.000170822	0
DDEYDYLFK	3	2	1	W4XAV7		1207.51	0	0.00341741	55.53	5.55598e-05	52.16	0.00012558	0
AAQQAYNNSLK	1	1	1	W4XIN3		1207.62	0	0.00716254			26.63	0.144485	0
QVVEHEEIPK	2	1	1	W4XIN5		1207.64	0	0.00974638	26.26	0.149763	37.77	0.010578	0
HPTNLNAAELK	11	3	2	P18294;W4YHV1		1207.65	0	8.36487e-05	64.96	1.9245e-05	77.03	1.20576e-06	0
RVFGPLEFSR	1	2	2	W4XAW7;Q5XMJ0		1207.66	0.003606	0.141089	35.15	0.0155954			1
NDPYSEGDPSK	3	1	1	W4XA66		1208.5	0	0.000881144	45.29	0.000522089	57.95	2.4209e-05	0
QQDFDWLTR	2	1	1	W4XC36		1208.54	6.7e-05	0.0228614			41.53	0.00216898	0
QSIEQMEEAK	1	1	1	W4Y0G8	M6(Oxidation)	1208.54	0	0.00284665	43.61	0.00138493			0
DFEVSQLNTR	1	1	1	W4Y2X0		1208.59	0	0.0066517			37.84	0.00920026	0
GEAEAYAIEQK	2	1	1	W4YV42		1208.6	0	0.0244494	26.37	0.125602			0
EHALIAADLEK	4	1	1	W4YWA2		1209.65	0	0.00317772	32.93	0.0222068	55.23	0.00014426	0
IISMEMGGNMK	4	1	1	W4YHS4		1210.57	0	0.00078482	47.03	0.000796574	63.62	1.73587e-05	0
KAEELIGIPIK	4	2	1	W4YYR1		1210.75	0	0.000270773	46.22	0.000379662	46.49	0.000326485	1
ICEDAYQNAK	1	2	1	W4ZEX1	C2(Carbamidomethyl)	1211.54	0	0.0039287			35.02	0.00900256	0
YHIYGMQSGR	1	1	1	W4YNT5		1211.57	6.7e-05	0.0156604			46.12	0.00101402	0
DEQGAAAIHATK	4	1	1	Q0QBV2		1211.6	0	0.000177445	68.28	6.92446e-06	71.96	2.97065e-06	0
QGLQFYTQVK	1	1	1	W4ZEA0		1211.66	0.000121	0.0243811			29.14	0.0536355	0
IVESELTVHGK	8	2	1	W4XDA2		1211.67	0	0.000316455	66.14	1.03247e-05	83.5	1.86044e-07	0
VLVIGGGDGGVIR	2	1	1	W4YSY3		1211.71	0	0.00177899	31.71	0.017133	60.52	2.25338e-05	0
DSYIGDEAQSK	9	1	1	W4YHN2		1212.51	0.000121	0.0369932	33.31	0.00559991	37.91	0.00186888	0
NGHEATVEEAR	1	2	1	W4YD32		1212.56	0.000121	0.0379236			31.28	0.0272572	0
DRPASPGEDIR	4	3	1	Q70BL5		1212.6	0	0.0157091	34.74	0.0165351	35.87	0.012734	0
HFLSMSSIFK	1	1	1	W4YQB2	M5(Oxidation)	1212.61	0.000121	0.0384849			30.29	0.0475654	0
DLGDITSHNIK	1	2	1	W4ZG13		1212.62	0	0.0126111			21.75	0.338182	0
TTQSGFVGFIR	3	1	1	W4Z5N0		1212.65	0	0.0145295	56.79	0.000106172	35.09	0.0153942	0
WLLDNVPEVK	1	1	1	W4YW00		1212.67	0	0.00544166			35.81	0.0114547	0
DLCEITGYDK	2	1	1	W4ZHL1	C3(Carbamidomethyl)	1213.55	0	0.000789378	31.48	0.0207674	44.08	0.000928247	0
ANGGNPTQAEVR	4	1	1	W4XE04		1213.59	0	0.000225694	61.59	2.78757e-05	68.94	4.69729e-06	0
GPIGNPGLMGER	1	1	1	Q70BL5	M9(Oxidation)	1213.6	0.000349	0.0501056			21.68	0.27304	0
MSHDVNEIIR	1	1	1	W4XEX1		1213.61	0.000237	0.0447992			31.37	0.0297619	0
DGASNTSPLPVR	3	1	1	W4XR03		1213.62	0	0.0101597	54.63	0.000157712	33.79	0.0184472	0
NLQYYDISAK	3	1	1	W4Z513		1214.61	0	0.00295161	32.79	0.0134134	50.81	0.000426128	0
RTTPILVSSIK	1	1	1	W4XEX1		1214.75	0.002209	0.121147			34.07	0.00879461	1
FGTDESEFQR	2	1	1	W4Y5V8		1215.53	0	0.00121465	66.95	3.56242e-06	54.98	4.86062e-05	0
NIIMWMDHR	1	1	1	W4Z5K9		1215.59	0.000121	0.0243091			26.05	0.104292	0
HMIGLQMGSNK	1	1	1	W4YIJ3		1215.61	0	0.00108679			41.93	0.00324131	0
LQDGGQNLQSR	1	1	1	W4XIN6		1215.61	0	0.000576359			65.65	1.36816e-05	0
KPVAGTAPSSDVS	1	2	1	W4YJE7		1215.62	0.000125	0.0422824	52.66	0.000321949			0
DAGVIAGLNVMR	1	1	1	W4XYP1		1215.66	0.002099	0.115083	26.4	0.142721			0
SGSTAVGVIISPK	2	1	1	W4Y278		1215.69	0	0.000185136	53.14	0.000252107	80.77	4.63154e-07	0
NYGHIYMYR	1	1	1	W4XJ88		1216.56	0.000121	0.0337072			27.03	0.0654895	0
RGEEQLQSGGR	4	6	1	W4YHE5		1216.6	0.000246	0.0519516	54.27	0.000211747	24.42	0.223893	1
DAPFNDPLLSK	5	1	1	W4Z6P7		1216.62	0	0.00696103	54.2	0.000243131	51.93	0.000409733	0
DLPLAQGVKFE	1	2	1	W4XNF0		1216.66	0.000121	0.029703			43.21	0.00319467	1
LIDDMVAQALK	3	1	1	W4XP66		1216.66	0	0.000514595	41.78	0.00450682	64.25	2.51811e-05	0
SQWSPALTISK	1	4	1	W4XYU9		1217.64	0	0.00701547			22.84	0.365297	0
VTISNDGATIVK	1	1	1	W4XMR9		1217.68	0	0.00880245			48.97	0.000709251	0
FICGTQDIHK	3	2	1	W4XKQ4	C3(Carbamidomethyl)	1218.6	0	0.00847713	42.67	0.00354735	42.99	0.00317732	0
AISQLAETEEK	1	1	1	W4Z7V2		1218.61	0	0.0227823	24.06	0.268962			0
LWSLVSEQTR	2	2	1	Q8MQT3		1218.65	0	0.0122365			29.61	0.084344	0
LIADLQMRDK	1	1	1	W4Z4F6	M7(Oxidation)	1218.65	0.000349	0.0494014			21.26	0.576839	1
YTNPLWLSPK	33	4	3	Q7Z1Y6;Q6WQT5;Q3YL94		1218.66	0	0.0011124	58.43	0.000106226	64.4	2.75576e-05	0
SAISDIEVEKK	1	2	1	W4XHN6		1218.67	6.7e-05	0.0217498			33.8	0.0302647	1
SSLITLLSDNR	1	1	1	W4XU07		1218.67	0	0.00031854			64.1	2.45293e-05	0
DLSTVQTLLTK	2	1	1	W4Y7J3		1218.7	0	0.00246565	34.81	0.0155108	48.27	0.000720851	0
NDNVGAGCWAR	1	2	1	W4YTM3	C8(Carbamidomethyl)	1219.53	0	0.0261003	20.77	0.182163			0
TITNADLDGDGK	2	2	1	W4Y2N1		1219.58	0	0.00163589	30.23	0.0164551	46.53	0.0010683	0
VGGSSDVEVNEK	4	2	1	Q1KND2		1219.58	0	0.000218509	81.22	3.72638e-07	61.77	3.28312e-05	0
CAVVDVPFGGAK	1	2	2	W4ZI36;W4YB86	C1(Carbamidomethyl)	1219.62	0	0.0134227	36.49	0.0153818			0
AIQNVIGDSFR	1	1	1	W4Z735		1219.65	0	0.00968379	47.37	0.00125605			0
NITLPYIEEK	2	1	1	W4YUD6		1219.66	0	0.00852794	39.95	0.00671183			0
NPLLDIPFYK	1	1	1	W4XF84		1219.68	0.000121	0.0305642			32.52	0.0320461	0
IFGVTTLDVVR	5	1	1	W4YS38		1219.71	0	0.000291935			70.43	3.79049e-06	0
DMEEIIDDLK	1	2	1	W4ZFD2		1220.58	0	0.000599175			49.94	0.000497324	0
FAEAYAQGVHK	6	2	2	D3VNG8;W4Z7I3		1220.6	0	0.000260674	66.01	1.63273e-05	69.71	6.2807e-06	0
LNNFTQELNK	1	1	1	W4YH67		1220.65	0	0.00299858			31.55	0.0475893	0
EAEEIFELLK	5	1	1	W4Z1N0		1220.65	0	0.00394598			45.21	0.00205487	0
TGSQGQCTQVR	2	1	1	W4YDK4	C7(Carbamidomethyl)	1221.58	0.000125	0.0483455	29.69	0.0559011	26.44	0.105776	0
GQFTGNTLLDR	3	1	1	W4YGM0		1221.64	0	0.000284296	40.57	0.00815611	76.7	1.96051e-06	0
NTNGLYPAPFK	1	1	1	W4XYN5		1221.64	0.004746	0.155181	23.45	0.404863			0
EFEGLSLVTVK	5	1	1	W4YJH6		1221.68	0	0.00355836	23.87	0.271145	44.13	0.00286684	0
ESEEVFELLK	1	1	1	W4Z1N0		1222.62	0	0.00477618			41.62	0.00413536	0
GIVYDTGGLSIK	3	2	1	W4ZBD0		1222.67	0	0.00304403			56.13	0.000117624	0
GDGVILVSPPLR	1	1	1	W4ZKP9		1222.72	6.7e-05	0.0195697			31.59	0.0188265	0
YTSDLDNMHK	2	1	1	W4YHS1		1223.54	0	0.00651747	35.99	0.00760338	32.29	0.0164961	0
DDMTGSVLSGNK	1	1	1	W4YGM0		1223.57	0	0.00153637			49.36	0.000477996	0
LDVTEIGEGYK	5	2	1	W4YPA7		1223.62	0	7.10096e-05	62.53	3.04366e-05	74.54	1.90018e-06	0
LVDGFSPFEGR	1	1	1	W4YXM9		1223.62	0.009317	0.194694	21.73	0.36425			0
YLSEEINISR	1	1	1	W4YL46		1223.64	0.000121	0.029413			21.88	0.354803	0
LFNQLDAFKK	3	1	1	W4YRR7		1223.69	0	0.00947033			27.78	0.0624384	1
MLTDGNASFLR	1	1	1	W4XC04		1224.61	0	0.0100234			24.46	0.195163	0
DFNQPLYISK	5	1	1	W4XG92		1224.62	0	0.00806913	31.84	0.036856	40.39	0.0051236	0
LLEPIPDHYK	1	1	1	W4XHU6		1224.66	0.000121	0.0387739			20.9	0.383656	0
LVPDILLEQGK	15	2	2	D3VNG8;W4Z7I3		1224.72	0	0.00547518	50.55	0.000205284	47.49	0.000416185	0
AVGKVIPELNGK	2	2	1	E2S0A9		1224.73	0	0.0107748			26.71	0.0355152	1
ATIIRPNQAIK	1	1	1	Q5EAJ7		1224.75	0.000917	0.0739564			29.88	0.0137754	0
KYDNCWLAR	1	2	1	W4YQK5	C5(Carbamidomethyl)	1225.59	0.000861	0.0855793	22.96	0.217505			1
MFAGGPGYGIQK	1	1	1	K0Q1V4		1225.6	0.000125	0.0398259	25.94	0.123139			0
QITINDLPVGR	7	1	1	W4YGI4		1225.69	0	0.00243665	40.2	0.0032804	61.07	2.65753e-05	0
VTGDDGSTISFK	10	1	1	W4YSP6		1226.59	0	0.000174498	88.85	5.52543e-08	82.69	2.24189e-07	0
DGLAFNAILHR	1	1	1	Q9BK91		1226.66	0	0.0010138			55.99	0.000117072	0
DAGKIAGLNVLR	1	1	1	W4YGH9		1226.68	0.002525	0.128656			40.2	0.00392502	1
LIALIEVLSQK	2	1	1	W4YPA7		1226.78	0	0.000371321			55.95	3.04917e-05	0
AMDFFDPEKK	1	3	1	A9YWQ6		1227.58	0.000125	0.0350468	22.65	0.221375			1
MPINEPADGKR	1	1	1	W4XXN2		1227.63	0	0.00251245	48.83	0.000744925			1
AFQEHVIDIR	3	1	1	Q6QM19		1227.66	0	0.00234363	23.85	0.247259	41.65	0.00410689	0
LAGIVDFMPHK	3	1	1	W4XCZ2		1227.66	0	0.00883177	43.17	0.00286518	43	0.00302717	0
QVGQTLGQLQR	3	1	1	W4YNC5		1227.67	0	0.000756125	45.01	0.00159012	62.05	3.20912e-05	0
NLGDLDPEDLK	1	2	1	W4YZG1		1228.62	0	0.0211611	31.36	0.0369225			0
QGPNLMGLWGR	1	2	1	W4YJY4		1228.62	0	0.00746095			40.63	0.00455406	0
VEIIANDQGNR	7	15	7	P22623;Q06248;W4Y0E3;W4Y0E2;W4YGH9;W4XYP1;D5H3J2		1228.63	0	0.000811573	43.71	0.00233228	65.49	1.54097e-05	0
FELGRPPALTK	1	1	1	W4YSS9		1228.71	0.000246	0.0540848	30.5	0.0395715			0
DTFMMWDRK	3	1	1	W4XXK1		1229.55	6.7e-05	0.0240703	27.43	0.0393964	43.3	0.00101499	1
ALSDEVLMHSK	2	1	1	W4XIN3		1229.62	0	0.000322735			60.58	4.56742e-05	0
NLSPGMANLANK	1	1	1	W4XEX1		1229.64	0.000121	0.0257163			21.72	0.403786	0
IQQQLSDLER	1	1	1	W4XIN5		1229.65	0	0.00836913			24.93	0.203746	0
VISSAIANVPMK	1	1	1	W4YNM9		1229.66	0.009586	0.203206			22.25	0.372587	0
IILISDPTTEK	3	1	1	W4XNC3		1229.71	0.000692	0.0660711	32.04	0.0293831	20.12	0.512638	0
DPLAEMLDAQK	1	1	1	W4XTV1		1230.6	0.000121	0.0331895			22.8	0.257943	0
TNDIVLLGDDR	2	1	1	A9LYL3		1230.64	0	0.00707086	42.29	0.00383336			0
DAGVIAGLNVMR	1	1	1	W4XYP1	M11(Oxidation)	1231.66	0.000402	0.0517089			27.12	0.121597	0
KFVESAPQVVK	1	1	1	W4Z7U5		1231.72	0.000125	0.033119	26.43	0.0794009			1
FSDANMQEYK	3	1	1	W4XXK1		1232.52	0	0.000592887			61	9.9291e-06	0
GEEDALETQIK	1	1	1	W4XRK4		1232.61	0	0.00347514	31.25	0.0474683			0
KTEEDAADLLK	7	1	1	W4ZDU8		1232.64	0	0.000699333	75.03	2.22348e-06	74.51	2.51338e-06	1
LIDDMVAQALK	3	1	1	W4XP66	M5(Oxidation)	1232.66	0	0.00055418	50.23	0.000666738	80.8	5.74749e-07	0
DFSSVYQFLK	1	1	1	W4YNY3		1233.62	0.000121	0.0267835			21.95	0.413276	0
QLDCALDLMR	1	1	1	W4XAR6	C4(Carbamidomethyl)	1234.59	6.7e-05	0.0202705			33.2	0.0252717	0
GMESDLAAIEAK	2	1	1	W4XWB1		1234.61	0	0.00118391	58.29	9.34728e-05	53.53	0.000262173	0
DNLFEIISAGR	1	1	1	W4XIF6		1234.65	6.7e-05	0.0152891			24.16	0.260154	0
KLQEEDFAQK	1	1	1	W4Z3G7		1235.62	0	0.00306843			40.9	0.00561666	1
LPSFTEEEKR	2	1	1	W4YIK7		1235.63	0	0.0109761	27.36	0.129109			1
ELGSDVSLFIR	1	2	2	M1FAE0;W4ZCV2		1235.67	0	0.0117129	39.86	0.00636181			0
INNFIEMVKK	2	1	1	Q6WQT5		1235.69	0	0.00866421	28.86	0.069169	41.96	0.00334318	1
NVIPQVEPIAR	2	7	1	W4Z7U0		1235.71	0.000121	0.0394766	26.72	0.0741656	27.29	0.0663498	0
DCIGDTSGHFK	2	1	1	W4ZCS5	C2(Carbamidomethyl)	1236.53	0	0.00147768	49.57	0.000241241	55.97	5.32417e-05	0
DMEEIIDDLK	5	2	1	W4ZFD2	M2(Oxidation)	1236.57	0	0.000491502	56.45	9.45489e-05	59.69	4.51076e-05	0
GYYSLETFTR	1	1	1	W4XPC4		1236.6	6.7e-05	0.0192971			25.99	0.140864	0
SMPLFGLGTWK	1	0	0			1236.65	0.001112	0.0793815			21.15	0.458498	0
EAFNMIDQNR	3	1	1	W4XES1		1237.56	0	0.0232085	35.97	0.00886519			0
DDMTGSVLTGNK	3	1	1	W4Z1H4		1237.56	0	0.00213459	62.22	2.18624e-05	33.76	0.0176705	0
NRYDDLASGVK	1	1	1	W4XIN3		1237.62	0	0.0148601	57.97	9.41569e-05			1
GDFIVVGDLMR	1	1	1	W4XVC2	M10(Oxidation)	1237.63	6.7e-05	0.0216274			28.89	0.0750198	0
QASNFLWPFK	2	1	1	W4Y5C0		1237.64	0	0.00367815			50.68	0.000493801	0
SIQDTQTFLGK	1	1	1	W4YNC5		1237.65	0	0.00394264	49.25	0.000663778			0
VTPVHSEDILK	2	1	1	W4YDM6		1237.68	0	0.00355444			28.89	0.0633989	0
NPAMMQEMMR	1	1	1	W4ZB76		1238.52	6.7e-05	0.0154873			26.95	0.0299727	0
AFGALFDLQEK	2	1	1	W4Y4K0		1238.63	0	0.0114553			31.11	0.0418984	0
HMSINDLPVGR	1	1	1	W4Z332		1238.63	0	0.00456085			35.48	0.015247	0
APGFLHLAGLDK	1	1	1	W4XWL4		1238.7	0	0.0103065			27.48	0.0612765	0
LFHELPELLK	2	1	1	I4EC35		1238.72	0	0.00259825			28.26	0.038738	0
DDMTGSVLSGNK	1	1	1	W4YGM0	M3(Oxidation)	1239.56	0	0.0113671	36.87	0.00693863			0
MQTAASSSSLEK	2	1	1	W4ZC67		1239.59	0	0.000178944	45.05	0.00149114	66.68	1.02452e-05	0
IPATEIEPLEK	2	1	1	W4XIN6		1239.68	0	0.00179966	33.2	0.018858	45.46	0.00119041	0
QQVDGQRPALK	1	1	1	W4XIN6		1239.69	0.000762	0.0806868	22.27	0.240431			0
INFDDNAEFR	8	1	1	W4XFG0		1240.56	0	0.000780537	63.44	1.35643e-05	81.38	2.15059e-07	0
YVWNTECLR	2	1	1	W4Z0K3	C7(Carbamidomethyl)	1240.58	0	0.0062723			40.28	0.00366587	0
ETYLAILMDR	1	1	1	W4XFG0	M8(Oxidation)	1240.62	0	0.00938192			32.4	0.0296064	0
AAGGTLTDVHGNK	4	1	1	Q0GU40		1240.62	0	0.00162893	51.51	0.00037117	64.1	2.0561e-05	0
VNTLIRPDGQK	3	1	1	W4XAI4		1240.7	0	0.00226274	57.75	6.43821e-05			0
DVDGLTDHNAGK	1	1	1	W4Z944		1241.58	0	0.0038355	47.59	0.000593956			0
IEVDEAPTPDR	2	1	1	W4XC06		1241.61	0	0.000159068			75.04	1.32068e-06	0
NPTLGDPASVDR	1	1	1	W4Y7I8		1241.61	0	0.01928	39.27	0.00498652			0
FGAHTGATPVAGR	3	2	1	P46771		1241.65	0	0.00907837	36.05	0.0123908	35.87	0.0129411	0
WGGQGLLGVSIR	1	1	1	W4Y4I8		1242.69	0.001112	0.0809156			24.83	0.164261	0
IGLADGTIELLK	1	1	1	W4XXL8		1242.73	0	0.00449223	75.89	9.27476e-07			0
YWDVVAEYAK	2	1	1	W4YSK9		1243.6	0	0.00527439			35.67	0.011166	0
QITMNDLPVGR	1	1	1	W4XS16		1243.66	0.000121	0.0331491			24.51	0.224257	0
DPDSTQLIQVK	10	5	2	B0FLR0;Q0QBV2		1243.66	0	0.000608246	70.27	5.94845e-06	68.35	9.26289e-06	0
KGEGEIPGLTDK	4	2	1	W4XXP9		1243.66	0	0.000907017	73.26	3.11326e-06	77.85	1.03849e-06	1
WLNGAHVVYGK	3	2	1	Q45UE8		1243.66	0	0.00209805	50.66	0.000559647	32.02	0.0382174	0
DLYTALHIAAR	1	2	1	W4XC05		1243.68	0	0.00190854			67.33	1.2085e-05	0
ISGGLLGLGTIDK	2	2	1	W4YM26		1243.72	0.000179	0.043894	38.22	0.00650101	25.59	0.133888	0
DFLLKPELLR	10	1	1	W4Z979		1243.75	0	0.0099706	49.54	0.000377989	49.38	0.000422741	0
QGPNLMGLWGR	1	2	1	W4YJY4	M6(Oxidation)	1244.62	0.000349	0.0487361			31.16	0.04295	0
NGMINICPIGR	8	1	1	W4YEY1	C7(Carbamidomethyl)	1244.63	0	0.00531527	69.12	6.9497e-06	56.17	0.000136836	0
DRVNDALNATR	3	2	1	Q1KND2		1244.64	0	0.00136789	41.73	0.00407893	53.4	0.000283852	1
FAAEIAHGVSSR	1	2	1	W4XVB6		1244.65	0	0.00152722			67.18	1.2146e-05	0
MSIGTPSDVPLK	6	1	1	W4YPA7		1244.66	0	0.00153232	62.9	3.34642e-05	68.68	8.70709e-06	0
VGDMALHFLNK	3	1	1	W4XRK4		1244.66	0	8.3209e-05	28.68	0.085919	52.87	0.000342642	0
DTFMMWDRK	2	1	1	W4XXK1	M5(Oxidation)	1245.54	0.001345	0.0923484	21.58	0.143523	30.03	0.0170816	1
DGDGAVAQEVER	1	2	1	W4YWI4		1245.57	0	0.00147966			37.18	0.00647976	0
ISEQFTAMFR	1	12	4	P11833;W4X9L7;W4YEV4;W4XKG7	M8(Oxidation)	1245.6	0	0.00216455			38.87	0.00640158	0
ALSDEVLMHSK	2	1	1	W4XIN3	M8(Oxidation)	1245.62	0	0.00263952	30.61	0.0481839	49.33	0.000646996	0
EVTDDALQQVK	5	1	1	W4XDX6		1245.63	0	0.00954532	41.42	0.00461509	30.55	0.0551096	0
DAGVISGMNILR	2	1	1	W4Y0E3		1245.67	0	0.00120173	41.18	0.00515546	61.16	5.20223e-05	0
TVVVEEETVIK	6	1	1	W4YPA7		1245.7	0	0.00268912			46.3	0.00135145	0
GEIDAHQDSFK	3	2	2	W4Y7J3;W4YYB3		1246.56	0	0.000393386	51.1	0.000223171	43.72	0.00107216	0
TLDALAQEEEK	1	1	1	W4Y2X0		1246.62	0	0.000387143			49.51	0.000680618	0
ADHPFIFMIR	1	2	1	W4YC99		1246.65	0.000458	0.0546283			24.45	0.24622	0
YTNPLWLSPR	3	1	1	Q8WQY0		1246.65	0.000121	0.0277738	27.83	0.113558	37.98	0.0108509	0
ILADILSTSTGR	6	1	1	W4YNY3		1246.7	0	0.000204595	60.21	5.10222e-05	63.62	2.3268e-05	0
DVDDEEAWIR	8	1	1	W4Y7J3		1247.56	0	0.00138131	63.15	1.17654e-05	67.92	4.10047e-06	0
DSDSILEVLTR	5	2	1	W4ZFD2		1247.65	0	0.000520604	36.76	0.0145706	56.14	0.00016916	0
FGNVIHLYER	2	1	1	W4XSL7		1247.66	0	0.00236112	34.34	0.0252721	25.04	0.210557	0
FSDANMQEYK	2	1	1	W4XXK1	M6(Oxidation)	1248.51	0	0.00525206			47.75	0.000143538	0
DDTGTLSAAELR	6	1	1	W4YW27		1248.61	0	0.000643331	75.2	1.75912e-06	75.18	1.76724e-06	0
QSSDLGINWTK	4	2	1	W4XCI0		1248.63	0	0.000334032	27.81	0.105059	70.21	6.06455e-06	0
DIDDEESWIK	6	1	1	W4Y7J3		1249.56	0	0.00480047	49.56	0.00042605	42.4	0.00221832	0
DEDSAESQLKK	2	2	2	W4Y7J3;Q25432		1249.6	0	0.0130184	53.45	0.000290317	51.51	0.000432973	1
DGNGFISAAELR	18	9	2	Q76LB7;P05932		1249.62	0	0.0018857	56.48	0.000164518	55.6	0.000204501	0
TPIHPNDDVNK	3	1	1	W4ZDI7		1249.62	0	0.0143862	39.38	0.0038064	38.06	0.0115595	0
GGADPNGPAPAIGR	3	1	1	W4Z0K3		1249.64	0	0.000703486	47.3	0.00145243	42.14	0.00478368	0
AIGGSSLADIMAK	1	1	1	W4Z5K8	M11(Oxidation)	1249.65	0.000125	0.0300644	38.25	0.0114462			0
SLNSNDIFVIK	3	2	1	Q0QBV2		1249.68	0	0.00503152	32.38	0.0406112	59.87	6.91389e-05	0
EVVYWLAELK	1	1	1	W4ZF35		1249.68	0	0.0139815			30.25	0.0606087	0
QLSNFELALSK	1	2	2	Q9GV77;W4XEI2		1249.69	0	0.00139822			61.26	4.52643e-05	0
LQNTGQLTFTK	25	1	1	W4ZGT2		1250.68	0	0.000383674	53.52	0.000258998	74.73	1.96018e-06	0
DVDSFFEHEK	4	2	1	W4YM26		1252.55	0	0.00469628	36.07	0.00715564			0
EFTEDVNDRK	4	1	1	W4YNC5		1252.58	0	0.0108723	56.16	0.000101804	40.6	0.0036624	1
TLGNIQTIQHK	4	1	1	W4XFY0		1252.71	0	0.00218222	60.48	3.35762e-05	38.21	0.00616868	0
IGDTALHAAAWK	1	1	1	W4YQL7		1253.67	0	0.00027875			42.39	0.00281174	0
HMSINDLPVGR	1	1	1	W4Z332	M2(Oxidation)	1254.64	0	0.00274905			43.31	0.00230763	0
AAVSLGHLTEEK	4	1	1	W4ZDI7		1254.67	0	0.000490885	50.98	0.000395406	59.35	5.88854e-05	0
YATTAVSSTILK	1	1	1	W4XK23		1254.7	0	0.000826355			67.96	7.09404e-06	0
MQTAASSSSLEK	1	1	1	W4ZC67	M1(Oxidation)	1255.58	0	0.000904904	50.44	0.000327121			0
SASLGTAHEVQR	3	1	1	W4Y7J3		1255.65	0	0.00250282	52.46	0.000276962	34.18	0.0186389	0
HLGIEDLTETK	1	1	1	W4XP19		1255.66	0	0.00904424			22.76	0.260594	0
RIVAITGPDADK	1	2	2	W4XNB4;W4XE75		1255.71	0	6.50874e-05			51.03	0.000307655	1
GFCFLDGDLGR	1	1	1	W4XDS7	C3(Carbamidomethyl)	1256.58	0.000363	0.055532	33.21	0.014684			0
GFCLSPFICR	4	1	1	W4YHS4	C3(Carbamidomethyl); C9(Carbamidomethyl)	1256.6	0	0.00224269	37.73	0.00653539	49.65	0.000392924	0
MDDVINVTGHR	2	1	1	W4YR38		1256.6	0	0.00132424			45.45	0.00103207	0
NSIPYFETSAK	3	1	1	W4YTE5		1256.63	0	0.00977978	38.03	0.00718523	23.74	0.178366	0
ILLESYLYDK	1	2	1	W4XDR9		1256.69	0	0.00353028			41.84	0.00340411	0
TDPTYEDMASK	3	1	1	W4YSK9		1257.54	0	0.00340021	50.92	0.000114487	51.13	0.000111396	0
MAFFIDDRDK	1	1	1	W4YR84		1257.6	0.001252	0.0875528			28.78	0.0491993	1
QVEDDIQAIVK	1	1	1	W4Z945		1257.68	0	0.0213023	33.34	0.0268567			0
KELGIDNSLIR	3	1	1	W4XJP6		1257.72	0	0.0292256	27.69	0.0860441	34.53	0.0177243	1
IQNAGTEVVEAK	5	1	1	W4YS38		1258.67	0	0.000465977	76.35	1.83306e-06	76.39	1.82085e-06	0
YFIRDEFLR	1	2	1	Q6QM14		1258.67	0.000762	0.0837506	28.2	0.121085			1
EGQAATLQAELK	3	1	1	W4Z4T9		1258.67	0	0.00372372			47.21	0.00151516	0
FPGQLNADLRK	5	11	5	P11833;W4X9L7;W4XVG8;W4YEV4;W4XKG7		1258.69	0	0.000345054			47.8	0.00101069	1
SKFDNLYGCR	5	1	1	W4YDE0	C9(Carbamidomethyl)	1259.59	0	0.019409	44.2	0.00137629	42.62	0.00222909	1
TAGEFGLAALPGR	2	1	1	W4Z3Z4		1259.69	0	0.00735511	62.4	3.85257e-05	55.42	0.000199376	0
NGMINICPIGR	1	1	1	W4YEY1	M3(Oxidation); C7(Carbamidomethyl)	1260.62	0	0.0173885	61.04	4.34449e-05			0
YLFLGDYVDR	2	1	1	W4Y472		1260.63	0	0.01428	23.03	0.299887	28.03	0.0912123	0
MSIGTPSDVPLK	1	1	1	W4YPA7	M1(Oxidation)	1260.65	0	4.88608e-05			73.75	2.72627e-06	0
ITVTDNDIIEK	1	1	1	W4XMJ9		1260.67	0	0.0210309	49.57	0.000700538			0
SILVLGEDETGK	1	1	1	W4YJE7		1260.68	0.000762	0.0820086	20.94	0.50457			0
DLKPENLLYR	1	2	1	W4YXA0		1260.7	0.00127	0.0931631	28.98	0.0697502			0
VLSGFVDIALAR	1	1	1	W4YBT4		1260.74	0	0.00137632			50.35	0.000362109	0
VMVAEALDIER	1	1	1	W4XFG0	M2(Oxidation)	1261.66	0	0.00372284			45.65	0.00175478	0
DAGVISGMNILR	5	1	1	W4Y0E3	M8(Oxidation)	1261.66	0.000179	0.0422509	27.17	0.123562	30.93	0.0509365	0
CPEVEWWEK	4	2	1	W4Z2S1	C1(Carbamidomethyl)	1262.56	0	0.00497412	41.68	0.00155877	21.2	0.174094	0
MLGFDGALDAPR	1	14	1	W4XCA0		1262.62	0	2.40682e-05			95.08	1.7044e-08	0
SCLLHQFTEK	1	1	1	W4YLD5	C2(Carbamidomethyl)	1262.62	0	0.0123151			32.58	0.0303919	0
THVGMSIDTFR	3	1	1	W4XGY3		1263.63	0	0.00975728	23.93	0.254276	44.4	0.00221659	0
IPNAYDTTQLK	1	1	1	W4YKA2		1263.66	0.000569	0.0570294			29.81	0.071929	0
ELLMAGLFQGGK	1	2	1	W4YN42		1263.68	0.000121	0.0343326			30.63	0.0552715	0
ALSAEGKPYVTK	3	1	1	W4Y7J3		1263.7	0	0.000333351	61.37	4.14332e-05	55.74	0.000149744	0
RTEDDFDPAAK	1	1	1	W4YZS3		1264.58	0.000125	0.0304411	51.72	0.000260105			1
FNVWDVGGQDK	1	1	1	W4ZBM5		1264.61	0.000475	0.0585042	40.61	0.0046837			0
NPLFAEDAYPK	1	1	1	W4YFM2		1264.62	0	0.0028285			44.58	0.00193327	0
IAPYVQEMDAK	1	1	1	W4ZAY5		1264.63	0	0.0211386	38.71	0.00792039			0
NPASSPFFEIR	6	1	1	Q9GNU3		1264.63	0	0.0022409	56.36	0.000138724	51.06	0.000477109	0
DGNGYISAAELR	8	2	1	W4Z077		1265.62	0	0.000121253	45.11	0.00173121	55.86	0.000146831	0
MVNHFITEFK	7	1	1	W4Y0E3		1265.64	0	7.85632e-05	61.92	3.81114e-05	67.78	1.00368e-05	0
EPLGTAGPLALAR	1	1	1	W4X9Z3		1265.73	0	0.0058068			34.89	0.0110924	0
DPATAALLLPQR	2	1	1	W4YQL7		1265.73	0	0.000106644	79.6	3.70061e-07	64.81	1.13482e-05	0
HGDYEYEEPK	1	1	1	W4Y4Y8		1266.53	0	0.00302356			40.35	0.00127315	0
SPQENMEIYR	1	1	1	Q8MUL1		1266.58	0	0.0141718	38.84	0.0051855			0
DLQYLITEGSK	3	1	1	W4Y4T1		1266.66	0	0.0114989	39.11	0.00722962	39.02	0.00773188	0
HTMLQVWPVR	3	1	1	W4YM59		1266.69	0	0.000703918	45.69	0.00132054	55.38	0.000151966	0
AVLGFLNEYLK	1	2	1	Q4VY61		1266.72	0.000121	0.0383854			24.05	0.149943	0
HFNMFAHHAR	1	1	1	W4Y4Q0		1267.59	0.002848	0.133425			25.91	0.102066	0
NFGSYVTHESK	1	2	1	W4Y7H7		1268.6	0	0.0124154	35.97	0.0108507			0
SCFEVPDGACK	5	4	1	Q26638	C2(Carbamidomethyl); C10(Carbamidomethyl)	1269.52	0	0.0110356	44.14	0.000481848	21.67	0.0833942	0
MLDQYQQAEK	1	1	1	W4YEJ8	M1(Oxidation)	1269.58	0	0.0121826			29.79	0.0375211	0
FEELNSDLFR	3	2	2	P22623;W4Y0E3		1269.62	0	0.00105537	68	7.48862e-06	41.78	0.00307645	0
LIDDMVAFAMK	1	1	1	W4XA42	M10(Oxidation)	1269.63	0	0.00143811			52.06	0.00029217	0
DIKPDNVLLDK	1	1	1	W4YW63		1269.7	0.000917	0.0722194			24.26	0.158426	0
NVEGALLGDILR	1	2	1	W4Y1F9		1269.72	0	0.000221652			70.34	3.25494e-06	0
RDLVGDLAAAIR	1	1	1	W4YNA2		1269.73	0	0.0127198			30.17	0.0322621	1
RDLVGELAAAVR	5	2	1	W4ZF88		1269.73	0	0.0121519			53.49	0.000149089	1
LLALEVISQGVK	1	1	1	W4ZH96		1269.79	0	0.00449398			41.53	0.000963209	0
FGDDLDFLSNK	2	1	1	W4Z3S6		1270.6	0	4.34508e-05	90.06	3.59992e-08	58.34	5.34925e-05	0
DLGYDVAINYK	9	1	1	W4XLW0		1270.64	0	0.00223197	54.37	0.00018426	54.29	0.000183962	0
EPISADPTAIEK	1	1	1	W4XIN6		1270.65	0	0.00465913	46.87	0.00104542			0
KQEEEVPAWR	2	1	1	W4YZD2		1271.63	0	0.0150624			50.3	0.000434897	1
DTIPIVADGVSGK	4	2	1	W4YQK5		1271.69	0	0.0018254	49.88	0.000538681	50.06	0.00051681	0
GLTPSQIGVMLR	1	1	1	W4Z217		1271.72	0	0.0124793			32.28	0.0266499	0
DFYLDTEELK	4	1	1	W4YAA9		1272.6	0	0.0019908	40.31	0.00402239	43.2	0.00206768	0
YALLVGGADTHR	3	1	1	W4Z7W4		1272.67	0	0.00525201	29.26	0.0767785	27.59	0.108863	0
ELWGVLNQWK	3	1	1	W4YD87		1272.68	0	0.00413651			38.98	0.00804372	0
GIDPLSLDMLAK	1	1	1	W4XL43		1272.69	0	0.00157873			46.36	0.00145313	0
TDPTYEDMASK	2	1	1	W4YSK9	M8(Oxidation)	1273.53	0	0.0167863	38.96	0.00125152	35.04	0.00286696	0
DSHDDPSLIFK	1	0	0			1273.61	0.000762	0.081011	22.7	0.248377			0
GGYFDEFGIIR	6	1	1	W4YZU4		1273.63	0	0.00294855	50.75	0.00047623	50.28	0.000491751	0
DQTSPLELSQR	1	1	1	W4YHD8		1273.65	0.000179	0.0438334			20.09	0.598958	0
IAVISDPDTTNK	1	1	1	W4XEW0		1273.67	0	0.00306725	59.28	7.7252e-05			0
VQELCPSISIK	1	1	1	W4YN20	C5(Carbamidomethyl)	1273.69	0.000692	0.0699576	29.25	0.0792137			0
QQDLNDAWER	4	2	2	W4Y7J3;W4YYB3		1274.58	0	0.00391289	43.34	0.00161511	46.78	0.000573011	0
HNTAALDDFDR	2	2	1	Q25115		1274.58	0	0.00127876	48.15	0.000445546	34.38	0.00871762	0
AQIWDTAGQER	2	2	1	W4XAV7		1274.63	6.7e-05	0.0178777	23.92	0.224043	22.35	0.319575	0
LTGQLSGWTSPK	2	1	1	W4XQZ8		1274.68	0	0.000563389			45.12	0.00219633	0
ELIYRPIVASN	3	1	1	W4XFY0		1274.71	0	0.00984624	36.18	0.0138449	35.66	0.0162307	0
VLVLHNELPIK	2	1	1	W4Z364		1274.79	0	0.00214065	37.08	0.00214493	36.74	0.00415199	0
YGMDEYQEIK	1	1	1	W4YLU6		1275.56	0	0.00167809			39.18	0.00252433	0
GASQAGGDFGRPR	32	1	1	W4YIJ3		1275.62	0	0.00582392	32.03	0.0347457	39.71	0.00592791	0
QFIYSYDLAR	4	1	1	W4YGA4		1275.62	0	0.00446813			38.97	0.00702913	0
HPFVKDYLEK	1	1	1	W4YT72		1275.64	0.004876	0.155521			56.34	0.000143429	1
ELISNASDALDK	2	2	1	W4ZH65		1275.65	0	0.00152564	63.21	3.14214e-05			0
SGGDVDIIVASDK	3	1	1	W4ZA20		1275.65	0	0.000125139	65.79	1.72943e-05	84.87	2.13749e-07	0
AINQGGMTSVAVK	2	1	1	W4YBH3		1275.67	0	0.000659565	47.89	0.00109562			0
IEDAGGSVMIER	1	1	1	W4Y278		1276.62	0.000762	0.0717926	27.83	0.089248			0
IDTEQLGDVMR	5	1	1	W4XE04		1276.62	0	5.31142e-05	68.63	7.42332e-06	88.97	6.86433e-08	0
LTDISVTDQER	1	1	1	W4ZCC7		1276.64	0	0.00503754			32.74	0.0335494	0
DVGGIDYVSPVR	5	1	1	W4XQZ3		1276.65	0	0.000639878	51.65	0.000446594	55.32	0.000187716	0
TIAMDGTEGLIR	5	3	1	Q25117		1276.66	0	0.00347287	48	0.00102701	40.66	0.00560506	0
NMVQSIGADTIK	2	1	1	Q5EAJ7		1276.67	0	0.00274246	46.94	0.00132305			0
LNISYPAVGSQK	2	1	1	Q8T317		1276.71	0	0.00239433	46.6	0.00114967			0
LGLESDLFALAK	2	2	1	W4YD32		1276.72	0	1.79932e-05			83.42	2.20214e-07	0
IEADDGEEDER	1	1	1	W4XQY0		1277.51	6.7e-05	0.0153282			40.58	0.000603739	0
GMGGAMDLVSSPR	7	1	1	W4Y2M8		1277.6	0	0.000427125	76.04	1.14736e-06	56.02	0.000118391	0
ELAWQFLQDK	16	1	1	W4YD32		1277.66	0	0.00266579	56.23	0.000159496	53.99	0.000267945	0
LNYENLVATIK	1	1	1	W4ZKG2		1277.71	0	0.000246514			62.85	2.64069e-05	0
AIFYTEIEHR	1	1	1	W4Z6D1		1278.65	0	0.00748662			47.98	0.00106758	0
YQQNLEDIKK	1	1	1	W4XIN5		1278.67	0.000246	0.0519185	26.84	0.137975			1
YIGSMVADMHR	7	2	2	W4XTQ7;W4YKR3		1279.6	0	0.000304356	80.73	4.09115e-07	95.85	1.23118e-08	0
AMAMAGPEMQVK	1	1	1	Q5EAJ7	M2(Oxidation)	1279.6	0	0.0219434	29.06	0.0587922			0
SLVQEMVGNFR	1	2	1	W4XSN4		1279.66	0.009836	0.201267	32.45	0.0370323			0
KFTNLSPEESK	2	1	1	W4Y9A4		1279.66	0	0.00443584	62.7	3.56321e-05	62.23	3.82684e-05	1
DLVTVGENYDR	8	1	1	W4YJV2		1280.62	0	0.00134557	43.48	0.00219436	53.93	0.000197838	0
YVQLMDLQDR	1	1	1	W4XRK5		1280.62	6.7e-05	0.0164335			24.61	0.177294	0
IHEIVLVGGSTR	2	2	2	P22623;W4Y0E3		1280.73	0	0.000873135			39.25	0.00409439	0
MVNHFITEFK	2	1	1	W4Y0E3	M1(Oxidation)	1281.64	0	0.000920679			49.91	0.000551818	0
GIEEMFLDLSK	1	2	1	W4Y8A2		1281.65	0.000121	0.0255928			33.99	0.0218466	0
YENANVQSTTR	1	1	1	W4XIN3		1282.6	0	0.000297899			63.37	1.95609e-05	0
NFGSYVTHETK	4	9	1	H3JD63		1282.61	0	0.00552348	42.58	0.00243742	49.59	0.000469275	0
HLMGVEDLIQK	3	2	1	W4XWB1		1282.69	0	0.000940284	53.12	0.000241083			0
YGGIFMYPAHK	1	1	1	W4XTQ7		1283.63	0.000125	0.0473862	20.35	0.413312			0
VASVMQEYTQK	2	1	1	W4ZE38		1283.63	0	0.000589692	51.67	0.000321323	66.65	1.0035e-05	0
NYGSYVTHESK	2	1	1	W4Y7H6		1284.59	0	0.00117575	58.43	4.88066e-05			0
HQAEIEDSLDK	1	1	1	W4YRE4		1284.6	0	3.27314e-05			74.33	1.41872e-06	0
YQFLREEDGK	1	1	1	P18320		1284.61	0	0.00499677			30.97	0.0313135	1
YQMGLTGQTTGK	2	1	1	W4XTL6		1284.63	0	0.00726869			42.81	0.00243474	0
KEGCPLVVVAGR	1	1	1	W4YF12	C4(Carbamidomethyl)	1284.68	0	0.0282745	46.75	0.00114023			1
QLGYPGAAAAPLR	1	1	1	W4XG37		1284.71	0	0.000493804			47.81	0.000772417	0
GQFNFDTETVK	1	1	1	W4Y3C9		1285.61	0	0.00945416	23.78	0.165423			0
QGFFKPEYGGR	1	3	1	W4XHN6		1285.64	0.003567	0.135077	25.36	0.138696			0
FIAVEQEFFR	1	1	1	W4YGB9		1285.67	0	0.00891988			24.22	0.209657	0
NDLINNLGTIAK	1	2	1	W4ZH65		1285.71	0	0.000191923			67.89	8.526e-06	0
VGWEQLLTAIR	1	1	1	W4YYJ5		1285.73	0	0.000682217			52.93	0.000226652	0
ELLGDEPIGSTR	24	1	1	W4XGB8		1286.66	0	0.00183171	63.3	2.63101e-05	59.63	5.99456e-05	0
VPVENVMGSLNK	2	1	1	W4Z352		1286.68	0	0.000150525	59.36	6.72091e-05	45.34	0.00165507	0
EPQHFLQLFK	2	5	2	B0FLR0;Q0QBV2		1286.69	0	0.0109117			41.95	0.00363491	0
IIVGAQEVGDASK	6	1	1	W4YPA7		1286.7	0	0.000179999	64.76	1.87985e-05	65.7	1.53821e-05	0
RVLPEQYEPR	11	2	1	W4YXN9		1286.7	0	0.0123307	37	0.0114029	47.89	0.000934691	1
TAVAIDTIINQK	6	2	1	W4YP78		1286.74	0	0.00177099	81.46	3.15807e-07	53.4	0.000206604	0
MQLLEIITTPK	1	1	1	W4XYN5		1286.75	6.7e-05	0.0217522			30.36	0.0381066	0
HPDADSLYLEK	1	2	1	W4YKV5		1287.63	0.001069	0.0781676			25.31	0.143835	0
KPLDTEEDVNK	2	1	1	W4Z4L2		1287.65	0	0.000201216			72	3.47027e-06	0
VTAEDQGEVVLK	1	1	1	W4YDT8		1287.68	0.000402	0.0525922			30.69	0.0520391	0
SLGTNPSIEEIK	3	1	1	W4XHU6		1287.69	0	0.00143939	42.05	0.00390458	52.42	0.000345682	0
DLGLSNAAAINTK	4	1	1	W4YNY3		1287.69	0	2.40932e-05	35.72	0.0163429	86.4	1.40087e-07	0
HALIIYDDLSK	11	3	1	W4YP78		1287.7	0	5.85745e-05	70.16	5.70105e-06	72.35	3.42568e-06	0
DVLIPMELTIK	1	1	1	W4YE80	M6(Oxidation)	1287.71	0.009695	0.199794	23.81	0.234366			0
QVVNIPSYIVR	3	1	1	W4XY79		1287.74	0	0.0145282	21.25	0.230592	35.01	0.0141502	0
ADMINNLGTIAR	1	1	1	W4YWW2		1288.67	0	0.010979	39.07	0.00763718			0
ASVADTDVAVAAAK	6	1	1	W4XGY3		1288.68	0	1.06e-05	63.96	2.47704e-05	92.14	3.81533e-08	0
IIFVDADQIVR	1	1	1	W4XXV1		1288.71	0.000917	0.0679558			24.5	0.198518	0
YFTQGNGFNNK	2	1	1	W4YXG3		1289.6	0	0.000274608	25.85	0.0434227	58.01	6.0878e-05	0
NNTSYIHEVGR	1	1	1	W4XNB0		1289.61	0	0.0131612	35.98	0.0111538			0
VIADEENAVTTK	2	2	1	W4YN42		1289.66	0	0.000270446	80.23	5.97029e-07	33.32	0.0290293	0
SPPPSHPCIVAK	4	1	1	W4XV83	C8(Carbamidomethyl)	1289.68	0	0.0131819	31.41	0.0462211	39.5	0.00714726	0
GAVGALLVYDIAK	1	2	1	W4XAV7		1289.74	0	0.000825651			32.94	0.0214951	0
DWEDGTLDPDK	1	1	1	W4XDS4		1290.54	0.001345	0.092782			25.03	0.0416117	0
CNSVEEIQALK	1	1	1	W4Y7J3	C1(Carbamidomethyl)	1290.64	0	0.00289398	52.25	0.000368715			0
GYPTPEVTWLK	1	1	1	W4XYZ4		1290.67	6.7e-05	0.0169493			22.46	0.379687	0
DIQMALNESDR	4	1	1	W4XC05		1291.6	0	0.00156868	35.96	0.010863	44.15	0.0015576	0
IMESTITHFGR	1	1	1	W4XCM1		1291.64	0	0.00352994			32.98	0.0315443	0
ENLLGEVGEGFK	3	1	1	W4Y0Y6		1291.65	0	0.0016751	50.46	0.000538799	61.21	4.79454e-05	0
ELISNSSDALDK	1	1	1	W4YWW2		1291.65	0	0.0128275	45.45	0.00180612			0
DVEFVQSIINK	4	1	1	W4XHN6		1291.69	0	0.00111293	65.54	1.75791e-05	49.17	0.000729991	0
IDTEQLGDVMR	2	1	1	W4XE04	M10(Oxidation)	1292.62	0	0.00129448	56.27	0.000125695	28.56	0.0782954	0
MLGFDSALDAPR	1	1	1	W4XAU6		1292.64	0	0.00537189			41.38	0.00449768	0
TIAMDGTEGLIR	3	3	1	Q25117	M4(Oxidation)	1292.65	0	0.00581288	44.08	0.00255805	35.05	0.0153959	0
EEFLQLITDGK	9	4	1	W4Y8T8		1292.68	0	0.000353452	78.94	8.61596e-07	79.24	7.93963e-07	0
ATAGPYIASQSVK	2	1	1	W4ZKD1		1292.69	0	0.000700407			52.95	0.000327009	0
GMGGAMDLVSSPR	1	1	1	W4Y2M8	M2(Oxidation)	1293.59	0	0.000214138			69.61	4.03123e-06	0
DTTGDASESALVK	3	2	1	W4ZCC9		1293.63	0	0.000616795	37.78	0.00836124	58.27	7.93829e-05	0
DVLSVAFSADNR	2	1	1	W4XR42		1293.64	0	0.00164799	52.54	0.000338769	58.82	7.91257e-05	0
GDTATQIADVFR	1	5	1	W4XMB1		1293.64	0	0.00104488	65.59	1.66463e-05			0
GPLVMEVETYR	3	1	1	W4Z1J3		1293.65	0	0.000880936			63.18	2.90667e-05	0
LPVPDDKVPWK	1	1	1	W4XQI6		1293.72	0	0.00869411	27.88	0.0676158			1
TFDNLSPEESR	4	1	1	W4Z5R2		1294.59	0	0.0106771	40.24	0.00343957	32.25	0.0229032	0
QMDQNWTLMK	2	1	1	W4XTP2		1294.6	0	0.00647389	30.66	0.0364651	36.04	0.0105528	0
FNVWDTAGQEK	6	1	1	W4Z513		1294.61	0	0.00152802	33.82	0.0195028	51.44	0.000331621	0
LYEIGAGTSEVR	1	1	1	W4Z352		1294.68	0	0.00372058			29.99	0.058284	0
AMAMAGPEMQVK	1	1	1	Q5EAJ7	M2(Oxidation); M4(Oxidation)	1295.57	0	0.00663281			36.87	0.00598264	0
YIGSMVADMHR	2	2	2	W4XTQ7;W4YKR3	M5(Oxidation)	1295.59	0	0.013161			30.56	0.0319085	0
EMATAAASSSLEK	4	1	1	P12431		1295.61	0	0.00500451	44.99	0.00151981	44.76	0.00165259	0
DFESISLEEVK	1	1	1	W4XPD6		1295.64	0	0.00783961			32.97	0.0277816	0
VQCDILDSAFK	5	1	1	W4YQB2	C3(Carbamidomethyl)	1295.64	0	0.000727754	82.26	3.25375e-07	82.07	3.29061e-07	0
YAYETPLPVSR	1	1	1	W4Z582		1295.66	0	0.00682576			33.83	0.0241155	0
YLLQNFLDNR	3	1	1	W4XIE6		1295.68	0	0.000628318			65.91	1.4297e-05	0
TLAHDTIIANAR	4	2	2	W4YTM2;W4Z0Q0		1295.71	0	0.000345796	44.68	0.00157609	57.05	8.98439e-05	0
GALGSQLVNFYK	4	1	1	W4Y9S4		1296.7	0	9.92486e-05	63.11	2.18428e-05	81.43	3.37781e-07	0
NIPGVTLLQVSR	1	1	1	W4YIR2		1296.77	0	0.000838706			32.53	0.0125377	0
SQGQTMETFLR	4	1	1	W4ZC96		1297.63	0	0.000302153	50.77	0.000390707	63.67	1.92432e-05	0
DGFNAYVIDGVK	2	1	1	W4YSK9		1297.65	0	0.000402465	55.25	0.000147926	75.44	1.4288e-06	0
SLESYDITTLR	3	1	1	W4Z1N7		1297.68	0	0.00758766	56.43	0.00011057	40.77	0.00388614	0
SLNLAINPQEAK	1	1	1	W4XMJ7		1297.72	0	0.0039683	38.68	0.005746			0
YHATNTGTMFR	2	1	1	W4YXP1		1298.6	0	0.0109085	39.24	0.0041753	33.36	0.018199	0
AEFNHYLYNK	1	1	1	W4XGS2		1298.63	0	0.00511553			35.76	0.0125961	0
EGALDELDLPVK	1	1	1	W4XCY0		1298.68	0	0.0147167			26.21	0.123495	0
HLMGVEDLIQK	2	2	1	W4XWB1	M3(Oxidation)	1298.69	0	0.0134956			53.79	0.000217899	0
VNFMLSEDGSGK	1	2	1	W4YU83	M4(Oxidation)	1299.59	0	0.00136397			46.77	0.000585902	0
GFINWFETSAK	1	1	1	W4YU92		1299.63	0	0.00214411			51.1	0.000322919	0
GVVTNPGVQTATR	2	1	1	W4XAJ7		1299.71	0	0.000688141	66.74	1.08672e-05	72.81	2.70701e-06	0
LFHPEQMITGK	1	1	1	W4Z244		1300.68	0	0.0102287	33.46	0.0255838			0
QTQTEPEAIRK	2	1	1	W4XIN3		1300.68	0	0.00995828	29.96	0.0574265	29.75	0.0612249	1
AGEGVIGLQAGSNK	10	1	1	W4YFV2		1300.69	0	0.000433741	57.94	9.3524e-05	58.18	8.85719e-05	0
AHTSVGPGPYSTK	1	1	1	W4YW44		1301.65	0	0.00556814			36.74	0.0105812	0
MQQLQEHIMK	1	1	1	W4YGM0	M9(Oxidation)	1301.66	0.000125	0.0354726	24.56	0.18862			0
KGQLSLQEVDGK	1	1	1	W4XFY1		1301.71	0.000121	0.0366083			20.58	0.522803	1
AYQQSIDQGHR	3	1	1	W4ZHL1		1302.62	0	0.000750596			62.16	2.71228e-05	0
VPVENVMGSLNK	1	1	1	W4Z352	M7(Oxidation)	1302.68	0	0.00226303			46.98	0.00131293	0
NALESYAYNMK	3	1	1	W4Y0E3		1303.6	0	0.00296036			46.78	0.000711541	0
LNWSWISLER	2	1	1	W4YQH5		1303.69	0	0.00973452			43.34	0.00280849	0
SVEINNTDAEGR	2	2	1	W4ZBD0		1304.61	0	0.000674745	55.94	0.000122375	69.67	4.75816e-06	0
LDSYVDNITHK	2	1	1	W4XSB2		1304.66	0	0.00476571	58.84	8.5097e-05	54.87	0.000199412	0
DFPELTVEIGGK	1	1	1	W4YM59		1304.68	0.001069	0.0779219			25.31	0.200073	0
CFPEAHSSGASR	1	1	1	W4YFW8	C1(Carbamidomethyl)	1305.57	0	0.00515917	34.78	0.00728524			0
ITNVQNMWQR	1	2	1	W4XWB1	M7(Oxidation)	1305.59	0	0.0108455			40.71	0.00269615	0
DNLTLWTSDIK	11	2	1	W4XK99		1305.67	0	0.00230194	50.25	0.000636297	50.66	0.00056566	0
SGSGTVNLGGSLTR	3	1	1	W4YYT1		1305.69	0	0.00020965			52.11	0.000405094	0
NQSTLIAFAVGGK	2	1	1	W4XK23		1305.72	0	0.000566177			58.36	8.2423e-05	0
VADISLAEFGRK	3	1	1	W4YDE0		1305.72	0	0.000359566			49.08	0.000676063	1
YVDIAIPCNNK	7	1	1	P38980	C8(Carbamidomethyl)	1306.65	0	0.00277923	40.5	0.00560151	39.33	0.00700086	0
DIQMALNESDR	8	1	1	W4XC05	M4(Oxidation)	1307.59	0	0.0074026	39.75	0.00380272	38.6	0.00536969	0
TCNSNLPLNFK	21	5	3	Q7Z1Y6;Q6WQT5;Q3YL94	C2(Carbamidomethyl)	1307.65	0	0.000285848	68.65	8.76745e-06	81.99	4.04744e-07	0
QSLVMTEIGSSR	4	1	1	W4YIT6		1307.67	0	0.0013983	57.42	0.000123262	49.19	0.000815809	0
TQHVVFDFTSK	1	1	1	W4YIE2		1308.65	0.001069	0.0768501			24.55	0.2101	0
DQLSYAIETLR	1	1	1	W4XHB9		1308.69	0.000692	0.0665718	33.61	0.0255428			0
SLLGGGGVDGAIHR	1	1	1	W4XMT7		1308.7	0	0.000516264			48.74	0.000711069	0
EALLELLQDHK	4	1	1	W4XIN3		1308.72	0	0.00171469	38.03	0.00714588	38.75	0.00621421	0
VGHSELVGEIIR	8	1	1	W4YM59		1308.74	0	0.00154716	53.52	0.000168738	46.46	0.000938796	0
NKLDPPSVIAVR	1	1	1	W4XLC7		1308.77	6.7e-05	0.0181663			30.85	0.0192405	1
HPDNLLLACEK	1	1	1	W4Y132	C9(Carbamidomethyl)	1309.66	0	0.00140371	53.88	0.000221819			0
AGGAADCAFWER	2	1	1	W4YFF6	C7(Carbamidomethyl)	1310.57	0	0.00173543	51.15	0.00016575			0
TFALDFLDNVR	4	1	1	W4YF45		1310.68	0	0.000432372	52.33	0.00031257	62.63	2.91708e-05	0
TVTAMDVVYALK	1	21	1	W4XFC5		1310.71	0	0.000454312			68.56	6.87523e-06	0
FGHTLVPPGVMR	3	2	2	W4XAW7;Q5XMJ0		1310.71	0.000363	0.0547183	27.66	0.0790134			0
NCFGGGGWNTNK	1	1	1	W4YX02	C2(Carbamidomethyl)	1311.54	0.000363	0.055268	33.11	0.00520415			0
WNYNDEEDVK	2	2	1	W4ZE83		1311.55	0	0.0048797			29.06	0.0176935	0
YIGSMVADMHR	3	2	2	W4XTQ7;W4YKR3	M5(Oxidation); M9(Oxidation)	1311.57	0	0.0142506	32.31	0.0141291	21.05	0.211228	0
GEIPDELLQLGK	6	1	1	W4YGX2		1311.72	0	0.000450149	51.64	0.000278308	59.76	4.43863e-05	0
LVNLESLIGPTR	2	1	1	W4XWY1		1311.77	0	0.000597661			55.22	8.02622e-05	0
AVLLFGVPTGLPK	1	1	1	W4YCS3		1311.81	0.000121	0.0284255			27.4	0.0279324	0
INVYFNEATGGK	1	1	1	W4Y3Z9		1312.64	0.001112	0.0812794			25.85	0.126238	0
DGVIEASIDHEK	3	1	1	W4ZL39		1312.64	0	0.00937128	50.79	0.000409337	39.22	0.00588198	0
DDQPIILDNNR	2	1	1	W4XYZ4		1312.65	0	0.00101184	49.23	0.00061371	56.05	0.000124405	0
STQPGLEAVPASR	1	1	1	W4XIN6		1312.69	0	0.0098118			29.75	0.0557167	0
GAFYLGVSGGSVAK	5	1	1	W4XGH6		1312.7	0	0.000205628	42.22	0.00310692	42.54	0.00292801	0
GRDWNVDLIPK	7	1	1	W4XN05		1312.71	0.000121	0.0302756	31.56	0.0349814	40.68	0.00433519	1
SVLDNQVVHFR	4	1	1	W4ZID1		1313.69	0	0.00866787	73.01	2.8327e-06	62.47	3.10299e-05	0
YHATNTGTMFR	4	1	1	W4YXP1	M9(Oxidation)	1314.59	0.000121	0.0365347	26.75	0.0625593	33.15	0.0133874	0
YSQVSPLDMFK	2	1	1	W4ZBT0		1314.64	0	0.000974743	29.69	0.0559548	40.6	0.00421111	0
GAAGIQGASGIAGER	1	1	1	Q26055		1314.68	0	0.000179808	81.3	4.37744e-07			0
LIGGNSEIGVEVK	2	1	1	W4XCL8		1314.72	0	0.000151578	25.96	0.13639	45.79	0.00148557	0
GLFLIDPEGVVR	5	1	1	W4Z332		1314.75	0	0.00303373			44.98	0.0015249	0
VDVEEESVGKPK	1	1	1	W4YQD8		1315.67	0.000121	0.0270689			24.48	0.206207	0
GFQHSDIVTIAK	1	1	1	W4ZHG5		1315.71	0	0.000409886	48.89	0.000791517			0
ALGTLASLIWDR	2	2	2	D3VNG8;W4Z7I3		1315.74	0	8.1638e-05			74.4	1.81539e-06	0
LAEGDLQDANDR	6	1	1	W4Y2X0		1316.61	0	2.70875e-05	63.57	1.48785e-05	81.76	2.25714e-07	0
NYAEHAAELGNK	5	1	1	W4ZB69		1316.63	0	2.29052e-05	54.13	0.000191638	74.92	1.46881e-06	0
IQIWDTAGQER	17	1	1	W4XPD5		1316.66	0	0.0026527	44.77	0.00204057	56.99	0.000123591	0
INDNVLHNSYK	8	1	1	W4YGA4		1316.67	0	6.48775e-05	51.25	0.00046006	57.33	0.00011974	0
MNYADAIVYLK	1	1	1	W4YIG4	M1(Oxidation)	1316.67	0.000121	0.0258142			24.73	0.217891	0
ADHLLQSYLEK	2	1	1	W4Z0T0		1316.69	0	0.000330848	33.4	0.030145	59.4	7.58355e-05	0
HVSDSIFLEAAK	2	1	1	W4XRK5		1316.69	0	0.000407654	62.18	4.16172e-05	49.07	0.000851673	0
VANAIGAEPFTAR	1	2	2	Q9GV77;W4XEI2		1316.71	0	0.00830735			35.19	0.0203106	0
SVEPVPMIVFAK	1	1	1	W4XI49		1316.73	0	0.00029275			68.8	7.65248e-06	0
YSMDVSEDEVK	1	2	2	W4ZI36;W4YB86	M3(Oxidation)	1317.55	0	0.00598714			41.11	0.000844163	0
FLPGVEVLGTGTK	2	1	1	W4Z305		1317.74	0	0.000629648	41.12	0.00325299	50.89	0.000442792	0
MPEDESTPEKR	3	1	1	W4ZFP4		1318.6	0	0.000902473	68.95	3.82688e-06	54.11	0.000107906	1
NDLESYSYSLK	1	1	1	W4XYP1		1318.62	0	0.00352144			36.49	0.00995162	0
AGDSDPFQLNVR	5	1	1	W4YV36		1318.64	0	0.000423845	61.32	4.0474e-05	45.49	0.00145623	0
TIQVDNTDAEGR	2	1	1	W4YD71		1318.65	0	0.000390044	74.5	1.94438e-06			0
AQLINDAFSLAR	1	1	1	W4Z6D1		1318.72	0	0.00177027			49.91	0.000596229	0
RQVLAQYEIAK	1	2	1	W4ZKG2		1318.75	0.000917	0.0676454			31.05	0.0349037	1
NALESYAYNMK	3	1	1	W4Y0E3	M10(Oxidation)	1319.59	0	0.00136335			61.99	1.70119e-05	0
AFPCWDEPAVK	6	2	1	W4YD32	C4(Carbamidomethyl)	1319.62	0	0.0130905	37.21	0.00844079	29.71	0.04923	0
DVVSDLVSQTEK	2	1	1	W4Z257		1319.67	0	0.000396193	44.7	0.00215844	62.64	3.41675e-05	0
IMNTFSVVPSPK	2	3	1	P11833		1319.71	0	3.11305e-05			82.06	3.74314e-07	0
LLSAEVASLTTSK	2	1	1	W4XP17		1319.75	0	1.70407e-05	47.57	0.000733186	86.48	8.16407e-08	0
IPDANSAWFGDK	1	1	1	W4YY35		1320.62	0	0.00106915			45.75	0.00181861	0
SNFDVFTVTYK	4	2	1	Q05634		1320.64	0	5.67137e-05	53.4	0.000301221	90.3	7.4707e-08	0
DMGLTDDATNLR	2	1	1	W4ZK85		1321.59	0	0.0137697	34.58	0.0117041	37.14	0.00585386	0
QDANQWVTGFR	8	2	2	KT351732;Q70JA0		1321.63	0	0.000501436	75.72	1.40924e-06	69.45	5.98718e-06	0
VGLPDVAAVTDHK	1	1	1	W4YXS7		1321.72	0	0.00547287	46.82	0.00113343			0
NFDPSASVETQK	1	1	1	W4XIN5		1322.63	0	0.00746522	35.59	0.0141756			0
HLFFANCGDSR	1	1	1	W4Y278	C7(Carbamidomethyl)	1323.59	0.000121	0.0355484			26.67	0.0667362	0
YANEESPAEWK	1	1	1	W4ZCC8		1323.59	0	0.00136846			48.86	0.000436207	0
QSLVMTEIGSSR	1	1	1	W4YIT6	M5(Oxidation)	1323.66	0.007432	0.18191	22.54	0.310631			0
AELHGIETYYK	1	1	1	W4ZBI4		1323.66	0	0.00133156	31.5	0.0404237			0
EVEDLFLLFAK	2	1	1	W4Y7J3		1323.73	0	0.0125539			46.64	0.000946203	0
KDGDDYILNGSK	1	2	1	W4XFY0		1324.64	0	8.38971e-05	81.77	3.39289e-07			1
LDGDHWVLNGAK	2	2	2	W4XY91;W4XUX4		1324.68	0	0.00122712	20.58	0.482116	43.07	0.00279876	0
[truncated: 1,883 more rows]

## Sheet: Blast OE Disc >3
#	Accession	Protein Name	Organism	Ratio Disc/Stem	Sample	Seq. Description	min. eValue	mean Similarity	#GOs	GOs	Enzyme Codes		Database statistics for b2g_jan15:
1	I2FL82	P19 protein	Paracentrotus lividus	20	Disc + Stem				0				42466 Gos
2	W4Z4Y0	Uncharacterized protein	Strongylocentrotus purpuratus	13	Disc + Stem	Nectin	0.0	63.3%	1	P:cell adhesion			4101 Enzymes
3	W4Z294	Uncharacterized protein (Fragment)	Strongylocentrotus purpuratus	10	Disc + Stem	Tryparedoxin	4.8E-23	73.9%	3	C:cytoplasm; F:disulfide oxidoreductase activity; P:hydrogen peroxide catabolic process
4	Q26055	2-alpha collagen (COLL2-alpha) (Fragment)	Paracentrotus lividus	10	Disc				2	C:collagen trimer; F:extracellular matrix structural constituent			163 over-expressed proteins in the disc
5	Q5XMJ0	Dual oxidase 1	Lytechinus variegatus	10	Disc + Stem				5	F:calcium ion binding; P:oxidation-reduction process; P:response to oxidative stress; F:peroxidase activity; F:heme binding	EC:1.11.1.7
6	W4YW27	Uncharacterized protein	Strongylocentrotus purpuratus	9	Disc + Stem	Calmodulin	3.2E-106	76.4%	1	F:calcium ion binding
7	Q6PTG3	S-adenosylmethionine synthase (Fragment)	Strongylocentrotus purpuratus	9	Disc + Stem				3	P:S-adenosylmethionine biosynthetic process; F:methionine adenosyltransferase activity; F:ATP binding	EC:2.5.1.6
8	O16138	Arylsulfatase	Heliocidaris erythrogramma	9	Disc + Stem				5	C:proteinaceous extracellular matrix; C:cytoplasm; F:arylsulfatase activity; F:metal ion binding; P:metabolic process	EC:3.1.6.1
9	W4YJT9	Uncharacterized protein	Strongylocentrotus purpuratus	9	Disc + Stem	Beta--glucan-binding protein precursor	0.0	49.7%	2	P:lipid transport; F:lipid transporter activity
10	W4XD09	Phosphorylase	Strongylocentrotus purpuratus	8.66667	Disc + Stem				3	F:glycogen phosphorylase activity; P:carbohydrate metabolic process; F:pyridoxal phosphate binding	EC:2.4.1.1
11	W4XZA7	Uncharacterized protein	Strongylocentrotus purpuratus	8	Disc + Stem	60s ribosomal protein l3	0.0	89.3%	3	F:structural constituent of ribosome; P:translation; C:ribosome
12	W4XAW7	Uncharacterized protein	Strongylocentrotus purpuratus	8	Disc	Dual oxidase 2	0.0	65.4%	5	F:calcium ion binding; P:oxidation-reduction process; P:response to oxidative stress; F:heme binding; F:peroxidase activity	EC:1.11.1.7
13	W4XUM4	1,2-dihydroxy-3-keto-5-methylthiopentene dioxygenase	Strongylocentrotus purpuratus	7	Disc + Stem				3	P:oxidation-reduction process; F:acireductone dioxygenase [iron(II)-requiring] activity; P:L-methionine biosynthetic process from methylthioadenosine	EC:1.13.11; EC:1.13.11.54
14	W4XXP9	40S ribosomal protein S6	Strongylocentrotus purpuratus	7	Disc + Stem				3	P:translation; C:ribosome; F:structural constituent of ribosome
15	Q9N2N7	Fibrillar collagen alpha 120 and 140 chains (Fragment)	Hemicentrotus pulcherrimus	7	Disc + Stem				2	F:extracellular matrix structural constituent; C:collagen trimer
16	W4ZBR4	Uncharacterized protein (Fragment)	Strongylocentrotus purpuratus	6	Disc + Stem	Bleomycin hydrolase	1.9E-27	82.8%	2	P:proteolysis; F:cysteine-type endopeptidase activity	EC:3.4.22; EC:3.4
17	W4XAI4	Uncharacterized protein	Strongylocentrotus purpuratus	6	Disc + Stem	60s ribosomal protein	5.4E-69	87.8%	4	C:ribosome; F:structural constituent of ribosome; P:translation; F:nucleotide binding
18	W4YZR2	Uncharacterized protein	Strongylocentrotus purpuratus	6	Disc + Stem	Sorting nexin-12	6.7E-123	86.2%	1	F:phosphatidylinositol binding
19	P14000	Arylsulfatase	Hemicentrotus pulcherrimus	6	Disc + Stem				2	F:sulfuric ester hydrolase activity; P:metabolic process
20	W4XR10	3-hydroxyanthranilate 3,4-dioxygenase	Strongylocentrotus purpuratus	6	Disc + Stem				3	F:iron ion binding; F:3-hydroxyanthranilate 3,4-dioxygenase activity; P:oxidation-reduction process	EC:1.13.11; EC:1.13.11.6
21	Q8T317	40S ribosomal protein S6	Paracentrotus lividus	6	Disc + Stem				3	P:translation; C:ribosome; F:structural constituent of ribosome
22	Q27747	Glutamine synthetase	Paracentrotus lividus	6	Disc + Stem				2	F:glutamate-ammonia ligase activity; P:glutamine biosynthetic process	EC:6.3.1; EC:6.3.1.2
23	W4YM26	Uncharacterized protein	Strongylocentrotus purpuratus	6	Disc + Stem	Sorting nexin-6	0.0	82.9%	1	F:phosphatidylinositol binding
24	W4Z7K9	Uncharacterized protein	Strongylocentrotus purpuratus	6	Disc + Stem	Aminopeptidase B	0.0	75.9%	6	F:zinc ion binding; F:metallopeptidase activity; P:leukotriene biosynthetic process; P:proteolysis; C:extracellular space; F:aminopeptidase activity	EC:3.4.11
25	W4XEW3	Uncharacterized protein	Strongylocentrotus purpuratus	6	Disc + Stem	Epidermal growth factor receptor substrate 15	0.0	54.4%	2	F:protein binding; F:calcium ion binding
26	Q70JA0	Nectin	Paracentrotus lividus	5.9375	Disc + Stem				1	P:cell adhesion
27	W4YQK5	Uncharacterized protein (Fragment)	Strongylocentrotus purpuratus	5.5	Disc + Stem	Phosphoenolpyruvate cytosolic	0.0	80.9%	3	P:gluconeogenesis; F:GTP binding; F:phosphoenolpyruvate carboxykinase (GTP) activity	EC:4.1.1; EC:4.1.1.32
28	KT351732	Nectin (variant 2)	Paracentrotus lividus	5.44444	Disc + Stem				1	P:cell adhesion
29	W4ZAZ7	Uncharacterized protein	Strongylocentrotus purpuratus	5.33333	Disc + Stem	Dihydropyrimidinase	0.0	65.9%	1	F:hydrolase activity, acting on carbon-nitrogen (but not peptide) bonds
30	W4YT25	Peptidyl-prolyl cis-trans isomerase	Strongylocentrotus purpuratus	5	Disc + Stem				1	P:protein folding
31	W4Y005	Uncharacterized protein	Strongylocentrotus purpuratus	5	Disc + Stem	Ras-related protein Rab-35	8.5E-137	89.7%	8	F:GTP binding; P:small GTPase mediated signal transduction; C:intracellular; P:GTP catabolic process; C:membrane; P:intracellular protein transport; F:GTPase activity; P:nucleocytoplasmic transport	EC:3.6.1; EC:3.6.1.15
32	W4ZIT8	Ribosomal protein L15	Strongylocentrotus purpuratus	5	Disc + Stem				3	P:translation; C:ribosome; F:structural constituent of ribosome
33	P46771	40S ribosomal protein SA (Fragment)	Strongylocentrotus purpuratus	5	Disc + Stem				3	P:translation; F:structural constituent of ribosome; C:small ribosomal subunit
34	W4YAB0	Malate dehydrogenase	Strongylocentrotus purpuratus	5	Disc + Stem				4	P:oxidation-reduction process; P:cellular carbohydrate metabolic process; P:malate metabolic process; F:L-malate dehydrogenase activity	EC:1.1.1.37
35	W4XZA2	Uncharacterized protein	Strongylocentrotus purpuratus	5	Disc	Type 12 methyltransferase	0.0	60.7%	3	F:methyltransferase activity; F:transferase activity; P:methylation
36	W4XRK4	Uncharacterized protein	Strongylocentrotus purpuratus	5	Disc + Stem	T-complex protein 1 subunit theta	0.0	84.0%	3	P:protein folding; F:unfolded protein binding; F:ATP binding
37	W4XX98	Uncharacterized protein	Strongylocentrotus purpuratus	5	Disc	Btb poz domain-containing protein kctd21	2.1E-100	63.2%	2	F:protein binding; P:protein homooligomerization
38	W4YZU4	Glucose-6-phosphate 1-dehydrogenase	Strongylocentrotus purpuratus	5	Disc + Stem				4	P:glucose metabolic process; P:oxidation-reduction process; F:glucose-6-phosphate dehydrogenase activity; F:NADP binding	EC:1.1.1.49
39	W4XEI2	Uncharacterized protein	Strongylocentrotus purpuratus	5	Disc + Stem	Fras1-related extracellular matrix protein 2	0.0	76.2%	2	C:integral component of membrane; P:cell communication
40	W4ZC96	Uncharacterized protein	Strongylocentrotus purpuratus	5	Disc + Stem	Acyl- dehydrogenase	0.0	73.6%	2	P:oxidation-reduction process; F:acyl-CoA dehydrogenase activity	EC:1.3.99.3
41	W4XPB9	Uncharacterized protein	Strongylocentrotus purpuratus	4.75	Disc + Stem	4-aminobutyrate mitochondrial	0.0	72.3%	3	F:pyridoxal phosphate binding; F:4-aminobutyrate transaminase activity; P:gamma-aminobutyric acid metabolic process	EC:2.6.1.19
42	W4ZIR2	Uncharacterized protein	Strongylocentrotus purpuratus	4.5	Disc	Cytosolic non-specific dipeptidase	0.0	83.2%	2	F:hydrolase activity; P:metabolic process
43	Q94763	GTPase SUrab10p (Fragment)	Strongylocentrotus purpuratus	4.5	Disc + Stem				8	F:GTP binding; P:small GTPase mediated signal transduction; C:intracellular; P:intracellular protein transport; F:GTPase activity; P:GTP catabolic process; P:nucleocytoplasmic transport; C:membrane	EC:3.6.1; EC:3.6.1.15
44	W4XHN6	Uncharacterized protein	Strongylocentrotus purpuratus	4.5	Disc	Valine--tRNA ligase	0.0	78.3%	5	F:valine-tRNA ligase activity; F:ATP binding; P:valyl-tRNA aminoacylation; C:cytoplasm; F:aminoacyl-tRNA editing activity	EC:6.1.1; EC:6.1.1.9; EC:3.1.1.1
45	W4XIN2	Uncharacterized protein	Strongylocentrotus purpuratus	4.5	Disc	Microtubule-actin cross-linking factor 1	0.0	53.0%	1	F:protein binding
46	W4Z228	Uncharacterized protein	Strongylocentrotus purpuratus	4.3	Disc + Stem	Cytosolic non-specific dipeptidase	0.0	72.2%	2	P:metabolic process; F:hydrolase activity
47	Q26638	2 alpha fibrillar collagen (Fragment)	Paracentrotus lividus	4.07143	Disc + Stem				1	F:protein binding
48	W4ZHP0	Uncharacterized protein	Strongylocentrotus purpuratus	4	Disc + Stem	Glutathione s-transferase	6.5E-90	59.4%	1	F:protein binding
49	W4ZB68	Uncharacterized protein	Strongylocentrotus purpuratus	4	Disc	Succinyl ligase	7.9E-171	88.5%	4	P:metabolic process; F:cofactor binding; F:ATP citrate synthase activity; F:succinate-CoA ligase (ADP-forming) activity	EC:6.2.1.5; EC:2.3.3.8; EC:6.2.1
50	W4ZEQ6	Uncharacterized protein	Strongylocentrotus purpuratus	4	Disc + Stem	Gelsolin-like protein 2	0.0	66.5%	1	F:actin binding
51	W4YA78	Acyl-coenzyme A oxidase	Strongylocentrotus purpuratus	4	Disc + Stem				5	F:flavin adenine dinucleotide binding; C:peroxisome; F:acyl-CoA oxidase activity; F:acyl-CoA dehydrogenase activity; P:fatty acid beta-oxidation	EC:1.3.99.3; EC:1.3.3.6
52	W4XNB3	Uncharacterized protein	Strongylocentrotus purpuratus	4	Disc + Stem	5-oxoprolinase	0.0	78.2%	1	F:catalytic activity
53	W4Z9N3	Uncharacterized protein	Strongylocentrotus purpuratus	4	Disc + Stem	Eukaryotic translation initiation factor 4 gamma	0.0	64.6%	2	F:RNA binding; F:protein binding	-
54	W4YXN9	Uncharacterized protein	Strongylocentrotus purpuratus	4	Disc + Stem	Gelsolin-like protein 2	5.0E-157	68.8%	1	F:actin binding
55	W4Y1N5	Uncharacterized protein (Fragment)	Strongylocentrotus purpuratus	4	Disc + Stem	60s ribosomal protein l13a	7.4E-34	85.5%	3	F:structural constituent of ribosome; C:ribosome; P:translation
56	W4Y044	Purine nucleoside phosphorylase	Strongylocentrotus purpuratus	4	Disc + Stem				3	P:nucleoside metabolic process; F:S-methyl-5-thioadenosine phosphorylase activity; F:phosphorylase activity	EC:2.4.1.1; EC:2.4.2.28
57	W4YB88	Uncharacterized protein	Strongylocentrotus purpuratus	4	Disc + Stem	Vacuolar protein sorting-associated protein 35	6.9E-46	90.4%	3	P:retrograde transport, endosome to Golgi; P:protein transport; C:retromer complex
58	W4XGC4	40S ribosomal protein S21	Strongylocentrotus purpuratus	4	Disc + Stem				3	C:ribosome; F:structural constituent of ribosome; P:translation
59	W4XHN5	Uncharacterized protein	Strongylocentrotus purpuratus	4	Disc + Stem	Alanine aminotransferase 2	3.4E-75	84.2%	3	F:transaminase activity; F:pyridoxal phosphate binding; P:biosynthetic process
60	W4XUX4	Uncharacterized protein (Fragment)	Strongylocentrotus purpuratus	4	Disc + Stem	Acyl-CoA dehydrogenase	8.9E-103	84.8%	2	F:acyl-CoA dehydrogenase activity; P:oxidation-reduction process	EC:1.3.99.3
61	W4ZEP6	Uncharacterized protein	Strongylocentrotus purpuratus	4	Disc + Stem	60s ribosomal protein l7	5.2E-50	77.9%	1	C:ribosome
62	W4XLR6	Uncharacterized protein	Strongylocentrotus purpuratus	4	Disc	Fatty acid-binding protein intestinal	1.9E-86	55.4%	4	F:lipid binding; P:transport; C:intracellular; F:transporter activity
63	W4YV36	Uncharacterized protein	Strongylocentrotus purpuratus	4	Disc + Stem	Cytochrome c oxidase subunit 5B	4.2E-90	68.9%	2	C:mitochondrial envelope; F:cytochrome-c oxidase activity	EC:1.9.3.1
64	W4XLD7	Uncharacterized protein (Fragment)	Strongylocentrotus purpuratus	4	Disc	N-(beta-n-acetylglucosaminyl)-l-asparaginase	5.5E-87	74.1%	1	F:hydrolase activity
65	P38980	40S ribosomal protein SA	Tripneustes gratilla	4	Disc + Stem				3	P:translation; F:structural constituent of ribosome; C:small ribosomal subunit
66	W4XSR1	Uncharacterized protein	Strongylocentrotus purpuratus	4	Disc + Stem	40s ribosomal protein s18	1.4E-90	94.9%	4	F:RNA binding; C:ribosome; P:translation; F:structural constituent of ribosome
67	W4ZK45	Uncharacterized protein	Strongylocentrotus purpuratus	4	Disc + Stem	Aggrecan core protein	1.5E-116	72.5%	1	F:carbohydrate binding
68	W4YSS9	40S ribosomal protein S8	Strongylocentrotus purpuratus	4	Disc + Stem				3	P:translation; C:ribosome; F:structural constituent of ribosome
69	W4Y8C4	Uncharacterized protein	Strongylocentrotus purpuratus	4	Disc	Serine threonine-protein phosphatase 6	2.5E-130	94.2%	1	F:hydrolase activity
70	W4YXZ9	Uncharacterized protein	Strongylocentrotus purpuratus	4	Disc + Stem	UDP-glucose 4-epimerase	1.2E-169	81.6%	3	P:galactose metabolic process; F:UDP-glucose 4-epimerase activity; F:coenzyme binding	EC:5.1.3.2
71	W4Y6J5	Uncharacterized protein	Strongylocentrotus purpuratus	4	Disc + Stem	BTB/POZ domain-containing protein KCTD8	1.6E-163	72.7%	2	F:protein binding; P:protein homooligomerization
72	W4Y5S7	Uncharacterized protein	Strongylocentrotus purpuratus	4	Disc + Stem	60s ribosomal protein l7a	4.0E-174	86.9%	2	P:ribosome biogenesis; C:ribonucleoprotein complex
73	W4Z4A4	Uncharacterized protein	Strongylocentrotus purpuratus	4	Disc + Stem	Ribosomal protein s5	1.2E-127	95.4%	7	P:translation; C:small ribosomal subunit; F:structural constituent of ribosome; C:prefoldin complex; F:unfolded protein binding; P:protein folding; F:RNA binding
74	W4YNX5	Uncharacterized protein	Strongylocentrotus purpuratus	4	Disc + Stem	Actin-related protein 2/3 complex subunit 2	0.0	85.7%	2	C:Arp2/3 protein complex; P:Arp2/3 complex-mediated actin nucleation
75	W4ZFC6	Uncharacterized protein	Strongylocentrotus purpuratus	4	Disc + Stem	Renilla-luciferin 2-monooxygenase	2.3E-120	67.9%	2	F:catalytic activity; P:metabolic process
76	W4Y804	Uncharacterized protein	Strongylocentrotus purpuratus	4	Disc + Stem	Arfaptin-2	0.0	81.1%	1	F:protein domain specific binding
77	W4YGM0	Uncharacterized protein	Strongylocentrotus purpuratus	4	Disc + Stem	Aminocyclopropane-1-carboxylate deaminase	0.0	69.8%	10	C:intracellular membrane-bounded organelle; C:cytoplasmic part; F:catalytic activity; F:metal ion binding; P:carboxylic acid metabolic process; P:primary metabolic process; P:cellular biosynthetic process; P:single-organism biosynthetic process; P:single-organism catabolic process; P:organic substance biosynthetic process
78	W4ZDK3	Uncharacterized protein	Strongylocentrotus purpuratus	4	Disc + Stem	Coilin	5.4E-138	59.2%	1	C:nucleus
79	W4YFW8	Uncharacterized protein	Strongylocentrotus purpuratus	4	Disc + Stem	Bleomycin hydrolase	0.0	65.8%	2	F:cysteine-type endopeptidase activity; P:proteolysis	EC:3.4.22; EC:3.4
80	W4Z945	Uncharacterized protein	Strongylocentrotus purpuratus	4	Disc + Stem	26s protease regulatory subunit	0.0	96.3%	4	F:ATP binding; C:cytoplasm; P:protein catabolic process; F:hydrolase activity
81	W4YZ75	Uncharacterized protein	Strongylocentrotus purpuratus	4	Disc + Stem	Dual specificity tyrosine-phosphorylation-regulated kinase 1a	0.0	82.6%	3	P:protein phosphorylation; F:ATP binding; F:protein serine/threonine kinase activity	EC:2.7.11
82	W4YWW2	Uncharacterized protein	Strongylocentrotus purpuratus	4	Disc + Stem	Heat shock protein 90	0.0	94.8%	4	F:ATP binding; F:unfolded protein binding; P:response to stress; P:protein folding
83	W4XMR9	Uncharacterized protein	Strongylocentrotus purpuratus	4	Disc + Stem	Chaperonin containing subunit 7	0.0	90.4%	3	F:ATP binding; P:protein folding; F:unfolded protein binding
84	W4XSL7	Uncharacterized protein	Strongylocentrotus purpuratus	4	Disc + Stem	Pyruvate carboxylase, mitochondrial	0.0	86.9%	4	F:ATP binding; F:DNA binding; F:metal ion binding; F:biotin carboxylase activity	EC:6.3.4.14
85	W4XCL8	Uncharacterized protein	Strongylocentrotus purpuratus	4	Disc + Stem	Xanthine dehydrogenase oxidase	0.0	75.2%	4	F:iron ion binding; P:oxidation-reduction process; F:flavin adenine dinucleotide binding; F:UDP-N-acetylmuramate dehydrogenase activity	EC:1.1.1.158
86	Q9GNU3	Fibrosurfin	Paracentrotus lividus	4	Disc + Stem				2	F:protein binding; F:calcium ion binding
87	W4XTP2	Uncharacterized protein	Strongylocentrotus purpuratus	3.66667	Disc + Stem	Xaa-pro aminopeptidase	0.0	68.6%	1	F:hydrolase activity
88	W4Z4H3	Uncharacterized protein	Strongylocentrotus purpuratus	3.5	Disc + Stem	Vacuolar protein sorting-associated protein 29	4.0E-131	94.0%	2	P:retrograde transport, endosome to Golgi; C:retromer complex
89	W4Z0Q0	Uncharacterized protein (Fragment)	Strongylocentrotus purpuratus	3.5	Disc	Glucosamine-6-phosphate isomerase	1.3E-175	86.9%	3	F:glucosamine-6-phosphate deaminase activity; P:N-acetylglucosamine metabolic process; P:carbohydrate metabolic process	EC:3.5.99.6
90	W4Z5R2	Uncharacterized protein	Strongylocentrotus purpuratus	3.5	Disc + Stem	Calumenin	0.0	76.7%	1	F:calcium ion binding
91	W4XXN2	4-hydroxyphenylpyruvate dioxygenase	Strongylocentrotus purpuratus	3.5	Disc + Stem				5	P:oxidation-reduction process; F:4-hydroxyphenylpyruvate dioxygenase activity; P:aromatic amino acid family metabolic process; F:lactoylglutathione lyase activity; F:metal ion binding	EC:1.13.11; EC:4.4.1.5; EC:1.13.11.27
92	W4ZDM4	Uncharacterized protein	Strongylocentrotus purpuratus	3.5	Disc + Stem	Histone-binding protein rbbp4	0.0	95.7%	1	F:protein binding
93	W4YKL4	Uncharacterized protein	Strongylocentrotus purpuratus	3.5	Disc	Dipeptidyl peptidase 3	0.0	73.6%	3	C:cytoplasm; P:proteolysis; F:dipeptidyl-peptidase activity	EC:3.4.11
94	W4YJU2	Uncharacterized protein	Strongylocentrotus purpuratus	3.5	Disc + Stem	Nidogen-2	0.0	55.7%	11	P:cell-matrix adhesion; F:calcium ion binding; C:extracellular region; F:extracellular matrix structural constituent; C:integral component of membrane; C:membrane; C:proteinaceous extracellular matrix; P:oxidation-reduction process; F:oxidoreductase activity; F:iodide peroxidase activity; F:peroxidase activity
95	W4ZCC9	Uncharacterized protein	Strongylocentrotus purpuratus	3.5	Disc + Stem	Sodium/potassium ATPase alpha subunit	0.0	87.9%	6	C:integral component of membrane; F:metal ion binding; F:ATP binding; F:sodium:potassium-exchanging ATPase activity; P:potassium ion transport; P:sodium ion transport	EC:3.6.1; EC:3.6.1.3; EC:3.6.3.12; EC:3.6.3.9; EC:3.6.1.15
96	W4YW21	Uncharacterized protein	Strongylocentrotus purpuratus	3.33333	Disc + Stem	Carbohydrate-binding family 9	2.3E-82	71.7%	3	F:carbohydrate binding; F:hydrolase activity, hydrolyzing O-glycosyl compounds; P:carbohydrate catabolic process
97	W4XPD5	Uncharacterized protein	Strongylocentrotus purpuratus	3.33333	Disc + Stem	Ras-related protein rab-15	7.5E-148	75.7%	8	P:small GTPase mediated signal transduction; F:GTP binding; C:membrane; P:GTP catabolic process; P:intracellular protein transport; F:GTPase activity; P:nucleocytoplasmic transport; C:intracellular	EC:3.6.1; EC:3.6.1.15
98	W4Z979	Uncharacterized protein	Strongylocentrotus purpuratus	3.33333	Disc + Stem	Spliceosome RNA helicase DDX39B	0.0	91.5%	2	F:ATP binding; F:nucleic acid binding
99	W4Z8A7	6-phosphogluconate dehydrogenase, decarboxylating	Strongylocentrotus purpuratus	3.3	Disc + Stem				4	P:pentose-phosphate shunt; F:phosphogluconate dehydrogenase (decarboxylating) activity; F:NADP binding; P:oxidation-reduction process	EC:1.1.1.44
100	W4ZAK5	Serine/threonine-protein phosphatase	Strongylocentrotus purpuratus	3.2	Disc + Stem				1	F:hydrolase activity
101	W4ZIC3	Uncharacterized protein	Strongylocentrotus purpuratus	3	Disc + Stem	Dynein light chain cytoplasmic	6.3E-66	84.7%	2	C:microtubule associated complex; P:microtubule-based process
102	W4XMT2	Stathmin	Strongylocentrotus purpuratus	3	Disc + Stem				1	P:regulation of microtubule polymerization or depolymerization
103	W4XLW1	Uncharacterized protein	Strongylocentrotus purpuratus	3	Disc + Stem	AGAP004747-PA-like protein	1.4E-179	65.3%	2	F:metal ion binding; F:catalytic activity
104	W4XUY5	Uncharacterized protein	Strongylocentrotus purpuratus	3	Disc	Betaine--homocysteine s-methyltransferase 1	0.0	75.6%	1	F:S-adenosylmethionine-homocysteine S-methyltransferase activity	EC:2.1.1
105	K0Q6T5	Sialidase NEU1.2 (Fragment)	Paracentrotus lividus	3	Disc + Stem				2	F:exo-alpha-sialidase activity; P:metabolic process
106	W4YDK8	Uncharacterized protein	Strongylocentrotus purpuratus	3	Disc + Stem	Electron transfer flavoprotein subunit mitochondrial precursor	0.0	85.6%	2	F:electron carrier activity; F:flavin adenine dinucleotide binding
107	W4XIG9	Uncharacterized protein	Strongylocentrotus purpuratus	3	Disc + Stem	Wiskott-aldrich syndrome protein	4.8E-52	76.4%	2	F:actin binding; P:actin filament organization
108	W4XPW1	Uncharacterized protein	Strongylocentrotus purpuratus	3	Disc + Stem	Glutathione S-transferase	0.0	74.9%	1	F:protein binding
109	W4XYE7	Uncharacterized protein	Strongylocentrotus purpuratus	3	Disc + Stem	3-Ketoacyl, mitochondrial	1.2E-167	77.5%	2	P:metabolic process; F:transferase activity, transferring acyl groups other than amino-acyl groups
110	W4XHU7	Uncharacterized protein	Strongylocentrotus purpuratus	3	Disc + Stem	Selenium-binding protein 1	0.0	62.9%	2	F:selenium binding; F:protein binding
111	W4YNH3	Uncharacterized protein	Strongylocentrotus purpuratus	3	Disc + Stem	Protein disulfide-isomerase A5	0.0	62.3%	1	P:cell redox homeostasis
112	W4YWE9	Uncharacterized protein (Fragment)	Strongylocentrotus purpuratus	3	Disc + Stem	Lymphoid-restricted membrane protein	0.0	60.7%	4	C:endoplasmic reticulum membrane; C:integral component of membrane; P:vesicle-mediated transport; P:single-organism cellular process
113	W4ZDG0	Clathrin heavy chain	Strongylocentrotus purpuratus	3	Disc + Stem				6	P:vesicle-mediated transport; P:intracellular protein transport; C:clathrin coat of trans-Golgi network vesicle; F:structural molecule activity; C:clathrin coat of coated pit; F:protein binding
114	W4YSP6	Uncharacterized protein	Strongylocentrotus purpuratus	3	Disc + Stem	Small ubiquitin-related modifier 3	3.9E-54	77.9%	1	F:protein binding
115	W4ZHG7	Uncharacterized protein	Strongylocentrotus purpuratus	3	Disc + Stem	Uncharacterized protein LOC575072	1.2E-81	55.9%	1	C:viral capsid
116	Q6PTG1	Triosephosphate isomerase (Fragment)	Strongylocentrotus purpuratus	3	Disc				2	P:metabolic process; F:triose-phosphate isomerase activity	EC:5.3.1.1
117	W4YMK8	Uncharacterized protein (Fragment)	Strongylocentrotus purpuratus	3	Disc + Stem	Inorganic pyrophosphatase	0.0	77.6%	4	C:cytoplasm; F:inorganic diphosphatase activity; F:magnesium ion binding; P:phosphate-containing compound metabolic process	EC:3.6.1.1; EC:3.6.1
118	W4ZDI7	Uncharacterized protein	Strongylocentrotus purpuratus	3	Disc + Stem	Fumarate hydratase	0.0	85.3%	4	C:tricarboxylic acid cycle enzyme complex; F:fumarate hydratase activity; P:fumarate metabolic process; P:tricarboxylic acid cycle	EC:4.2.1.2
119	W4YCC0	Uncharacterized protein	Strongylocentrotus purpuratus	3	Disc + Stem	Protein Churchill	3.3E-77	76.6%	3	P:positive regulation of transcription, DNA-templated; F:zinc ion binding; P:multicellular organismal development
120	W4YQK3	Uncharacterized protein	Strongylocentrotus purpuratus	3	Disc + Stem	Glycine N-methyltransferase	9.4E-56	84.1%	1	F:glycine N-methyltransferase activity	EC:2.1.1.20; EC:2.1.1.162; EC:2.1.1.156; EC:2.1.1
121	Q05634	Fascin	Strongylocentrotus purpuratus	3	Disc + Stem				3	F:actin filament binding; F:protein binding, bridging; P:actin filament organization
122	W4YVT3	Uncharacterized protein (Fragment)	Strongylocentrotus purpuratus	3	Disc + Stem	Histidine triad nucleotide-binding protein 2, mitochondrial	2.6E-97	78.9%	1	F:catalytic activity
123	W4Y7N2	Uncharacterized protein	Strongylocentrotus purpuratus	3	Disc + Stem	Beta-parvin	1.6E-76	84.8%	3	F:actin binding; P:actin cytoskeleton reorganization; P:cell adhesion
124	M1FAE0	GR-like protein (Fragment)	Strongylocentrotus purpuratus	3	Disc + Stem				4	F:oxidoreductase activity, acting on a sulfur group of donors, NAD(P) as acceptor; F:flavin adenine dinucleotide binding; P:cell redox homeostasis; P:oxidation-reduction process
125	H3HP23	Uncharacterized protein	Strongylocentrotus purpuratus	3	Disc + Stem	Morn repeat-containing protein 4	5.1E-87	77.2%	0
126	W4Y916	Uncharacterized protein	Strongylocentrotus purpuratus	3	Disc + Stem	Actin-related protein 2/3 complex subunit 4	1.6E-101	96.1%	2	P:Arp2/3 complex-mediated actin nucleation; C:Arp2/3 protein complex
127	W4XS65	Uncharacterized protein	Strongylocentrotus purpuratus	3	Disc + Stem	Adenine phosphoribosyltransferase	2.4E-113	74.7%	4	P:nucleoside metabolic process; P:adenine salvage; C:cytoplasm; F:adenine phosphoribosyltransferase activity	EC:2.4.2.7
128	W4YM04	Uncharacterized protein	Strongylocentrotus purpuratus	3	Disc + Stem	Guanosine-3 -bis 3 -pyrophosphohydrolase mesh1	2.5E-116	81.9%	3	F:guanosine-3',5'-bis(diphosphate) 3'-diphosphatase activity; F:metal ion binding; P:metabolic process	EC:3.1; EC:3.1.7.2
129	W4Y3C9	Uncharacterized protein (Fragment)	Strongylocentrotus purpuratus	3	Disc + Stem	Dipeptidyl peptidase 3	0.0	83.2%	7	C:nucleus; C:cytoplasm; C:plasma membrane; C:extracellular vesicular exosome; F:dipeptidyl-peptidase activity; F:zinc ion binding; P:proteolysis	EC:3.4.11
130	W4YY09	Uncharacterized protein	Strongylocentrotus purpuratus	3	Disc + Stem	Pith domain-containing protein 1	2.4E-137	81.7%	1	C:nucleus
131	W4ZB69	Uncharacterized protein	Strongylocentrotus purpuratus	3	Disc + Stem	Acylpyruvase mitochondria	1.1E-160	75.8%	2	P:metabolic process; F:catalytic activity
132	W4Z188	Uncharacterized protein	Strongylocentrotus purpuratus	3	Disc + Stem	Nucleobindin-2	4.9E-50	70.5%	10	C:extracellular space; C:nucleus; C:endoplasmic reticulum-Golgi intermediate compartment; C:Golgi apparatus; C:cytosol; C:plasma membrane; C:extracellular vesicular exosome; F:DNA binding; F:calcium ion binding; F:protein binding
133	W4Y1M0	Uncharacterized protein	Strongylocentrotus purpuratus	3	Disc + Stem	Cathepsin z	2.8E-165	58.1%	2	P:proteolysis; F:cysteine-type peptidase activity	EC:3.4
134	W4XVC2	Uncharacterized protein	Strongylocentrotus purpuratus	3	Disc + Stem	DNA damage-binding protein 1	0.0	84.4%	2	F:nucleic acid binding; C:nucleus
135	K0Q552	Sialidase NEU1.3	Paracentrotus lividus	3	Disc + Stem				2	F:exo-alpha-sialidase activity; P:metabolic process
136	W4XS16	Uncharacterized protein	Strongylocentrotus purpuratus	3	Disc + Stem	Peroxiredoxin 4	3.3E-174	82.2%	2	P:oxidation-reduction process; F:peroxiredoxin activity	EC:1.11.1.15
137	W4Z7V2	Uncharacterized protein	Strongylocentrotus purpuratus	3	Disc + Stem	Sorting nexin-2	0.0	77.1%	1	F:phosphatidylinositol binding
138	W4XIN3	Uncharacterized protein	Strongylocentrotus purpuratus	3	Disc + Stem	Microtubule-actin cross-linking factor 1	0.0	49.6%	1	F:protein binding
139	W4YHE5	Uncharacterized protein	Strongylocentrotus purpuratus	3	Disc + Stem	Neurofascin	0.0	62.8%	1	F:protein binding
140	W4XQI6	Uncharacterized protein	Strongylocentrotus purpuratus	3	Disc	ADP-ribose mitochondrial	1.1E-166	62.5%	1	F:hydrolase activity
141	W4Z3H4	Uncharacterized protein	Strongylocentrotus purpuratus	3	Disc + Stem	N-acetylglucosamine-6-sulfatase	1.3E-94	73.6%	3	P:glycosaminoglycan metabolic process; F:N-acetylglucosamine-6-sulfatase activity; C:lysosome	EC:3.1.6.14
142	W4Y9A4	Uncharacterized protein	Strongylocentrotus purpuratus	3	Disc + Stem	Calumenin-A	0.0	67.2%	1	F:calcium ion binding
143	W4XR42	Uncharacterized protein	Strongylocentrotus purpuratus	3	Disc	Guanine nucleotide-binding protein subunit beta-2	0.0	87.5%	1	F:protein binding
144	W4Y132	Uncharacterized protein	Strongylocentrotus purpuratus	3	Disc + Stem	Pyridoxal kinase	5.4E-176	72.4%	2	P:pyridoxal 5'-phosphate salvage; F:pyridoxal kinase activity	EC:2.7.1.35
145	Q9NC88	Scavenger receptor cysteine-rich protein	Strongylocentrotus purpuratus	3	Disc + Stem				2	C:membrane; F:scavenger receptor activity
146	W4Y1R3	Uncharacterized protein	Strongylocentrotus purpuratus	3	Disc + Stem	Purine nucleoside phosphorylase	0.0	77.0%	2	F:purine-nucleoside phosphorylase activity; P:nucleoside metabolic process	EC:2.4.2.1
147	W4YNH2	Uncharacterized protein	Strongylocentrotus purpuratus	3	Disc + Stem	Amidase	0.0	72.9%	1	F:carbon-nitrogen ligase activity, with glutamine as amido-N-donor
148	Q00P45	Protein O-fucosyltransferase 1	Strongylocentrotus purpuratus	3	Disc + Stem				4	F:transferase activity, transferring glycosyl groups; P:multicellular organismal development; P:metabolic process; P:anatomical structure development
149	W4ZI16	Uncharacterized protein	Strongylocentrotus purpuratus	3	Disc + Stem	Methyltransferase-like protein 25	3.0E-173	70.5%	9	F:C-methyltransferase activity; F:O-methyltransferase activity; F:protein methyltransferase activity; F:arginine N-methyltransferase activity; F:tRNA (guanine) methyltransferase activity; F:tRNA (adenine) methyltransferase activity; F:tRNA (cytosine) methyltransferase activity; F:rRNA (adenine) methyltransferase activity; F:rRNA (cytosine) methyltransferase activity	EC:2.1.1
150	W4Y492	Uncharacterized protein	Strongylocentrotus purpuratus	3	Disc + Stem	Tubulin alpha-1 chain	0.0	90.4%	7	C:microtubule; F:structural constituent of cytoskeleton; F:GTP binding; P:microtubule-based process; F:GTPase activity; P:GTP catabolic process; P:protein polymerization	EC:3.6.1; EC:3.6.1.15
151	W4XIB1	Uncharacterized protein	Strongylocentrotus purpuratus	3	Disc + Stem	Uridine 5 -monophosphate synthase	0.0	74.5%	4	F:orotidine-5'-phosphate decarboxylase activity; P:'de novo' pyrimidine nucleobase biosynthetic process; F:orotate phosphoribosyltransferase activity; P:'de novo' UMP biosynthetic process	EC:4.1.1.23; EC:2.4.2.10
152	W4ZID1	Uncharacterized protein	Strongylocentrotus purpuratus	3	Disc + Stem	Acyl- dehydrogenase 6	0.0	82.3%	3	F:flavin adenine dinucleotide binding; P:oxidation-reduction process; F:acyl-CoA dehydrogenase activity	EC:1.3.99.3
153	W4XP63	Uncharacterized protein	Strongylocentrotus purpuratus	3	Disc + Stem	Transforming growth factor-beta-induced protein ig-h3	0.0	54.9%	0
154	W4YTR1	Uncharacterized protein	Strongylocentrotus purpuratus	3	Disc	Xaa-pro dipeptidase	0.0	73.1%	2	F:manganese ion binding; F:aminopeptidase activity	EC:3.4.11
155	W4ZBT0	Uncharacterized protein	Strongylocentrotus purpuratus	3	Disc + Stem	Fumarate hydratase	0.0	85.8%	1	F:hydro-lyase activity
156	W4Y642	Uncharacterized protein	Strongylocentrotus purpuratus	3	Disc + Stem	Signal transducing adapter molecule 1	0.0	68.9%	2	F:protein binding; P:intracellular protein transport
157	W4Y0Y6	Uncharacterized protein	Strongylocentrotus purpuratus	3	Disc	Acyl-CoA-dehydrogenase, mitochondrial	0.0	80.8%	3	P:oxidation-reduction process; F:acyl-CoA dehydrogenase activity; F:flavin adenine dinucleotide binding	EC:1.3.99.3
158	W4XSI1	Uncharacterized protein	Strongylocentrotus purpuratus	3	Disc + Stem	Protein phosphatase 1E	0.0	68.5%	2	P:protein dephosphorylation; F:protein serine/threonine phosphatase activity	EC:3.1.3.16; EC:3.1; EC:3.1.3.41
159	W4XTN8	Uncharacterized protein	Strongylocentrotus purpuratus	3	Disc	Phosphoacetylglucosamine mutase	0.0	72.3%	6	F:protein kinase activity; P:protein phosphorylation; F:ATP binding; P:carbohydrate metabolic process; F:intramolecular transferase activity, phosphotransferases; F:magnesium ion binding
160	W4Z2S1	Uncharacterized protein	Strongylocentrotus purpuratus	3	Disc + Stem	4F2 cell-surface antigen heavy chain	7.5E-22	65.3%	2	P:carbohydrate metabolic process; F:catalytic activity
161	W4XHB9	Uncharacterized protein	Strongylocentrotus purpuratus	3	Disc + Stem	Glutamate receptor 4	0.0	53.3%	4	P:ion transport; C:membrane; F:ionotropic glutamate receptor activity; F:extracellular-glutamate-gated ion channel activity
162	W4XQP9	Uncharacterized protein	Strongylocentrotus purpuratus	3	Disc + Stem	Sortilin-related receptor	0.0	65.8%	1	C:integral component of membrane
163	W4YXM9	Uncharacterized protein	Strongylocentrotus purpuratus	3	Disc + Stem	Scavenger receptor cysteine-rich protein type 12 precursor	0.0	59.2%	2	C:membrane; F:scavenger receptor activity

## Sheet: Proteins Adhesive
	Accession	Protein Name	Organism	Score	Coverage	# Proteins	# Unique Peptides	# Peptides	# PSMs	Normalization #PSM/MW	# AAs	MW [kDa]	calc. pI				%
1	W4ZBK1	Histone H4 (Fragment)	Strongylocentrotus purpuratus	2935.41	72.15	30	10	10	137	15.4108	79	8.88989	10.3306		611 proteins
2	W4YHJ1	Histone H2B	Strongylocentrotus purpuratus	1614.93	45.53	31	2	7	98	7.21947	123	13.5744	10.5063		458 unchracterized		74.9591
3	P53465	Actin, cytoskeletal 1	Lytechinus pictus	5622.41	57.18	7	3	21	282	6.74401	376	41.8149	5.59229
4	W4Y1A3	Uncharacterized protein	Strongylocentrotus purpuratus	6382.8	57.98	14	1	25	268	6.4155	376	41.7738	5.47803		4 without analysis		0.654664
5	P53464	Actin, cytoskeletal	Heliocidaris tuberculata	6635.56	57.98	10	4	26	260	6.22982	376	41.7348	5.47803		1 no blast-hit		0.163666
6	O18514	Cytoplasmic actin type III	Heliocidaris tuberculata	5720.87	43.35	8	1	22	231	5.53335	376	41.7469	5.47803		18 blast		2.94599
7	O18555	Cytoplasmic actin CyII (Fragment)	Heliocidaris erythrogramma	3458.81	34.35	3	1	15	175	4.37034	361	40.0427	6.13818		14 mapping		2.29133
8	P16888	Late histone H2B.L1	Strongylocentrotus purpuratus	1874.78	43.9	12	2	7	55	4.03804	123	13.6205	10.7114		105 GO		17.1849
9	W4Y157	Uncharacterized protein	Strongylocentrotus purpuratus	6211.71	50.37	11	1	24	241	3.97939	546	60.5621	5.8208		469 GO-Slim		76.7594
10	P12431	Actin, muscle	Strongylocentrotus purpuratus	3536.52	39.04	2	1	17	157	3.7808	374	41.5256	6.25244
11	O18553	Cytoplasmic actin CyII (Fragment)	Heliocidaris tuberculata	4128.46	29.64	3	1	13	142	3.54296	361	40.0795	6.13818
12	O18554	Cytoplasmic actin CyII (Fragment)	Heliocidaris erythrogramma	2732.63	35.46	4	1	14	127	3.15099	361	40.3048	5.8335
13	W4ZD41	Uncharacterized protein	Strongylocentrotus purpuratus	3143.86	21.01	3	2	13	131	3.13361	376	41.8049	5.47803
14	P11833	Tubulin beta chain	Paracentrotus lividus	3955.55	38.48	15	3	18	149	2.97887	447	50.019	4.83057
15	P09590	Histone H2A-beta, sperm (Fragment)	Strongylocentrotus purpuratus	887.033	67.05	24	1	5	28	2.86167	88	9.78451	11.0044
16	W4YEV4	Uncharacterized protein	Strongylocentrotus purpuratus	2959.75	30.48	7	1	12	105	2.49132	374	42.1463	4.84326
17	Q27749	Histone H2B.1, sperm	Strongylocentrotus purpuratus	838.984	34.31	9	2	6	37	2.41682	137	15.3094	11.6782
18	W4Z0B1	Uncharacterized protein	Strongylocentrotus purpuratus	3261.81	21.43	3	2	9	97	2.3118	378	41.9586	5.90967
19	W4Z5L3	Uncharacterized protein	Strongylocentrotus purpuratus	883.897	26.35	4	1	5	38	2.26977	148	16.7418	10.4771
20	W4XVG9	Uncharacterized protein	Strongylocentrotus purpuratus	2956.73	28.89	11	1	14	114	2.25987	450	50.4453	4.81787
21	P16886	Late histone H2A.L3	Strongylocentrotus purpuratus	865.062	35.71	38	0	3	28	2.08293	126	13.4426	11.2534
22	W4Y3Z9	Uncharacterized protein	Strongylocentrotus purpuratus	1767.62	32.17	3	1	8	67	2.07103	286	32.3511	4.67822
23	W4XXR8	Uncharacterized protein (Fragment)	Strongylocentrotus purpuratus	209.834	25	32	4	4	18	1.95122	80	9.22502	9.71533
24	W4X9L7	Uncharacterized protein	Strongylocentrotus purpuratus	2479	27.48	3	2	12	97	1.92838	444	50.3013	4.84326
25	W4YKQ1	Uncharacterized protein	Strongylocentrotus purpuratus	1654.16	15.61	3	1	10	77	1.83602	378	41.9386	6.01123
26	P07793	Late histone H2A.2.2	Psammechinus miliaris	461.54	43.33	39	1	4	23	1.78249	120	12.9033	11.0776
27	W4XLB7	Uncharacterized protein	Strongylocentrotus purpuratus	400.284	17.87	1	1	3	36	1.56588	207	22.9903	5.73193
28	W4XMH1	Histone H2A	Strongylocentrotus purpuratus	324.095	36	37	1	3	20	1.51453	125	13.2054	10.9165
29	P08991	Histone H2A.V (Fragment)	Strongylocentrotus purpuratus	333.286	24	21	1	3	19	1.44417	125	13.1564	10.5796
30	W4XVG8	Uncharacterized protein	Strongylocentrotus purpuratus	1534.83	22.05	4	2	10	72	1.40511	458	51.2415	4.89404
31	W4YLE4	Uncharacterized protein (Fragment)	Strongylocentrotus purpuratus	748.373	46.58	4	1	8	31	1.27008	219	24.408	4.90674
32	D5H3J3	Ubiquitin	Psammechinus miliaris	360.252	38.28	8	5	5	18	1.22458	128	14.699	9.83252
33	W4XKG7	Uncharacterized protein	Strongylocentrotus purpuratus	1273.49	24.89	2	3	10	60	1.19403	450	50.2501	4.729
34	KT351732	Nectin (variant 2)	Paracentrotus lividus	3567.34	43.09	2	4	32	123	1.13566	984	108.307	6.44287
35	W4YY90	Uncharacterized protein	Strongylocentrotus purpuratus	1551.95	32.93	14	1	10	49	1.05914	416	46.2639	5.08447
36	Q70JA0	Nectin	Paracentrotus lividus	3094.98	38.92	2	2	30	113	1.04446	984	108.19	6.46826
37	P25469	Histone H2A.1	Solanum lycopersicum	295.745	26.03	20	1	2	16	1.044	146	15.3257	10.5503
38	O18551	Cytoplasmic actin LvC2 (Fragment)	Lytechinus variegatus	523.777	34	2	1	4	17	1.0148	150	16.752	5.32568
39	W4YPF9	Ribosomal protein	Strongylocentrotus purpuratus	90.1457	32.81	1	3	3	7	0.979578	64	7.14593	10.0815
40	Q8MVU0	Alpha-tubulin 1 (Fragment)	Strongylocentrotus droebachiensis	1320.83	32.07	7	1	9	43	0.977187	396	44.0039	6.27783
41	Q99327	Myosin heavy chain (Fragment)	Lytechinus variegatus	1595.93	36.07	1	3	17	54	0.964444	488	55.9908	4.97021
42	Q6WQT5	Toposome	Paracentrotus lividus	3959.94	28	6	25	40	144	0.942244	1343	152.827	6.55127
43	W4XD57	Histone H2B	Strongylocentrotus purpuratus	653.058	26.98	2	2	3	13	0.928998	126	13.9936	10.4771
44	W4YVY4	Uncharacterized protein	Strongylocentrotus purpuratus	1200.15	28.26	11	1	10	43	0.854725	453	50.3086	4.99561
45	W4XSR1	Uncharacterized protein	Strongylocentrotus purpuratus	244.002	34.97	2	9	9	16	0.841526	163	19.0131	10.3892
46	Q7KQA8	Vesicle associated membrane protein (Fragment)	Strongylocentrotus purpuratus	180.52	56.25	5	3	3	6	0.806806	64	7.43673	6.63916
47	P91791	Peptidyl-prolyl cis-trans isomerase	Hemicentrotus pulcherrimus	345.533	20.73	2	3	3	14	0.792446	164	17.6668	8.44092
48	W4Z5W0	Uncharacterized protein	Strongylocentrotus purpuratus	104.11	33.33	1	4	4	10	0.781722	114	12.7923	10.3599
49	W4ZJ54	Uncharacterized protein	Psammechinus miliaris	840.417	28	2	5	11	38	0.757479	450	50.1664	5.14795
50	W4YLS5	Uncharacterized protein	Strongylocentrotus purpuratus	1266.89	27.94	11	1	9	36	0.716596	451	50.2375	5.10986
51	W4XK99	Uncharacterized protein	Strongylocentrotus purpuratus	231.695	11.97	8	5	5	21	0.70896	259	29.6208	4.89404
52	W4Z217	Uncharacterized protein	Strongylocentrotus purpuratus	189.9	41.43	1	7	7	11	0.684888	140	16.061	10.9458
53	W4Z0N2	Uncharacterized protein	Strongylocentrotus purpuratus	823.472	16.12	6	1	3	19	0.625122	273	30.3941	5.35107
54	W4Y2X0	Uncharacterized protein	Strongylocentrotus purpuratus	3270.99	24.91	1	40	54	131	0.58187	1963	225.136	5.43994
55	W4Y5V8	Annexin	Strongylocentrotus purpuratus	759.55	15.72	1	5	5	20	0.573988	318	34.8439	6.88818
56	W4Z6B8	Uncharacterized protein	Strongylocentrotus purpuratus	107.96	29.33	1	2	2	5	0.572696	75	8.73064	9.11475
57	W4Z8Z1	Uncharacterized protein	Strongylocentrotus purpuratus	926.239	18.4	8	2	8	28	0.557931	451	50.1855	5.05908
58	W4Z244	Uncharacterized protein	Strongylocentrotus purpuratus	577.593	21.05	2	1	7	26	0.536052	437	48.5028	5.17334
59	W4XRJ1	40S ribosomal protein S27	Strongylocentrotus purpuratus	114.21	25	1	2	2	5	0.530853	84	9.41881	9.5835
60	W4Y5S7	Uncharacterized protein	Strongylocentrotus purpuratus	481.141	25.28	1	7	7	16	0.525801	265	30.4298	10.5942
61	W4XXK1	Uncharacterized protein	Strongylocentrotus purpuratus	115.31	22.22	1	4	4	9	0.511402	153	17.5987	5.08447
62	W4XPL7	Uncharacterized protein	Strongylocentrotus purpuratus	69.02	26.47	2	1	1	2	0.510961	34	3.91419	10.3745
63	W4Z8A7	6-phosphogluconate dehydrogenase, decarboxylating	Strongylocentrotus purpuratus	690.84	17.21	2	7	7	27	0.504738	488	53.4931	6.7417
64	W4ZL30	Uncharacterized protein	Strongylocentrotus purpuratus	553.277	9.97	2	1	3	19	0.485553	351	39.1306	4.69092
65	W4Z5K8	Uncharacterized protein	Strongylocentrotus purpuratus	85.64	30	1	2	2	4	0.478033	70	8.36763	11.7368
66	W4YBH6	Uncharacterized protein	Strongylocentrotus purpuratus	524.21	4.29	1	1	2	28	0.469795	536	59.6004	5.32568
67	W4X9T4	Uncharacterized protein	Strongylocentrotus purpuratus	559.597	19.01	1	4	4	13	0.466568	242	27.8631	4.81787
68	W4YD34	Uncharacterized protein	Strongylocentrotus purpuratus	253.147	29.39	1	8	8	14	0.455549	279	30.7322	9.68604
69	W4XAW2	Uncharacterized protein	Strongylocentrotus purpuratus	135.685	16.67	1	3	3	8	0.423699	168	18.8813	8.60205
70	W4XAV7	Uncharacterized protein	Strongylocentrotus purpuratus	224.713	24.42	3	5	5	10	0.409141	217	24.4415	6.56592
71	W4Y6K2	40S ribosomal protein S3a	Strongylocentrotus purpuratus	179.256	15.85	3	6	6	12	0.397325	265	30.202	9.89111
72	W4YR85	60S ribosomal protein L13	Strongylocentrotus purpuratus	211.145	22.16	1	4	4	8	0.396651	176	20.1689	10.9604
73	Q6PTG2	ATP synthase subunit beta (Fragment)	Strongylocentrotus purpuratus	480.257	28.1	3	9	9	18	0.394645	427	45.6106	5.04639
74	Q3YL94	Major yolk protein	Mesocentrotus nudus	1644.69	11.12	5	1	16	60	0.390716	1349	153.564	7.02002
75	H3JD63	Uncharacterized protein	Strongylocentrotus purpuratus	55.07	21.35	5	1	2	4	0.386172	89	10.3581	7.44482
76	W4XG46	Uncharacterized protein	Strongylocentrotus purpuratus	65.5	7.83	1	1	1	5	0.37934	115	13.1808	4.98291
77	W4YWW2	Uncharacterized protein	Strongylocentrotus purpuratus	467.573	13.92	1	7	7	22	0.370152	510	59.435	5.18604
78	W4Z4A4	Uncharacterized protein	Strongylocentrotus purpuratus	218.404	17.09	2	6	6	11	0.357107	275	30.8031	9.18799
79	W4YTE5	Uncharacterized protein	Strongylocentrotus purpuratus	158.199	27.32	1	5	5	8	0.34702	205	23.0534	5.74463
80	W4ZIC3	Uncharacterized protein	Strongylocentrotus purpuratus	57.4	11.11	1	1	1	4	0.346749	99	11.5357	6.68311
81	W4YSS9	40S ribosomal protein S8	Strongylocentrotus purpuratus	243.477	22.6	2	3	3	7	0.346311	177	20.2131	10.8286
82	W4YPA7	Uncharacterized protein	Strongylocentrotus purpuratus	2184.33	16.87	3	40	40	94	0.336794	2602	279.102	6.11279
83	W4ZGC9	Uncharacterized protein	Strongylocentrotus purpuratus	260.87	8.48	2	3	3	10	0.329172	283	30.3793	6.81494
84	P14000	Arylsulfatase	Hemicentrotus pulcherrimus	257.216	5.81	3	3	4	20	0.328335	551	60.9134	5.33838
85	O97041	Rho1 GTPase	Hemicentrotus pulcherrimus	154.304	13.02	6	3	3	7	0.323161	192	21.661	5.79541
86	W4Y4V0	Uncharacterized protein	Strongylocentrotus purpuratus	39.19	18.03	1	1	1	2	0.309818	61	6.4554	7.25439
87	W4XAI4	Uncharacterized protein	Strongylocentrotus purpuratus	110.851	22.3	1	3	3	5	0.306914	148	16.2912	10.3599
88	W4YDC6	Peptidyl-prolyl cis-trans isomerase	Strongylocentrotus purpuratus	218.819	9.48	1	2	2	7	0.306238	211	22.858	9.36377
89	W4YZU4	Glucose-6-phosphate 1-dehydrogenase	Strongylocentrotus purpuratus	223.057	9.57	2	5	5	16	0.303392	470	52.7371	6.65381
90	W4YAH5	Uncharacterized protein	Strongylocentrotus purpuratus	247.603	3.8	1	2	2	18	0.295973	552	60.8164	5.2749
91	W4YRD6	Actin-related protein 2/3 complex subunit 3	Strongylocentrotus purpuratus	152.63	11.24	1	2	2	6	0.29594	178	20.2744	9.14404
92	H3HLD5	Uncharacterized protein	Strongylocentrotus purpuratus	200.863	12.15	1	2	2	6	0.292757	181	20.4948	9.90576
93	D9IVF0	Glutathione peroxidase	Strongylocentrotus intermedius	78.7114	8.26	2	2	2	7	0.289574	218	24.1734	6.22705
94	W4YIR2	Uncharacterized protein	Strongylocentrotus purpuratus	220.16	22.86	1	7	7	12	0.277004	385	43.3206	11.4438
95	W4YQ03	Uncharacterized protein	Strongylocentrotus purpuratus	50.74	12.12	2	1	1	2	0.272715	66	7.33366	8.49951
96	W4XKQ7	Uncharacterized protein	Strongylocentrotus purpuratus	251.453	11.46	2	2	2	6	0.271861	192	22.0701	6.96143
97	W4YP78	ATP synthase subunit alpha	Strongylocentrotus purpuratus	420.903	15.66	3	10	10	17	0.268901	581	63.2202	8.99756
98	W4YCH3	Uncharacterized protein	Strongylocentrotus purpuratus	77.7848	10.05	2	1	2	6	0.261266	209	22.9651	9.49561
99	W4Y5C0	Uncharacterized protein	Strongylocentrotus purpuratus	63.59	10.1	1	1	1	3	0.258827	99	11.5907	9.65674
100	W4XKC2	Uncharacterized protein	Strongylocentrotus purpuratus	78.19	21.32	2	3	3	4	0.250787	136	15.9498	11.7075
101	W4YIJ3	Uncharacterized protein	Strongylocentrotus purpuratus	521.427	16.86	1	3	3	14	0.248934	510	56.2398	8.93896
102	W4YDK4	Uncharacterized protein	Strongylocentrotus purpuratus	82.5267	19.63	1	2	2	3	0.247413	107	12.1255	9.48096
103	W4XVR7	Uncharacterized protein	Strongylocentrotus purpuratus	89.38	6.94	1	2	2	4	0.245462	144	16.2958	10.7261
104	W4ZI78	Uncharacterized protein	Strongylocentrotus purpuratus	81.2725	14.08	1	4	4	4	0.245089	142	16.3206	10.3599
105	W4XJZ2	Uncharacterized protein	Strongylocentrotus purpuratus	47.2958	12.84	1	2	2	4	0.241516	148	16.5621	10.0669
106	W4Y0E3	Uncharacterized protein	Strongylocentrotus purpuratus	399.655	17.17	14	9	10	17	0.237002	658	71.7293	5.30029
107	W4XKW1	Uncharacterized protein	Strongylocentrotus purpuratus	142.69	10.71	5	1	2	5	0.236431	196	21.1478	5.56689
108	W4Z1D2	Uncharacterized protein	Strongylocentrotus purpuratus	48.9033	15.93	1	2	2	3	0.233474	113	12.8494	11.1802
109	W4XVI4	Uncharacterized protein	Strongylocentrotus purpuratus	64.0049	13.33	1	1	1	2	0.232088	75	8.61744	8.49951
110	W4YZ51	Uncharacterized protein	Strongylocentrotus purpuratus	80.11	7.69	1	1	1	3	0.231102	117	12.9813	6.52197
111	W4Y5E0	Uncharacterized protein	Strongylocentrotus purpuratus	158.285	11.39	2	3	3	7	0.230246	281	30.4022	10.0962
112	W4YLT7	Nucleoside diphosphate kinase	Strongylocentrotus purpuratus	91.78	13.46	3	2	2	4	0.22826	156	17.5238	7.37158
113	W4Y861	Uncharacterized protein	Strongylocentrotus purpuratus	83.9	10.83	2	1	1	3	0.225198	120	13.3216	4.67822
114	M1F7C1	Catalase-like protein (Fragment)	Strongylocentrotus droebachiensis	64.2586	9.06	2	1	2	7	0.224336	276	31.2031	6.53662
115	W4Y767	Uncharacterized protein	Strongylocentrotus purpuratus	38.12	10.08	1	1	1	3	0.224095	119	13.3872	9.75928
116	E2S0A9	Glyceraldehyde-3-phosphate dehydrogenase (Fragment)	Pseudocentrotus depressus	141.82	9.79	3	3	3	8	0.219506	337	36.4454	7.76709
117	W4Y4X0	Uncharacterized protein	Strongylocentrotus purpuratus	82.76	16.5	2	3	3	5	0.218222	206	22.9124	5.43994
118	W4ZEW4	Proteasome subunit alpha type	Strongylocentrotus purpuratus	180.127	12.25	2	3	3	6	0.217193	253	27.6252	5.88428
119	W4XJS5	Uncharacterized protein	Strongylocentrotus purpuratus	141.79	9.82	2	3	3	8	0.214736	326	37.2551	6.12549
120	W4YA34	Uncharacterized protein	Strongylocentrotus purpuratus	201.835	9.61	1	5	5	13	0.212121	562	61.2859	9.27588
121	W4Y8Q1	Uncharacterized protein	Strongylocentrotus purpuratus	201.54	11.57	2	2	2	5	0.211803	216	23.6069	8.1333
122	Q95PN4	Ribosomal protein L8	Paracentrotus lividus	90.8818	10.12	3	3	3	6	0.211758	257	28.3342	11.0337
123	W4YUG2	Uncharacterized protein	Strongylocentrotus purpuratus	208.07	20.28	1	3	3	5	0.211096	212	23.6859	6.68311
124	W4XT56	Uncharacterized protein	Strongylocentrotus purpuratus	55.3574	10	1	1	1	2	0.210875	80	9.48429	10.1108
125	W4ZFP4	Uncharacterized protein	Strongylocentrotus purpuratus	126.01	12.21	1	2	2	5	0.204097	213	24.4982	6.68311
126	P50891	40S ribosomal protein S15a	Paracentrotus lividus	52.76	13.08	1	1	2	3	0.203517	130	14.7408	9.72998
127	W4Z4D8	Uncharacterized protein	Strongylocentrotus purpuratus	122.01	13.89	1	1	2	4	0.201989	180	19.803	7.40088
128	W4YBH3	Proteasome subunit alpha type	Strongylocentrotus purpuratus	100.36	15.63	1	3	3	5	0.200502	224	24.9374	5.92236
129	W4XAJ7	Uncharacterized protein	Strongylocentrotus purpuratus	146.8	6.88	1	1	1	4	0.196489	189	20.3574	9.5835
130	W4YSP6	Uncharacterized protein	Strongylocentrotus purpuratus	55.41	13.64	1	1	1	2	0.196443	88	10.1811	5.2876
131	W4XL43	Uncharacterized protein (Fragment)	Strongylocentrotus purpuratus	184.23	11.72	2	2	2	5	0.196177	239	25.4872	5.66846
132	W4Z582	Proteasome subunit alpha type	Strongylocentrotus purpuratus	126.16	14.21	1	2	2	4	0.195529	183	20.4573	8.86572
133	Q8WQY0	Toposome	Tripneustes gratilla	689.637	4.91	1	1	7	30	0.194937	1344	153.896	6.48096
134	W4Z0X5	Uncharacterized protein	Strongylocentrotus purpuratus	51.7111	2.77	1	1	1	9	0.194478	433	46.2776	9.89111
135	O16138	Arylsulfatase	Heliocidaris erythrogramma	135.08	6.08	1	1	3	12	0.193937	559	61.8757	5.13525
136	O02414	Dynein light chain LC6, flagellar outer arm	Heliocidaris crassispina	41.73	21.35	3	1	2	2	0.193815	89	10.3191	7.37158
137	W4Y5A4	Uncharacterized protein	Strongylocentrotus purpuratus	39.86	17.31	9	1	1	1	0.193105	52	5.17854	6.39209
138	W4XEX1	Uncharacterized protein	Strongylocentrotus purpuratus	135.272	11.67	1	4	4	8	0.192842	377	41.4847	8.14795
139	W4YZW1	Uncharacterized protein	Strongylocentrotus purpuratus	282.481	7.41	1	4	4	12	0.192839	540	62.228	7.35693
140	W4Z2F7	Uncharacterized protein	Strongylocentrotus purpuratus	147.789	10.84	11	4	4	6	0.191979	286	31.2534	5.42725
141	Q8IS92	Mitogen-activated protein kinase	Strongylocentrotus purpuratus	117.194	14.63	8	6	6	8	0.189719	369	42.1676	6.7417
142	W4YB92	Uncharacterized protein	Strongylocentrotus purpuratus	133.722	10	1	3	3	6	0.188964	280	31.7521	7.02002
143	W4ZGT2	Uncharacterized protein	Strongylocentrotus purpuratus	204.835	12.4	1	4	4	8	0.18768	371	42.6257	7.60596
144	W4XDK4	Uncharacterized protein	Strongylocentrotus purpuratus	43.03	11.7	2	1	1	2	0.187474	94	10.6681	5.2749
145	W4XJT6	Uncharacterized protein (Fragment)	Strongylocentrotus purpuratus	40.83	25.49	2	1	1	1	0.187335	51	5.33803	10.1108
146	W4YVD8	60S ribosomal protein L27	Strongylocentrotus purpuratus	86.107	5.88	1	1	1	3	0.186941	136	16.0478	10.7261
147	W4YVH9	Uncharacterized protein	Strongylocentrotus purpuratus	71.48	8.57	1	2	2	5	0.185623	245	26.9363	5.30029
148	W4ZFJ5	Uncharacterized protein	Strongylocentrotus purpuratus	96.6348	13.64	4	3	3	5	0.182353	242	27.4193	9.08545
149	W4Y4A6	Uncharacterized protein	Strongylocentrotus purpuratus	99.13	5.18	1	1	1	4	0.182338	193	21.9373	8.41162
150	W4YFX5	Uncharacterized protein	Strongylocentrotus purpuratus	138.02	17.22	2	3	5	6	0.180065	302	33.3214	9.74463
151	W4Z7I3	Citrate synthase	Strongylocentrotus purpuratus	169.532	10.6	2	4	4	9	0.178222	453	50.4987	6.65381
152	Q5XMJ0	Dual oxidase 1	Lytechinus variegatus	712.829	5.85	2	2	10	33	0.177684	1625	185.723	6.34131
153	W4YR12	Uncharacterized protein	Strongylocentrotus purpuratus	26.7241	9.4	2	2	2	3	0.175054	149	17.1376	5.03369
154	W4XPB5	Uncharacterized protein	Strongylocentrotus purpuratus	60.67	17.01	1	3	3	3	0.175045	147	17.1385	10.8726
155	W4XPD5	Uncharacterized protein	Strongylocentrotus purpuratus	113.72	5.37	1	1	1	4	0.173847	205	23.0087	5.75732
156	W4Z6D0	60S ribosomal protein L18a	Strongylocentrotus purpuratus	60.4118	12.24	1	2	2	3	0.170821	147	17.5623	11.1069
157	W4Z4M9	Uncharacterized protein	Strongylocentrotus purpuratus	151.025	14.83	3	5	5	8	0.170656	418	46.8779	5.021
158	W4Y7H7	Uncharacterized protein	Strongylocentrotus purpuratus	61.83	10.48	2	1	1	2	0.169251	105	11.8168	6.53662
159	Q6QM11	Guanine nucleotide-binding protein G(Q) alpha subunit long transcript	Strongylocentrotus purpuratus	104.871	11.33	3	4	4	7	0.169246	353	41.36	5.66846
160	W4Y536	Uncharacterized protein (Fragment)	Strongylocentrotus purpuratus	256.803	9.94	2	8	8	16	0.168934	845	94.7114	7.28369
161	W4XY79	Uncharacterized protein	Strongylocentrotus purpuratus	43.58	14.42	1	2	2	2	0.168643	104	11.8594	10.3745
162	W4XQG2	Uncharacterized protein	Strongylocentrotus purpuratus	63.7	8.8	1	2	2	4	0.166915	216	23.9643	7.97217
163	W4YYT1	Uncharacterized protein	Strongylocentrotus purpuratus	70.55	11.06	1	2	2	4	0.165583	217	24.1571	5.65576
164	W4XTU8	Uncharacterized protein	Strongylocentrotus purpuratus	224.245	10.84	2	8	8	13	0.164011	692	79.2631	9.0708
165	W4Y8A2	Uncharacterized protein	Strongylocentrotus purpuratus	93.79	13.45	1	1	2	3	0.16158	171	18.5666	8.99756
166	W4XT21	Uncharacterized protein	Strongylocentrotus purpuratus	97.24	9.72	1	2	2	4	0.160456	216	24.929	10.1987
167	W4XUC7	Uncharacterized protein	Strongylocentrotus purpuratus	37.3067	5.2	1	1	1	3	0.159866	173	18.7657	8.27979
168	W4ZJM1	Uncharacterized protein	Strongylocentrotus purpuratus	72.96	9.43	2	1	1	2	0.159432	106	12.5446	8.96826
169	W4ZIC4	Uncharacterized protein	Strongylocentrotus purpuratus	39.86	7.21	1	2	2	2	0.158188	111	12.6432	6.93213
170	W4Y4I6	Uncharacterized protein	Strongylocentrotus purpuratus	94.3	24.56	1	2	2	2	0.157771	114	12.6766	9.68604
171	W4ZJJ8	Uncharacterized protein	Strongylocentrotus purpuratus	312.496	8.72	2	3	3	9	0.1575	516	57.1429	9.29053
172	W4YDI9	Uncharacterized protein	Strongylocentrotus purpuratus	119.404	4.36	2	2	2	7	0.156846	413	44.6299	5.92236
173	W4Z513	Uncharacterized protein	Strongylocentrotus purpuratus	65.75	14.29	1	3	3	4	0.156409	224	25.574	7.41553
174	W4XN33	Uncharacterized protein	Strongylocentrotus purpuratus	127.99	9.36	2	1	3	5	0.152816	299	32.7192	9.84717
175	W4YL19	Uncharacterized protein	Strongylocentrotus purpuratus	117.783	6.3	3	2	2	6	0.152741	365	39.2822	7.35693
176	W4XF39	Uncharacterized protein	Strongylocentrotus purpuratus	105.357	6.11	1	1	1	3	0.151747	180	19.7698	5.71924
177	Q94763	GTPase SUrab10p (Fragment)	Strongylocentrotus purpuratus	72.9433	14.04	3	2	2	3	0.148625	178	20.1851	7.76709
178	W4YJY4	Uncharacterized protein	Strongylocentrotus purpuratus	49.7674	12.3	1	2	2	2	0.14828	122	13.488	9.5249
179	W4XQM5	Uncharacterized protein	Strongylocentrotus purpuratus	63.1867	17.01	1	3	3	3	0.147395	194	20.3535	8.01611
180	W4ZG39	Uncharacterized protein	Strongylocentrotus purpuratus	50.8733	4.44	1	1	1	4	0.147123	225	27.1881	9.67139
181	W4YBL0	Uncharacterized protein	Strongylocentrotus purpuratus	91	8.87	1	1	1	2	0.147078	124	13.5982	9.36377
182	Q05634	Fascin	Strongylocentrotus purpuratus	167.195	5.85	3	3	3	8	0.145693	496	54.91	5.68115
183	P38980	40S ribosomal protein SA	Tripneustes gratilla	76.9602	6.01	1	1	2	5	0.144914	316	34.5031	4.94482
184	W4YRE4	Uncharacterized protein	Strongylocentrotus purpuratus	151.497	7.65	1	1	1	3	0.144715	183	20.7304	5.32568
185	Q6QM19	Guanine nucleotide-binding protein G(12) alpha subunit	Strongylocentrotus purpuratus	76.3	10.77	2	5	5	6	0.14238	362	42.1407	8.38232
186	W4YAP4	Uncharacterized protein	Strongylocentrotus purpuratus	37.88	14.52	1	2	2	2	0.142093	124	14.0753	9.75928
187	W4YEH9	Uncharacterized protein	Strongylocentrotus purpuratus	45.74	15.87	1	1	1	1	0.140574	63	7.11367	7.25439
188	W4XRE7	Uncharacterized protein	Strongylocentrotus purpuratus	99.75	4.58	2	1	1	4	0.139321	262	28.7106	9.02686
189	W4XAW7	Uncharacterized protein	Strongylocentrotus purpuratus	581.356	5.28	1	2	10	27	0.138631	1723	194.761	6.25244
190	W4XAK0	Uncharacterized protein	Strongylocentrotus purpuratus	78.41	7.63	1	2	2	4	0.138252	249	28.9328	10.3745
191	W4YAB0	Malate dehydrogenase	Strongylocentrotus purpuratus	91.02	5.07	1	2	2	5	0.138223	335	36.1735	6.771
192	Q94764	GTPase homolog (Fragment)	Strongylocentrotus purpuratus	36.9	19.05	2	1	1	1	0.13573	63	7.36758	5.97314
193	W4YYJ5	Uncharacterized protein	Strongylocentrotus purpuratus	335.658	7.68	1	6	6	14	0.135133	899	103.602	5.31299
194	P33095	40S ribosomal protein S15a	Strongylocentrotus purpuratus	67.51	12.31	2	1	2	2	0.135128	130	14.8007	9.72998
195	W4XIN3	Uncharacterized protein	Strongylocentrotus purpuratus	1021.88	8.86	1	25	25	44	0.134454	2854	327.251	5.37646
196	W4XSB0	Galectin	Strongylocentrotus purpuratus	81.0227	5.62	1	2	2	4	0.133084	267	30.0563	9.21729
197	P13732	60S ribosomal protein L22	Tripneustes gratilla	69.15	9.23	2	1	1	2	0.132301	130	15.117	9.56885
198	W4XZV0	Uncharacterized protein	Strongylocentrotus purpuratus	193.184	10.15	1	2	6	9	0.13176	581	68.3061	6.06201
199	W4ZE38	Uncharacterized protein	Strongylocentrotus purpuratus	188.655	4	1	1	1	4	0.131216	275	30.4842	5.43994
200	W4Y005	Uncharacterized protein	Strongylocentrotus purpuratus	77.3626	5.39	1	1	1	3	0.130373	204	23.0109	8.36768
201	W4YAY7	Uncharacterized protein	Strongylocentrotus purpuratus	77.9	4.23	5	1	1	3	0.129765	213	23.1187	4.84326
202	W4YY60	Uncharacterized protein (Fragment)	Strongylocentrotus purpuratus	46.1503	3.85	2	1	1	3	0.128904	208	23.2731	9.36377
203	W4Z986	Uncharacterized protein	Strongylocentrotus purpuratus	74.63	6.09	2	1	1	3	0.127987	197	23.44	9.49561
204	W4YUQ9	Uncharacterized protein	Strongylocentrotus purpuratus	230.274	6.27	1	4	4	9	0.127548	638	70.5616	8.1626
205	W4XS18	Uncharacterized protein	Strongylocentrotus purpuratus	35.1999	7.88	2	2	2	3	0.126726	203	23.6731	11.063
206	W4YMU7	Uncharacterized protein	Strongylocentrotus purpuratus	31.08	14.47	1	1	1	1	0.124439	76	8.03607	8.20654
207	W4YQQ9	Uncharacterized protein	Strongylocentrotus purpuratus	75.38	13.7	1	1	1	2	0.12427	146	16.094	5.52881
208	W4ZIT8	Ribosomal protein L15	Strongylocentrotus purpuratus	67.743	8.82	2	2	2	3	0.124003	204	24.193	11.4438
209	W4XAP7	Uncharacterized protein	Strongylocentrotus purpuratus	168.31	5.36	1	2	2	6	0.123854	429	48.4443	5.2876
210	W4XA47	Uncharacterized protein	Strongylocentrotus purpuratus	809.563	9.05	3	19	19	35	0.123822	2631	282.663	6.50732
211	Q25115	Catalytic subunit of cAMP-dependent histone kinase	Hemicentrotus pulcherrimus	67.38	4.83	4	2	2	5	0.123189	352	40.588	8.57275
212	W4XYP1	Uncharacterized protein	Strongylocentrotus purpuratus	151.76	5.42	7	3	4	9	0.122285	664	73.5983	4.97021
213	W4XGT9	Uncharacterized protein	Strongylocentrotus purpuratus	78.4	7.09	2	1	1	2	0.121788	141	16.422	10.7847
214	O16151	GTP-binding protein	Strongylocentrotus purpuratus	70.1267	7.76	2	2	2	3	0.120622	219	24.8711	4.94482
215	P52962	Moesin	Lytechinus variegatus	132.82	5.07	3	3	3	8	0.118453	572	67.5375	5.57959
216	W4Z8H3	Uncharacterized protein	Strongylocentrotus purpuratus	44.57	6.04	1	1	1	2	0.118436	149	16.8867	5.38916
217	W4YRA5	Uncharacterized protein	Strongylocentrotus purpuratus	41.18	14.1	2	1	1	1	0.118142	78	8.46441	8.17725
218	W4Z3I3	Uncharacterized protein	Strongylocentrotus purpuratus	54.2607	6.23	1	2	2	4	0.117804	289	33.9546	10.4038
219	W4YW27	Uncharacterized protein	Strongylocentrotus purpuratus	35.2	10.6	1	1	1	2	0.116924	151	17.1051	4.53857
220	W4YA44	Uncharacterized protein	Strongylocentrotus purpuratus	54.9568	5.84	1	1	1	2	0.116498	154	17.1677	5.37646
221	K0H3R0	Glyceraldehyde-3-phosphodehydrogenase (Fragment)	Vibrio hemicentroti	53.6333	6.02	1	1	1	3	0.1157	249	25.9291	5.07178
222	W4XPL0	Uncharacterized protein	Strongylocentrotus purpuratus	74.888	5.3	1	1	1	2	0.115521	151	17.3128	6.53662
223	W4XB80	Uncharacterized protein	Strongylocentrotus purpuratus	45.54	15.58	1	1	1	1	0.115451	77	8.66165	9.31982
224	W4ZED6	Uncharacterized protein	Strongylocentrotus purpuratus	38.95	9.76	1	1	1	1	0.115188	82	8.68148	5.87158
225	W4YUC0	Uncharacterized protein	Strongylocentrotus purpuratus	269.518	7.34	1	6	6	10	0.115018	777	86.9432	5.14795
226	W4YF45	Uncharacterized protein	Strongylocentrotus purpuratus	272.601	2.28	1	2	2	10	0.114893	790	87.0373	4.85596
227	W4XWZ8	Uncharacterized protein	Strongylocentrotus purpuratus	39.9614	7.59	1	2	2	2	0.114855	158	17.4133	9.51025
228	Q5EAJ7	Major vault protein	Strongylocentrotus purpuratus	158.886	13.3	1	9	9	11	0.114744	857	95.8657	5.85889
229	W4XXP6	Uncharacterized protein	Strongylocentrotus purpuratus	22.68	12.35	2	1	1	1	0.113772	81	8.78951	6.78564
230	W4Y1K7	Uncharacterized protein	Strongylocentrotus purpuratus	82.9133	4.82	1	1	1	3	0.113552	228	26.4196	7.63525
231	W4X9Z7	UMP-CMP kinase	Strongylocentrotus purpuratus	30.22	7.32	1	2	2	3	0.112713	246	26.6163	5.18604
232	W4Z4Y0	Uncharacterized protein	Strongylocentrotus purpuratus	105.238	2.47	3	1	2	8	0.112145	649	71.336	8.38232
233	Q6PTG0	Elongation factor 1-alpha (Fragment)	Strongylocentrotus purpuratus	123.013	7.07	7	3	3	5	0.111091	410	45.0083	8.85107
234	W4YQM1	Uncharacterized protein	Strongylocentrotus purpuratus	60.832	17.9	1	2	2	2	0.110715	162	18.0645	8.80713
235	W4XHU6	Uncharacterized protein	Strongylocentrotus purpuratus	44.92	12.42	1	2	2	2	0.109588	153	18.2502	6.354
236	W4YPQ3	Uncharacterized protein	Strongylocentrotus purpuratus	178.988	8.7	1	4	4	6	0.109569	483	54.76	5.74463
237	W4YB88	Uncharacterized protein	Strongylocentrotus purpuratus	38.52	8.86	2	1	1	1	0.109138	79	9.16269	7.32764
238	W4Z0I6	Uncharacterized protein	Strongylocentrotus purpuratus	295.285	6.96	1	6	6	11	0.108975	876	100.941	5.13525
239	W4YS63	Uncharacterized protein	Strongylocentrotus purpuratus	57.8	9.02	1	2	2	3	0.108179	244	27.7319	7.79639
240	W4ZL00	Uncharacterized protein	Strongylocentrotus purpuratus	42.09	17.34	1	2	2	2	0.107566	173	18.5932	5.5415
241	W4ZFW5	Uncharacterized protein	Strongylocentrotus purpuratus	58.96	15.85	1	1	1	1	0.106999	82	9.34589	10.228
242	W4Z3B0	40S ribosomal protein S4	Strongylocentrotus purpuratus	109.577	6.43	2	2	2	3	0.106609	249	28.1403	10.3892
243	Q8T317	40S ribosomal protein S6	Paracentrotus lividus	57.9467	8.57	2	2	2	3	0.106358	245	28.2066	10.8726
244	W4YFV2	Uncharacterized protein	Strongylocentrotus purpuratus	84.94	7.87	1	1	1	2	0.103832	178	19.2619	9.33447
245	W4XIN5	Uncharacterized protein	Strongylocentrotus purpuratus	583.307	8.51	1	26	26	36	0.103036	3054	349.392	6.07471
246	W4ZJH6	Uncharacterized protein (Fragment)	Strongylocentrotus purpuratus	52.03	4.62	1	1	1	2	0.103018	173	19.4141	7.32764
247	W4XGC4	40S ribosomal protein S21	Strongylocentrotus purpuratus	45.53	12.36	1	1	1	1	0.102925	89	9.7158	9.20264
248	W4YQG8	Uncharacterized protein	Strongylocentrotus purpuratus	76.1805	6.43	1	1	1	2	0.102532	171	19.5061	8.47021
249	W4Z853	Uncharacterized protein	Strongylocentrotus purpuratus	47.82	13.45	1	2	2	2	0.102431	171	19.5253	8.88037
250	W4XZA7	Uncharacterized protein	Strongylocentrotus purpuratus	109.465	5.53	1	3	3	5	0.101784	434	49.1235	10.272
251	W4ZK45	Uncharacterized protein	Strongylocentrotus purpuratus	67.81	4.57	2	1	1	2	0.101423	175	19.7194	5.51611
252	W4ZJ59	Uncharacterized protein	Strongylocentrotus purpuratus	22.13	8.79	1	1	1	1	0.0997558	91	10.0245	10.3306
253	W4Y762	Uncharacterized protein	Strongylocentrotus purpuratus	25.13	12.64	1	1	1	1	0.0996177	87	10.0384	9.81787
254	W4YW11	Uncharacterized protein	Strongylocentrotus purpuratus	20.72	13.33	1	1	1	1	0.0992453	90	10.076	8.67529
255	W4XR21	Uncharacterized protein	Strongylocentrotus purpuratus	41.87	10.31	2	1	1	1	0.0992347	97	10.0771	11.7954
[truncated: 356 more rows]

## Sheet: Peptides Adhesive
Sequence	# PSMs	# Proteins	# Protein Groups	Protein Group Accessions	Modifications	ΔCn	q-Value	PEP	IonScore	Exp Value	Charge	MH+ [Da]	ΔM [ppm]	RT [min]	# Missed Cleavages
[truncated: 1,625 more rows]

[truncated: 2 more sheets:  Blast Adhesive, Nectin Peptides]
